# Supplementary material for: Mechanism of the cadherin–catenin F-actin catch bond interaction
Source: eLife. 2022 Aug 1;11:e80130. doi: 10.7554/eLife.80130 (PMC9402232; doi:10.7554/eLife.80130)
Supplement: Figure 3—figure supplement 1—source code 1. [file elife-80130-fig3-figsupp1-code1.zip › 09-05-2022-ADV-eLife-80130/Figure 3 figure supplement 1 source code 1.ipynb]

# %% [code]
import numpy as np
import pandas as pd
import argparse
import glob
import matplotlib.pyplot as plt
import matplotlib 
from collections import defaultdict
from pathlib import Path
from scipy.ndimage import uniform_filter1d
from scipy import stats

matplotlib.rc('xtick', labelsize=16) 
matplotlib.rc('ytick', labelsize=16) 
plt.rcParams.update({'font.size': 16})

# %% [code]
class Event:
    def __init__(self, raw_data, step_times, file_name, event_idx, abs_val_force=True, envelope=150, baseline_buffer=20, baseline_drift_threshold=1):
        self.raw_data = raw_data
        self.step_times = step_times
        self.number_of_steps = len(self.step_times) - 1
        self.file_name = file_name
        self.event_idx = event_idx
        self.abs_val_force = abs_val_force
        self.envelope = envelope
        self.baseline_buffer = baseline_buffer
        self.baseline_drift_threshold = baseline_drift_threshold  # set 1 pN drift threshold
        
        # Calculate timepoint indices
        self.timepoint_indices = np.searchsorted(self.raw_data[0], self.step_times)
        self.event_trace = self.raw_data[:, (self.timepoint_indices[0] - self.envelope): (self.timepoint_indices[-1] + self.envelope)]
        
        # Calculate baselines
        self._calculate_baselines()
        self.baseline_traces, self.calculated_baselines = self._calculate_baselines()
        self.event_baseline_avg = np.mean(self.calculated_baselines, axis=0)
        self.drift_flag = np.any(np.abs(self.calculated_baselines[1] - self.calculated_baselines[0]) > baseline_drift_threshold)
        
        # Analyze steps
        self.trap_step_traces = []
        self.step_forces = []  # stores averages of force values across a timestep (2, n array, where n is number of steps)
        self.step_lifetime = []
        for start, end in zip(self.timepoint_indices, self.timepoint_indices[1:]):
            step_trace = self.raw_data[:, start:end + 1]
            
            # Consider only trap 1 and trap 2 trace output means
            uncorrected_mean_force = np.mean(step_trace[1:3], axis=1)
            mean_force = np.around(uncorrected_mean_force - self.event_baseline_avg, 4)
            lifetime = step_trace[0][-1] - step_trace[0][0]  # calculate using only the time trace

            self.trap_step_traces.append(step_trace)
            self.step_forces.append(np.around(mean_force, 4))
            self.step_lifetime.append(np.around(lifetime, 4))
            
        if self.abs_val_force is True:
            self.step_forces = np.absolute(self.step_forces)
        
        self.sum_forces = np.around(np.sum(self.step_forces, axis=1), 4)  # add trap1+trap2 for each step
   
    def _calculate_baselines(self):
        traces = self.raw_data
        event_start_idx = self.timepoint_indices[0]
        event_end_idx = self.timepoint_indices[-1]
        
        before_event = self.raw_data[:, (event_start_idx - self.envelope):(event_start_idx - self.baseline_buffer)]
        after_event = self.raw_data[:, (event_end_idx + self.baseline_buffer):(event_end_idx + self.envelope)]
        
        # Consider only trap 1 and trap 2 trace output means
        mean_baseline_before_event = np.around(before_event[1:3].mean(axis=1), 4)
        mean_baseline_after_event = np.around(after_event[1:3].mean(axis=1), 4)

        calculated_baselines = [mean_baseline_before_event, mean_baseline_after_event]
        baseline_traces = [before_event, after_event]        
        return baseline_traces, calculated_baselines
    
    def plot_event(self):
        fig, ax = plt.subplots(3,1, figsize=(20,10))
        label_names = ['Trap 1 (pN)', 'Trap 2 (pN)', 'Stage (nm)']
        plt.xlabel('Time (s)')
        
        ax[0].set_title(f'{self.file_name}, event#: {self.event_idx}, [force (pN), lifetime(s)]: {list(zip(self.sum_forces, self.step_lifetime))}')

        for i in range(3):
            ax[i].grid(True)
            ax[i].set_ylabel(label_names[i])
            ax[i].plot(self.event_trace[0], self.event_trace[i + 1], linewidth = 0.3, color='k')

            if i == 0 or i == 1:  # i corresponds to trap 1 (idx0) or trap2 (idx1)
                textstr = '\n'.join((f'Baseline before event: {self.calculated_baselines[0][i]} pN', 
                                    f'Baseline after event: {self.calculated_baselines[1][i]} pN'))
                ax[i].text(0.91, 0.15, textstr, horizontalalignment='center', verticalalignment='center', 
                           transform=ax[i].transAxes, bbox=dict(boxstyle='round', facecolor='wheat', alpha=0.2))
                
            # highlight over the trace used in baseline calculation
            for baseline_trace in self.baseline_traces:
                ax[i].plot(baseline_trace[0], baseline_trace[i + 1], color='k')

            # highlight over the trace used for calculating mean force in respective traps
            for step_trace in reversed(self.trap_step_traces):
                ax[i].plot(step_trace[0], step_trace[i+1])

    def to_dict(self):
        return {
            'File Name': self.file_name,
            'Mean Total Step Force': self.sum_forces,
            'Step Lifetime': self.step_lifetime,
            'Number of Steps': self.number_of_steps,
            'Baseline Drift?': self.drift_flag,
        }
    
class DataFile:
    def __init__(self, file_name):
        data = np.load(file_name, allow_pickle=True)
        self.file_name = Path(file_name).with_suffix('').name
        self.events = [Event(data['raw_data'], step_times, self.file_name, event_idx) 
                       for event_idx, step_times in enumerate(data['merged'])]

    def show_dataframe(self):
        return pd.DataFrame.from_records([e.to_dict() for e in self.events])

def plot_traces_from_file(filename):
    analyzed_file_data = DataFile(filename)
    print(f'Number of events: {len(analyzed_file_data.events)}')
    multistep = []
    singlestep = []
    for event in analyzed_file_data.events:
        if event.number_of_steps > 1:
            multistep.append(event)
        else: 
            singlestep.append(event)
        event.plot_event()
    print(f'Multistep: {len(multistep)}, Single step: {len(singlestep)}')

class Last_Step_F_LT_Analysis:
    def __init__(self, path):
        self.path = path
        self.all_events = self._extract_all_data(path)
        
        self.multistep_last_step_F_lt = [] # stores all (force, lifetime) corrsp to multistep events in list
        self.singlestep_last_step_F_lt = []  # stores all (force, lifetime) corrsp to singlestep events in list
        self.all_last_step_F_lt = []
        
        self.all_multistep_events = []  # stores all multistep event information in list; maintains ordering
        self.all_singlestep_events = []  # stores all singlestep event information in list; maintains ordering

        for event in self.all_events:
            if event.number_of_steps > 1:
                self.multistep_last_step_F_lt.append((event.sum_forces[-1], event.step_lifetime[-1]))
                self.all_multistep_events.append(event)
            else:
                self.singlestep_last_step_F_lt.append((event.sum_forces[-1], event.step_lifetime[-1]))
                self.all_singlestep_events.append(event)
            
            self.all_last_step_F_lt.append((event.sum_forces[-1], event.step_lifetime[-1]))
        
    def _extract_all_data(self, path):
        all_events = []
        for file in glob.glob(path):
#             print(file)
            analyzed_file_data = DataFile(file)
            all_events += analyzed_file_data.events  # add events to all_events
        return all_events
    
    # returns alleventlist, ls_forces, ls_lifetimes
    def _return_event_F_and_lt_list_of_type(self, multistep_or_single_step):
        if multistep_or_single_step not in ['multistep', 'singlestep', 'all']:
            raise ValueError("multistep_or_single_step should be either 'multistep', 'singlestep', or 'all'")
        if multistep_or_single_step == 'multistep':
            return self.all_multistep_events, *zip(*self.multistep_last_step_F_lt)
        elif multistep_or_single_step == 'singlestep':
            return self.all_singlestep_events, *zip(*self.singlestep_last_step_F_lt)
        else:  # return all events
            return self.all_events, *zip(*self.all_last_step_F_lt)

    def scatter_plot_last_step_data(self, multistep_or_single_step):
        plt.figure(figsize=(9, 5))
        _, ls_forces, ls_lifetimes = self._return_event_F_and_lt_list_of_type(multistep_or_single_step)
        plotlabel = str(len(ls_forces)) + ' events' +  ' (' + multistep_or_single_step + ')'
        plt.scatter(ls_forces, ls_lifetimes, alpha=0.3, label=plotlabel)  # unpack tuples in zip
        plt.xlabel('Force (pN)')
        plt.ylabel('Lifetime (s)')
        plt.legend()
        plt.show()

class binnedLastStepData:
    def __init__(self, all_F_LT_analyzed_events, multistep_or_single_step, nbins):
        #  all_F_LT_analyzed_events is a class instance, multistep_or_single_step is a string, nbins is int representing # of bins
        self.all_F_LT_analyzed_events = all_F_LT_analyzed_events
        self.multistep_or_single_step = multistep_or_single_step
        self.nbins = nbins

        # call method from all_F_LT_analyzed_events class instance
        self.event_list, self.ls_forces, self.ls_lifetimes = self.all_F_LT_analyzed_events._return_event_F_and_lt_list_of_type(self.multistep_or_single_step)
        self.numevents = len(self.ls_forces)  # number of events of type self.multistep_or_single_step
        
        last_step_data = [self.ls_forces, self.ls_lifetimes]
        binned_data, self.bin_edges, self.binnumber = stats.binned_statistic(self.ls_forces, last_step_data, 'mean', bins=nbins)
        self.num_pts_in_bins, _ = np.histogram(self.ls_forces, bins=self.nbins)
        self.binned_forces, self.binned_lifetimes = binned_data[0], binned_data[1]
    
    def show_dataframe(self):
        show_data = {
            'Binned Forces': self.binned_forces,
            'Binned Lifetimes': self.binned_lifetimes,
            'Number of Datapoints': self.num_pts_in_bins,
                    }

        pd.options.display.float_format = "{:,.4f}".format  # display only 4 decmial points
        display(pd.DataFrame.from_dict(show_data))
    
    def plot_histogram(self, show_dataframe=True):
        fig, ax = plt.subplots(figsize=(9, 5))
        ax.set_xlabel('Force (pN)')
        ax.set_ylabel('Lifetime (s)')
        ax.set_title(f'Force vs Lifetime Histogram - Equal-Width Bins: {self.nbins} bins, {self.numevents} {self.multistep_or_single_step} events')
        plt.xlim([0, 14])
        plt.ylim([0, 4])
        ax.scatter(self.binned_forces, self.binned_lifetimes, s=4*self.num_pts_in_bins)
#         plt.show()
        
        if show_dataframe:
            self.show_dataframe()
    
    def parse_events_from_bin(self, bin_idx):
    # note that bin_idx is zero-indexed and not a class variable
        print(f'Binned F: {"{:.4f}".format(self.binned_forces[bin_idx])} pN, Binned LT: {"{:.4f}".format(self.binned_lifetimes[bin_idx])} s, # Events: {self.num_pts_in_bins[bin_idx]}')
        events_in_bin = np.array(self.event_list)[tuple([self.binnumber==bin_idx + 1])]
        ls_forces_in_bin = np.array(self.ls_forces)[tuple([self.binnumber==bin_idx + 1])]
        ls_lifetimes_in_bin = np.array(self.ls_lifetimes)[tuple([self.binnumber==bin_idx + 1])]
        
        return events_in_bin, ls_forces_in_bin, ls_lifetimes_in_bin
    
    def survival_plot_in_bin(self, bin_idx):
        _, ls_forces_in_bin, ls_lifetimes_in_bin = self.parse_events_from_bin(bin_idx)
        plt.figure(figsize=(5, 4))
        plt.scatter(np.sort(ls_lifetimes_in_bin)[::-1], np.arange(1,len(ls_lifetimes_in_bin)+1)/float(len(ls_lifetimes_in_bin)), label=f'{len(ls_lifetimes_in_bin)} events', c='None', edgecolors='#004c6d')
        plt.legend()
        plt.yscale('log')
        plt.xlabel('Lifetime (s)')
        plt.ylabel('Survival Probability')
        plt.title(f'Survival Plot in Binned F: {"{:.4f}".format(self.binned_forces[bin_idx])} pN, Binned LT: {"{:.4f}".format(self.binned_lifetimes[bin_idx])} s')
        plt.show()
    

# %% [code]
import xlrd

def extract_last_step_force_lifetimes_from_xls(filename):
    WT_events = defaultdict(lambda:0)  # initialize all key values to zero if possible 
    file = xlrd.open_workbook(filename).sheet_by_index(0)
    for row in range(0, file.nrows):
        number_of_entries = 0
        for col in range(file.ncols):
            if file.cell_type(row, col) is not xlrd.XL_CELL_EMPTY:
                number_of_entries += 1
        WT_events[int(number_of_entries / 2)] += 1
    return WT_events
WT_events = extract_last_step_force_lifetimes_from_xls('/Users/amywang/Desktop/analysis/trap-analysis/ternary_forcevslifetime.xls')

# %% [code]
WT_events

# %% [code]
# In this cell, initialize data analysis
file = '/Users/amywang/Desktop/analysis/trap-analysis/ternarydH1_new_cal/*.npz'
# file = '/Users/amywang/Desktop/analysis/trap-analysis/ternarydH1_new_cal/211029_25uM_Ecyto_cell6_db4b6b_0-100s.npz'
analyze_events = Last_Step_F_LT_Analysis(file)

# %% [code]
from collections import defaultdict
dH1_events = defaultdict(lambda:0)  # initialize all key values to zero if possible 
for event in analyze_events.all_events:
    dH1_events[event.number_of_steps] += 1 
def get_count_probs(dict_values):
    counts = np.fromiter(dict_values, dtype=float)
    return counts / np.sum(counts)

# %% [code]
ABD_files = '/Users/amywang/Desktop/analysis/trap-analysis/abd/*.npz'
ABD_events_analyzed = Last_Step_F_LT_Analysis(ABD_files)

# %% [code]
FL_files = '/Users/amywang/Desktop/analysis/trap-analysis/fl/*.npz'
FL_events_analyzed = Last_Step_F_LT_Analysis(FL_files)

# %% [code]
from collections import defaultdict
ABD_events = defaultdict(lambda:0)  # initialize all key values to zero if possible 
for event in ABD_events_analyzed.all_events:
    ABD_events[event.number_of_steps] += 1 

# %% [code]
from collections import defaultdict
FL_events = defaultdict(lambda:0)  # initialize all key values to zero if possible 
for event in FL_events_analyzed.all_events:
    FL_events[event.number_of_steps] += 1 

# %% [code]
print(ABD_events)

# %% [code]
print(FL_events)

# %% [code]
np.sum(np.fromiter(FL_events.values(), dtype=int))

# %% [code]
total_dH1_events = np.sum(np.fromiter(dH1_events.values(), dtype=int))
total_WT_events = np.sum(np.fromiter(WT_events.values(), dtype=int))
total_ABD_events = np.sum(np.fromiter(ABD_events.values(), dtype=int))
print(total_dH1_events, total_WT_events, total_ABD_events)
width = 0.25

plt.figure(figsize=(9, 6))


plt.bar(np.fromiter(WT_events.keys(), dtype=int) - width, get_count_probs(WT_events.values()), width, color='#920E00', alpha=0.8, ec='k', label='Ternary, WT')
plt.bar(np.fromiter(dH1_events.keys(), dtype=int), get_count_probs(dH1_events.values()), width, color='#416799', ec='k', label=f'Ternary, $\Delta$H1')
plt.bar(np.fromiter(ABD_events.keys(), dtype=int) + width, get_count_probs(ABD_events.values()), width, color='lightgrey', ec='k', label='ABD, WT')
# plt.bar(np.fromiter(FL_events.keys(), dtype=int) + width, get_count_probs(FL_events.values()), width, color='#622f57', ec='k', label='ABD, WT')
plt.xlim([0, 10])
plt.xlabel('Number of steps')
plt.ylabel('Probability')
plt.xticks(np.arange(1, 11, step=1))
plt.legend()


plt.savefig('/Users/amywang/Documents/catch_bond_mechanism_paper/matplotlib_figs/multistep.pdf', bbox='tight')

plt.show()

# %% [code]
dH1_events[1]

# %% [code]
print(*zip(dH1_events.keys(), get_count_probs(dH1_events.values())))

# %% [code]
print(*zip(ABD_events.keys(), get_count_probs(ABD_events.values())))
