# Supplementary material for: Mechanism of the cadherin–catenin F-actin catch bond interaction
Source: eLife. 2022 Aug 1;11:e80130. doi: 10.7554/eLife.80130 (PMC9402232; doi:10.7554/eLife.80130)
Supplement: Figure 5—source code 1. [file elife-80130-fig5-code1.zip › 09-05-2022-ADV-eLife-80130/Figure 5 source code 1.ipynb]

# %% [code]
import _pickle as cPickle
from scipy.optimize import minimize
import numpy as np
import scipy.integrate as integrate
import matplotlib.pyplot as plt

with open(r"terndH1_multistep_last_step_+ZF+Fvslifetime.pkl", "rb") as input_file:
    forcevslifetimes = cPickle.load(input_file)
    
F = np.array(forcevslifetimes['forces'])
t = np.array(forcevslifetimes['lifetimes'])


# %% [code]
def k_F(k, x, F):
    kbT = 4.1124
    return k * np.exp(F * x / kbT)

def single_state_slip_likelihood(params, F, t):
    k, x = params
    return k_F(k, x, F) * np.exp(-k_F(k, x, F) * t)

def single_state_catch_likelihood(params, F, t):
    k_slip, x_slip, k_catch, x_catch = params
    k_F_single_state_catch = k_F(k_slip, x_slip, F) + k_F(k_catch, x_catch, F)
    return k_F_single_state_catch * np.exp(-k_F_single_state_catch * t)

def two_indep_bound_states_likelihood(params, F, t):
    # bonds can form in either state 1 or 2 but can not transition between each other
    P1, k1, x1, k2, x2 = params
    k1_F = k_F(k1, x1, F)
    k2_F = k_F(k2, x2, F)
    return P1 * k1_F * np.exp(-k1_F * t) + (1 - P1) * k2_F * np.exp(-k2_F * t)

def two_state_catch_likelihood(params, F, t):
    k10, x10, k20, x20, k21, x21, k12, x12 = params
    k10_F = k_F(k10, x10, F)
    k20_F = k_F(k20, x20, F)
    k12_F = k_F(k12, x12, F)
    k21_F = k_F(k21, x21, F)
    
    eps = 1e-8
    B1 = k21 * k10 / (k21 * k10 + k12 * k20)  # flux balance assuming states 1 and 2 have time to reach equilibrium
    B2 = 1 - B1
    b = k21_F + k20_F + k12_F + k10_F
    c = (k21_F * k10_F) + (k10_F * k20_F) + (k12_F * k20_F)
    
    lambda1 = (b + np.sqrt(b**2 - 4*c)) / 2
    lambda2 = (b - np.sqrt(b**2 - 4*c)) / 2
    
    C1 = k21_F + k12_F + (B1 * k20_F) + (B2 * k10_F) - lambda1
    C2 = 1 - C1
    
    return C1 * lambda1 * np.exp(-lambda1) + C2 * lambda2 * np.exp(-lambda2)

def nlogL(params, F, t, likelihood):
    # Compute negative log likelihood for parameter estimation optimization
    # Inputs: 1D array of parameters in 'params', force array, time array, and likelihood function
    # Note that the likelihood function (i.e. likelihood) must take params, F, and t as inputs
#     smoothing term eps (usually set somewhere in range from 1e-4 to 1e-8) avoids division by zero
    eps = 1e-4
    return -1 * np.sum(np.log(likelihood(params, F, t) + eps))

def survival_function(t, likelihood, params, F):
    return t * likelihood(params, F, t)

def expected_lifetime(likelihood, fitted_parameters, F):
    # computes the analytical derivation of expected lifetime for given fitted params and force val.
    # returns calculated <lifetime> for given F val. 
    # If integrated func takes many arguments, it is integrated along the axis corresponding to the first argument.
    return integrate.quad(survival_function, 0, np.inf, args=(likelihood, fitted_parameters, F))[0]

def plot_f_vs_lifetime_model(likelihood, fitted_parameters, force_range):
    force_array = np.linspace(force_range[0], force_range[1], 20)
    computed_model_lifetimes = [expected_lifetime(likelihood, fitted_parameters, f) for f in force_array]
    plt.figure(figsize=(9, 5))
    plt.plot(force_array, computed_model_lifetimes)
    plt.xlabel('Force (pN)')
    plt.ylabel('Expected Mean Lifetime (s)')

def zf_constraint_helper_fxn(params, likelihood, F, zf_lifetime):  # divide by zero encountered in log, overflow in exp
    return zf_lifetime - expected_lifetime(likelihood, params, F)

def parameter_estimation(F, t, likelihood, init_guess, param_bounds, use_ZFconstraint=True, plot=True):
    constraint_fxn = None
    if use_ZFconstraint:
        zf_lifetime = 3.1
        zf_constraint_fxn = lambda params: zf_constraint_helper_fxn(params, likelihood, 0, zf_lifetime)
        constraint_fxn = {'type':'ineq', 'fun': zf_constraint_fxn}
    
    # Maximum likelihood estimation, equivalently minimizing negative log likelihood
    parameter_estimation = minimize(nlogL, x0=[init_guess], args=(F, t, likelihood), bounds=param_bounds, constraints=constraint_fxn)
#     parameter_estimation = minimize(nlogL, x0=[init_guess], args=(F, t, likelihood), method='Powell', bounds=param_bounds)

    if plot:
        plot_f_vs_lifetime_model(likelihood, parameter_estimation.x, [0, max(F)])
                                              
    return parameter_estimation

# %% [code]
# single_state_slip_bounds = ((0, None), (None, None))
single_state_slip_bounds = ((0, None), (0, 10))  # if upper bound on k is changed to any val then I get divide by zero error
# single_state_slip_bounds = None
fitted_params = parameter_estimation(F, t, single_state_slip_PDF, init_guess=[1, 1], param_bounds=single_state_slip_bounds, use_ZFconstraint=False)
print(fitted_params)
ZF_expected_lifetime = expected_lifetime(single_state_slip_PDF, fitted_params.x, 0)
print('lifetime (s) at F=0 = ', ZF_expected_lifetime)

# %% [code]
# k_slip, x_slip, k_catch, x_catch = params
single_state_catch_init_guess = [0.2, 1, 3, 1]
single_state_catch_bounds = ((0, None), (None, None), (0, None), (None, 0))

fitted_params_with_constraint = parameter_estimation(F, t, single_state_catch_PDF, single_state_catch_init_guess, single_state_catch_bounds, use_ZFconstraint=True, plot=True)
print('With Constraint',fitted_params_with_constraint)
ZF_expected_lifetime = expected_lifetime(single_state_catch_PDF, fitted_params_with_constraint.x, 0)
print('lifetime (s) at F=0 = ', ZF_expected_lifetime)

fitted_params_without_constraint = parameter_estimation(F, t, single_state_catch_PDF, single_state_catch_init_guess, single_state_catch_bounds, use_ZFconstraint=False, plot=True)
print('Without Constraint',fitted_params_without_constraint)
ZF_expected_lifetime = expected_lifetime(single_state_catch_PDF, fitted_params_without_constraint.x, 0)
print('lifetime (s) at F=0 = ', ZF_expected_lifetime)

# %% [code]
# P1, k1, x1, k2, x2 = params

for _ in range(1):
    init_P1 = np.random.uniform(0, 1)
    init_k1 = np.random.uniform(0, 20)
    init_x1 = np.random.uniform(0, 50)
    init_k2 = np.random.uniform(0, 5)
    init_x2 = np.random.uniform(0, 50)

    two_indep_bound_states_initial_guess = [init_P1, init_k1, init_x1, init_k2, init_x2]
    two_state_bounds = None
    
    fitted_params = parameter_estimation(F, t, two_indep_bound_states_PDF, two_state_init_guess, two_state_bounds, use_ZFconstraint=True, plot=False)
    two_indep_bound_states_fits.append({'init_guess': two_indep_bound_states_initial_guess, 
                                        'params': fitted_params.x, 
                                        'loglikelihood': fitted_params.fun})

# %% [code]
# P1, k1, x1, k2, x2 = params
two_indep_bound_states_fitted_params

# %% [code]
# implement BIC to obtain model selection

def single_state_slip_lifetime(params, F, t):
    k, x = params
    return 1 / k_F(k, x, F)

def two_indep_bound_states_lifetime(params, F, t):
    P1, k1, x1, k2, x2 = params
    return (P1 / k_F(k1, x1, F)) + ((1-P1) / k_F(k2, x2, F))

def model_BIC_evaluation(lifetime_model, params, forces, lifetimes):
    residuals = lifetimes - lifetime_model(params, forces, lifetimes)
    ss_res = np.sum(residuals**2)  # RSS
    print('RSS', ss_res)
    # Bayesian Information Criterion
    return len(forces) * np.log(ss_res / len(forces)) + len(params) * np.log(len(forces))


single_state_slip_bounds = ((0, None), (0, 10))  # if upper bound on k is changed to any val then I get divide by zero error
single_state_slip_params = parameter_estimation(F, t, single_state_slip_likelihood, init_guess=[1, 1], param_bounds=single_state_slip_bounds, use_ZFconstraint=False, plot=False)

two_state_init_guess = [0.4, 0.1, 0.5, 2, 0.5]
two_state_bounds = [(0, 1), (None, None), (None, None), (None, None), (None, None)]
two_indep_bound_states_fitted_params = parameter_estimation(F, t, two_indep_bound_states_likelihood, two_state_init_guess, two_state_bounds, use_ZFconstraint=False, plot=False)

print('single state BIC', model_BIC_evaluation(single_state_slip_lifetime, single_state_slip_params.x, F, t))
print('two state BIC', model_BIC_evaluation(two_indep_bound_states_lifetime, two_indep_bound_states_fitted_params.x, F, t))

# %% [code]
BIC = 2 * np.log(len(F)) + 2 / (len(F)) * nlogL(single_state_slip_params.x, F, t, single_state_slip_likelihood)
print('single state BIC using likelihoods:', BIC)

AIC = 2 * 2 + 2 / (len(F)) * nlogL(single_state_slip_params.x, F, t, single_state_slip_likelihood)
print('single state AIC using likelihoods:',AIC)

# %% [code]
BIC = 5 * np.log(len(F)) + 2 / (len(F)) * nlogL(two_indep_bound_states_fitted_params.x, F, t, two_indep_bound_states_likelihood)
print('two state BIC using likelihoods', BIC)

AIC = 2 * 5 + 2 / (len(F)) * nlogL(two_indep_bound_states_fitted_params.x, F, t, two_indep_bound_states_likelihood)
print('two state AIC using likelihoods', AIC)
