# Supplementary material for: Mechanism of the cadherin–catenin F-actin catch bond interaction
Source: eLife. 2022 Aug 1;11:e80130. doi: 10.7554/eLife.80130 (PMC9402232; doi:10.7554/eLife.80130)
Supplement: Figure 5—source code 3. [file elife-80130-fig5-code3.zip › 09-05-2022-ADV-eLife-80130/Figure 5 source code 3.ipynb]

# %% [code]
import os
import numpy as np
import matplotlib.pyplot as plt
import scipy.io as sio
from tqdm import tqdm

def return_best_fit(sorted_fits):
    for fit in sorted_fits:
        if fit[-1] != np.NINF:  # iterate through fits so that we don't fit to diverged values
            fit[-2] *= -1  # change sign on x21
#             if two_state_catch_lifetime(fit, 0) <= 0.08:
#                 return fit
            return fit
    
def all_bootstrap(path_to_sorted_fits):
    best_fits = []
    for dirpath, _, filenames in os.walk(path_to_sorted_fits):
        for f in filenames:
            if os.path.splitext(f)[-1] == '.mat':
                sorted_fits_file = os.path.join(dirpath, f)
                sorted_fits = sio.loadmat(sorted_fits_file)['sorted_results']
                best_fits.append(return_best_fit(sorted_fits))
    return best_fits

def k_F(k, x, F):
    kbT = 4.1124
    return k * np.exp(F * x / kbT)

def two_state_catch_lifetime(params, F):
    k10, k20, k12, k21, x10, x20, x12, x21 = params[:-1]  # take params, not loss
    k10_F = k_F(k10, x10, F)
    k20_F = k_F(k20, x20, F)
    k12_F = k_F(k12, x12, F)
    k21_F = k_F(k21, x21, F)
    
#     print(f'k10: {k10_F}, k20: {k20_F}, k12: {k12_F}, k21: {k21_F}')
    
    B1 = k21 * k10 / ((k21 * k10 + k12 * k20))   # flux balance assuming states 1 and 2 have time to reach equilibrium
    B2 = 1 - B1
    b = k21_F + k20_F + k12_F + k10_F
    c = (k21_F * k10_F) + (k10_F * k20_F) + (k12_F * k20_F)
    
    lambda1 = (b + np.sqrt(b**2 - 4*c)) / 2
    lambda2 = (b - np.sqrt(b**2 - 4*c)) / 2

    C1 = (k21_F + k12_F + (B1 * k20_F) + (B2 * k10_F) - lambda1) / (lambda2 - lambda1)
    C2 = 1 - C1
    
    return C1 / lambda1 + C2 / lambda2

def lifetimes_across_forces(params, f_array):
    return [two_state_catch_lifetime(params, f) for f in f_array]

def plot_F_vs_lifetime(params, F_range):
    f_array = np.linspace(F_range[0], F_range[1], 2001)
    plt.plot(f_array, lifetimes_across_forces(params, f_array))
    plt.xlabel('Forces (pN)')
    plt.ylabel('Lifetimes (s)')

#     dataframe_dict = {'name': string_name, 'vals': np.around(params[:-1], 2)}
#     print(pd.DataFrame(dataframe_dict))    
    plt.title(f'Likelihood Score: {np.around(params[-1], 3)}')
    plt.show()
    
# calculate lifetimes across force array for each fit

def calculate_lifetimes_across_fits(fits, f_array):
    fitted_lifetimes = []
    for fit in tqdm(fits):
        fitted_lifetimes.append(lifetimes_across_forces(fit, f_array))
    return np.array(fitted_lifetimes)

def lifetime_CIs(fitted_lifetime_force_array):
    CIs_95 = []
    for f_idx in range(fitted_lifetime_force_array.shape[1]):
        lifetimes_for_all_fits = fitted_lifetime_force_array[:, f_idx]
        CIs_95.append([np.percentile(lifetimes_for_all_fits, 2.5), np.percentile(lifetimes_for_all_fits, 97.5)])
    return np.squeeze(np.array(CIs_95))

def bootstrap_fits_and_calculate_lifetimes(path_to_sorted_fits, f_array, save_path):
    best_fits = all_bootstrap(path_to_sorted_fits)
    fitted_lifetimes_force_array = calculate_lifetimes_across_fits(best_fits, f_array)
    if save_path != None:
        np.savez(save_path, best_fit_params=best_fits, force_array=f_array, bootstrapped_lifetimes=fitted_lifetimes_force_array)
    return best_fits, fitted_lifetimes_force_array

def CIs(param_1D):
    plt.hist(param_1D, bins=100)
    return np.percentile(param_1D, 2.5), np.percentile(param_1D, 97.5)

CIs(best_fit_params[:,7])

# %% [code]
# path_to_sorted_fits = '/Users/amywang/Desktop/analysis/trap-analysis/matlab_catch_bond_fitting/resampled_acatFL_single_step_sorted_fits/'
# f_array = np.linspace(0, 20, 2001)
# fits, lifetimes = bootstrap_fits_and_calculate_lifetimes(path_to_sorted_fits, f_array, save_path='/Users/amywang/Desktop/analysis/trap-analysis/matlab_catch_bond_fitting/bootstrapped_lifetimesresampled_acatFL_single_step_sorted_fits.npz')

# %% [code]
# path_to_sorted_outputs = '/Users/amywang/Desktop/analysis/trap-analysis/matlab_catch_bond_fitting/resampled_acatFL_multi_step_sorted_fits/'
# best_fits = all_bootstrap(path_to_sorted_outputs)

# fitted_lifetimes_force_array = calculate_lifetimes_across_fits(best_fits, f_array)
# np.savez('/Users/amywang/Desktop/analysis/trap-analysis/matlab_catch_bond_fitting/bootstrapped_lifetimes_across_force_range_acatFL_multi_step.npz', best_fit_params=best_fits, force_array=f_array, bootstrapped_lifetimes=fitted_lifetimes_force_array) 

# %% [code]
bootstrapped = np.load('bootstrapped_lifetimesresampled_acatFL_multi_step_sorted_fits.npz')
best_fit_params = bootstrapped['best_fit_params']
force_array = bootstrapped['force_array']
bootstrapped_lifetimes = bootstrapped['bootstrapped_lifetimes']
bounds = lifetime_CIs(bootstrapped_lifetimes)

# %% [code]
best_fit_params.shape
