# Supplementary material for: Mechanism of the cadherin–catenin F-actin catch bond interaction
Source: eLife. 2022 Aug 1;11:e80130. doi: 10.7554/eLife.80130 (PMC9402232; doi:10.7554/eLife.80130)
Supplement: Figure 5—figure supplement 2—source code 1. [file elife-80130-fig5-figsupp2-code1.zip › 09-05-2022-ADV-eLife-80130/Figure 5 figure supplement 2 source code 1.ipynb]

# %% [code]
import numpy as np
import pandas as pd
import argparse
import glob
import matplotlib.pyplot as plt
import matplotlib 
from collections import defaultdict
from pathlib import Path
from scipy.ndimage import uniform_filter1d
from scipy import stats
import xlrd

import matplotlib
matplotlib.rc('xtick', labelsize=25) 
matplotlib.rc('ytick', labelsize=25) 
plt.rcParams.update({'font.size': 25})

# %% [code]
def extract_last_step_force_lifetimes_from_xls(filename, multi_or_single_step):
    file = xlrd.open_workbook(filename).sheet_by_index(0)

    multistep_events = []
    singlestep_events = []

    for row in range(6, file.nrows):
        number_of_entries = 0
        for col in range(file.ncols):
            if file.cell_type(row, col) is not xlrd.XL_CELL_EMPTY:
                number_of_entries += 1

        if number_of_entries > 2:
            multistep_events.append(file.row_values(row))
        if number_of_entries == 2:
            singlestep_events.append(file.row_values(row))
    
    # generate a list of (force, lifetime) tuples 
    
    if multi_or_single_step == 'multistep':
        last_step_f_lifetime = [(event_row[0], event_row[1]) for event_row in multistep_events]
    elif multi_or_single_step == 'singlestep':
        last_step_f_lifetime = [(event_row[0], event_row[1]) for event_row in singlestep_events]
    elif multistep_or_singlestep == 'all':
        last_step_f_lifetime = [(event_row[0], event_row[1]) for event_row in multistep_events + singlestep_events]
    else:
        raise ValueError("multistep_or_single_step should be either 'multistep', 'singlestep', or 'all'")
    
    last_step_forces, last_step_lifetimes = zip(*last_step_f_lifetime)
    return np.array(last_step_forces), np.array(last_step_lifetimes)


# %% [code]
## copy pasted from force_lifetime_analysis_code

class Event:
    def __init__(self, raw_data, step_times, file_name, event_idx, abs_val_force=True, envelope=150, baseline_buffer=20, baseline_drift_threshold=1):
        self.raw_data = raw_data
        self.step_times = step_times
        self.number_of_steps = len(self.step_times) - 1
        self.file_name = file_name
        self.event_idx = event_idx
        self.abs_val_force = abs_val_force
        self.envelope = envelope
        self.baseline_buffer = baseline_buffer
        self.baseline_drift_threshold = baseline_drift_threshold  # set 1 pN drift threshold
        
        # Calculate timepoint indices
        self.timepoint_indices = np.searchsorted(self.raw_data[0], self.step_times)
        self.event_trace = self.raw_data[:, (self.timepoint_indices[0] - self.envelope): (self.timepoint_indices[-1] + self.envelope)]
        
        # Calculate baselines
        self._calculate_baselines()
        self.baseline_traces, self.calculated_baselines = self._calculate_baselines()
        self.event_baseline_avg = np.mean(self.calculated_baselines, axis=0)
        self.drift_flag = np.any(np.abs(self.calculated_baselines[1] - self.calculated_baselines[0]) > baseline_drift_threshold)
        
        # Analyze steps
        self.trap_step_traces = []
        self.step_forces = []  # stores averages of force values across a timestep (2, n array, where n is number of steps)
        self.step_lifetime = []
        for start, end in zip(self.timepoint_indices, self.timepoint_indices[1:]):
            step_trace = self.raw_data[:, start:end + 1]
            
            # Consider only trap 1 and trap 2 trace output means
            uncorrected_mean_force = np.mean(step_trace[1:3], axis=1)
            mean_force = np.around(uncorrected_mean_force - self.event_baseline_avg, 4)
            lifetime = step_trace[0][-1] - step_trace[0][0]  # calculate using only the time trace

            self.trap_step_traces.append(step_trace)
            self.step_forces.append(np.around(mean_force, 4))
            self.step_lifetime.append(np.around(lifetime, 4))
            
        if self.abs_val_force is True:
            self.step_forces = np.absolute(self.step_forces)
        
        self.sum_forces = np.around(np.sum(self.step_forces, axis=1), 4)  # add trap1+trap2 for each step
   
    def _calculate_baselines(self):
        traces = self.raw_data
        event_start_idx = self.timepoint_indices[0]
        event_end_idx = self.timepoint_indices[-1]
        
        before_event = self.raw_data[:, (event_start_idx - self.envelope):(event_start_idx - self.baseline_buffer)]
        after_event = self.raw_data[:, (event_end_idx + self.baseline_buffer):(event_end_idx + self.envelope)]
        
        # Consider only trap 1 and trap 2 trace output means
        mean_baseline_before_event = np.around(before_event[1:3].mean(axis=1), 4)
        mean_baseline_after_event = np.around(after_event[1:3].mean(axis=1), 4)

        calculated_baselines = [mean_baseline_before_event, mean_baseline_after_event]
        baseline_traces = [before_event, after_event]        
        return baseline_traces, calculated_baselines
    
    def plot_event(self):
        fig, ax = plt.subplots(3,1, figsize=(20,10))
        label_names = ['Trap 1 (pN)', 'Trap 2 (pN)', 'Stage (nm)']
        plt.xlabel('Time (s)')
        
        ax[0].set_title(f'{self.file_name}, event#: {self.event_idx}, [force (pN), lifetime(s)]: {list(zip(self.sum_forces, self.step_lifetime))}')

        for i in range(3):
            ax[i].grid(True)
            ax[i].set_ylabel(label_names[i])
            ax[i].plot(self.event_trace[0], self.event_trace[i + 1], linewidth = 0.3, color='k')

            if i == 0 or i == 1:  # i corresponds to trap 1 (idx0) or trap2 (idx1)
                textstr = '\n'.join((f'Baseline before event: {self.calculated_baselines[0][i]} pN', 
                                    f'Baseline after event: {self.calculated_baselines[1][i]} pN'))
                ax[i].text(0.91, 0.15, textstr, horizontalalignment='center', verticalalignment='center', 
                           transform=ax[i].transAxes, bbox=dict(boxstyle='round', facecolor='wheat', alpha=0.2))
                
            # highlight over the trace used in baseline calculation
            for baseline_trace in self.baseline_traces:
                ax[i].plot(baseline_trace[0], baseline_trace[i + 1], color='k')

            # highlight over the trace used for calculating mean force in respective traps
            for step_trace in reversed(self.trap_step_traces):
                ax[i].plot(step_trace[0], step_trace[i+1])

    def to_dict(self):
        return {
            'File Name': self.file_name,
            'Mean Total Step Force': self.sum_forces,
            'Step Lifetime': self.step_lifetime,
            'Number of Steps': self.number_of_steps,
            'Baseline Drift?': self.drift_flag,
        }
    
class DataFile:
    def __init__(self, file_name):
        data = np.load(file_name, allow_pickle=True)
        self.file_name = Path(file_name).with_suffix('').name
        self.events = [Event(data['raw_data'], step_times, self.file_name, event_idx) 
                       for event_idx, step_times in enumerate(data['merged'])]

    def show_dataframe(self):
        return pd.DataFrame.from_records([e.to_dict() for e in self.events])

def plot_traces_from_file(filename):
    analyzed_file_data = DataFile(filename)
    print(f'Number of events: {len(analyzed_file_data.events)}')
    multistep = []
    singlestep = []
    for event in analyzed_file_data.events:
        if event.number_of_steps > 1:
            multistep.append(event)
        else: 
            singlestep.append(event)
        event.plot_event()
    print(f'Multistep: {len(multistep)}, Single step: {len(singlestep)}')

class Last_Step_F_LT_Analysis:
    def __init__(self, path):
        self.path = path
        self.all_events = self._extract_all_data(path)
        
        self.multistep_last_step_F_lt = [] # stores all (force, lifetime) corrsp to multistep events in list
        self.singlestep_last_step_F_lt = []  # stores all (force, lifetime) corrsp to singlestep events in list
        self.all_last_step_F_lt = []
        
        self.all_multistep_events = []  # stores all multistep event information in list; maintains ordering
        self.all_singlestep_events = []  # stores all singlestep event information in list; maintains ordering

        for event in self.all_events:
            if event.number_of_steps > 1:
                self.multistep_last_step_F_lt.append((event.sum_forces[-1], event.step_lifetime[-1]))
                self.all_multistep_events.append(event)
            else:
                self.singlestep_last_step_F_lt.append((event.sum_forces[-1], event.step_lifetime[-1]))
                self.all_singlestep_events.append(event)
            
            self.all_last_step_F_lt.append((event.sum_forces[-1], event.step_lifetime[-1]))
        
    def _extract_all_data(self, path):
        all_events = []
        for file in glob.glob(path):
#             print(file)
            analyzed_file_data = DataFile(file)
            all_events += analyzed_file_data.events  # add events to all_events
        return all_events
    
    # returns alleventlist, ls_forces, ls_lifetimes
    def _return_event_F_and_lt_list_of_type(self, multistep_or_single_step):
        if multistep_or_single_step not in ['multistep', 'singlestep', 'all']:
            raise ValueError("multistep_or_single_step should be either 'multistep', 'singlestep', or 'all'")
        if multistep_or_single_step == 'multistep':
            return self.all_multistep_events, *zip(*self.multistep_last_step_F_lt)
        elif multistep_or_single_step == 'singlestep':
            return self.all_singlestep_events, *zip(*self.singlestep_last_step_F_lt)
        else:  # return all events
            return self.all_events, *zip(*self.all_last_step_F_lt)

    def scatter_plot_last_step_data(self, multistep_or_single_step):
        plt.figure(figsize=(9, 5))
        _, ls_forces, ls_lifetimes = self._return_event_F_and_lt_list_of_type(multistep_or_single_step)
        plotlabel = str(len(ls_forces)) + ' events' +  ' (' + multistep_or_single_step + ')'
        plt.scatter(ls_forces, ls_lifetimes, alpha=0.3, label=plotlabel)  # unpack tuples in zip
        plt.xlabel('Force (pN)')
        plt.ylabel('Lifetime (s)')
        plt.legend()
        plt.show()

# %% [code]
file = '/Users/amywang/Desktop/analysis/trap-analysis/ternarydH1_new_cal/*.npz'
all_terndH1_events = Last_Step_F_LT_Analysis(file)

# %% [code]
last_step_forces, last_step_lifetimes = extract_last_step_force_lifetimes_from_xls('/Users/amywang/Desktop/analysis/trap-analysis/xls/ternary_forcevslifetime.xls', 'singlestep')

number_of_negative_events = np.sum(last_step_forces < 0)
number_of_positive_events = np.sum(last_step_forces > 0)

print(f'Events (-): {number_of_negative_events}, Events (+): {number_of_positive_events}')

negative_events_F, negative_events_LT = last_step_forces[last_step_forces < 0], last_step_lifetimes[last_step_forces < 0]
positive_events_F, positive_events_LT = last_step_forces[last_step_forces > 0], last_step_lifetimes[last_step_forces > 0]

print(f'Mean F (pN): {np.mean(negative_events_F):.2f}  Mean Dwell (s): {np.mean(negative_events_LT):.2f}')
print(f'Mean F (pN): {np.mean(positive_events_F):.2f}  Mean Dwell (s): {np.mean(positive_events_LT):.2f}') 

# %% [code]
from scipy.optimize import minimize

def single_exponential_likelihood(params, t):
    k = params
    return k * np.exp(-k * t)

def bi_exponential_likelihood(params, t):
    P, k1, k2 = params
    return P * np.exp(-k1 * t) + (1 - P) * np.exp(-k2 * t)

def negative_log_likelihood(params, t, likelihood_function):
    eps = 1e-4
    return -1 * np.sum(np.log(likelihood_function(params, t) + eps))

def MLE_fit_to_model(t, survival_probs, init_guess, likelihood_function):
    parameter_estimation = minimize(negative_log_likelihood, x0 = init_guess, args=(t, likelihood_function))
    BIC = len(parameter_estimation.x) * np.log(len(t)) + 2 / (len(t)) * parameter_estimation.fun
    return parameter_estimation, BIC

# %% [code]
from scipy.optimize import curve_fit

def single_exponential(x, k):
    return np.exp(-k * x)

def biexponential(x, y, a, b):
    return y * np.exp(-a * x) + (1-y) * np.exp(-b * x)

def model_evaluation(likelihood_function, opt, xdata, ydata):
#     residuals = ydata - model(xdata, *opt)
#     ss_res = np.sum(residuals**2)  # RSS
#     ss_total = np.sum((ydata - np.mean(ydata))**2)    
#     R_squared = 1 - (ss_res / ss_total)
    
#     # Bayesian Information Criterion
#     BIC = len(xdata) * np.log(ss_res / len(xdata)) + len(opt) * np.log(len(xdata))

    NLL = negative_log_likelihood(opt, xdata, likelihood_function)
    BIC = len(opt) * np.log(len(xdata)) + 2 / (len(xdata)) * NLL
#     AIC = 2 * len(opt) + 2 / (len(xdata)) * NLL
    
    return NLL, BIC

def fit_to_model(model, likelihood_function, xdata, ydata):
    popt, cov = curve_fit(model, xdata, ydata)
    NLL, BIC = model_evaluation(likelihood_function, popt, xdata, ydata)
    return popt, NLL, BIC

# %% [code]
def return_array_indices_in_range(array, start, end):  # returns values in range [start, end) in the same relative ordering
    return (array >= start) & (array < end)  # the & operation returns elementwise-and of 2 bool arrays; different from using 'and'

def plot_fitted_inverse_CDF_exponential(xdata, ydata, color):  # xdata is lifetime sorted, ydata is survival probs
    popt_single, NLL_single, BIC_single = fit_to_model(single_exponential, single_exponential_likelihood, xdata, ydata)
    singlexp_label = 'Singlexp BIC: ' + str(np.around(BIC_single, 2))
    plt.plot(xdata, single_exponential(xdata, *popt_single), color, label=singlexp_label)
    
    popt_bi, NLL_single, BIC_bi = fit_to_model(biexponential, bi_exponential_likelihood, xdata, ydata)
    biexp_label = 'Biexp BIC: ' + str(np.around(BIC_bi, 3))
    plt.plot(xdata, biexponential(xdata, *popt_bi), color, linestyle='dotted', label=biexp_label)

def compute_inverse_CDF(force_range, dataset):
    # force_range is a 2-element list demarking the bounds of the force bin
    # dataset is a tuple of numpy arrays, (lifetimes, forces)
    lifetimes, forces = dataset
    indices_with_forces_in_range = return_array_indices_in_range(forces, force_range[0], force_range[1])
    ls_lifetimes_in_force_range = lifetimes[indices_with_forces_in_range]  
    sorted_lifetimes = np.sort(ls_lifetimes_in_force_range)[::-1]
    survival_prob = np.arange(1,len(ls_lifetimes_in_force_range)+1) / float(len(ls_lifetimes_in_force_range))
    return sorted_lifetimes, survival_prob
    
def plot_inverse_CDF_helper(force_range, dataset, label, color, fit_exponential):
    sorted_lifetimes, survival_prob = compute_inverse_CDF(force_range, dataset)
    plt.scatter(sorted_lifetimes, survival_prob, label= str(label) + ', N='+ str(len(sorted_lifetimes)), c='None', edgecolors=color, s=100)
    
    if fit_exponential:
        plot_fitted_inverse_CDF_exponential(sorted_lifetimes, survival_prob, color)
        
    return survival_prob
    
def plot_inverse_CDF(force_range, dataset1, dataset2, fit_exponential):
    survival_prob1 = plot_inverse_CDF_helper(force_range, dataset1, 'WT', '#920E00',  fit_exponential)
    if dataset2:
        survival_prob2 = plot_inverse_CDF_helper(force_range, dataset2, '$\Delta$H1', '#416799', fit_exponential)         
    
    min_bound = 3.5e-3
    
    plt.ylim([min_bound, 1.2])
    plt.legend()
    plt.yscale('log')
    plt.xlabel('Lifetime (s)')
    plt.ylabel('Survival Probability')
    plt.title(f'{force_range[0]}-{force_range[1]} pN')

def plot_inverse_CDF_wrapper(list_of_force_bin_edges, dataset1, dataset2=None, fit_exponential=False):    
    fig, axarr = plt.subplots(len(list_of_force_bin_edges) // 2, 2, figsize=(15, 20))
    plt.tight_layout(w_pad=4, h_pad=5)
    axarr = axarr.flatten()  # make into 1D array
    
    for plotidx, i in enumerate(list_of_force_bin_edges):
        plt.sca(axarr[plotidx])
        plot_inverse_CDF([i, i+2], dataset1, dataset2, fit_exponential)

plt.show()

# %% [code]
_, ls_dH1_forces, ls_dH1_lifetimes = all_terndH1_events._return_event_F_and_lt_list_of_type('multistep')
dH1_last_step_f_lt = [np.array(ls_dH1_lifetimes), np.array(ls_dH1_forces)]
sorted_lifetimes, survival_prob = compute_inverse_CDF([2, 4], dH1_last_step_f_lt)
# plot_fitted_inverse_CDF_exponential(sorted_lifetimes, survival_prob, 'k')

popt_bi, NLL_single, BIC_bi = fit_to_model(biexponential, bi_exponential_likelihood, sorted_lifetimes, survival_prob)

popt_bi

# %% [code]
all_abs_tern_ls_forces = np.abs(list(negative_events_F) + list(positive_events_F))
all_tern_ls_lifetimes = np.array(list(negative_events_LT) + list(positive_events_LT))

pooled_dir_tern_last_step_f_lt = [np.array(all_tern_ls_lifetimes), np.array(all_abs_tern_ls_forces)]
_, ls_dH1_forces, ls_dH1_lifetimes = all_terndH1_events._return_event_F_and_lt_list_of_type('multistep')
dH1_last_step_f_lt = [np.array(ls_dH1_lifetimes), np.array(ls_dH1_forces)]

plot_inverse_CDF_wrapper([0, 2, 4, 6, 8, 10], pooled_dir_tern_last_step_f_lt, dH1_last_step_f_lt, fit_exponential=False)

plt.savefig('/Users/amywang/Documents/catch_bond_mechanism_paper/matplotlib_figs/survivalplot.pdf', bbox_inches='tight')

# %% [code]
from scipy.stats import ks_2samp
import pandas as pd
from collections import defaultdict

def two_sample_KS(list_of_force_bin_edges, dataset1, dataset2):
    
# You can either compare the statistic value given by 
# python to the KS-test critical value table according 
# to your sample size. When statistic value is higher 
# than the critical value, the two distributions are different.

# Or you can compare the p-value to a level of significance 
# a, usually a=0.05 or 0.01 (you decide, the lower a is, 
# the more significant). If p-value is lower than a, 
# then it is very probable that the two distributions are different.
    
    KS_dict = defaultdict()
    
    for i in list_of_force_bin_edges:
        force_range = [i, i + 2]
    
        sorted_lifetimes1, survival_prob1 = compute_inverse_CDF(force_range, dataset1)
        sorted_lifetimes2, survival_prob2 = compute_inverse_CDF(force_range, dataset2)
        
        force_bin_str = str(force_range[0])+ '-' + str(force_range[1]) + ' pN'
        KS_statistic, pvalue = ks_2samp(sorted_lifetimes1, sorted_lifetimes2)
        D_value = 1.36 * np.sqrt((len(sorted_lifetimes1) + len(sorted_lifetimes2)) / (len(sorted_lifetimes1) * len(sorted_lifetimes2)))
        
        KS_dict[force_bin_str] = [D_value, KS_statistic, pvalue, KS_statistic > D_value, pvalue < 0.05]
    
    # set display options for dataframe
    pd.options.display.float_format = "{:,.3f}".format

    return pd.DataFrame.from_dict(KS_dict, orient='index', columns=['D value', 'KS statistic', 'pvalue', 'Reject Null based on KS_stat', 'Reject Null based on pval'])


two_sample_KS([0, 2, 4, 6, 8, 10], pooled_dir_tern_last_step_f_lt, dH1_last_step_f_lt)

# %% [code]
def fit_models_within_force_range(force_range, dataset):
    sorted_lifetimes, survival_prob = compute_inverse_CDF(force_range, dataset)
    popt_single, R_squared_single, BIC_single = fit_to_model(single_exponential, single_exponential_likelihood, sorted_lifetimes, survival_prob)
    popt_bi, R_squared_bi, BIC_bi = fit_to_model(biexponential, bi_exponential_likelihood,  sorted_lifetimes, survival_prob)

    return len(sorted_lifetimes), popt_single, R_squared_single, BIC_single, popt_bi, R_squared_bi, BIC_bi

def model_evaluation_wrapper(list_of_force_bin_edges, dataset):
    model_evaluation_dict = defaultdict()
    table_labels = ['N', 'singlexp opt params', 'singlexp R^2', 'singlexp BIC', 'biexp opt params', 'biexp R^2', 'biexp BIC']
    
    for i in list_of_force_bin_edges:
        force_range = [i, i + 2]
        force_bin_str = str(force_range[0])+ '-' + str(force_range[1]) + ' pN'
        model_evaluation_dict[force_bin_str] = dict(zip(table_labels, fit_models_within_force_range(force_range, dataset)))
        
    return pd.DataFrame.from_dict(model_evaluation_dict, orient='index')

model_evaluation_wrapper([0, 2, 4, 6, 8, 10], pooled_dir_tern_last_step_f_lt)

# %% [code]
model_evaluation_wrapper([0, 2, 4, 6, 8, 10], dH1_last_step_f_lt)

# %% [code]
# compute 2DKS test between ZF data and CF data between 0-2 pN

df = pd.read_excel('ZF_terndH1_force_lifetimes.xlsx')
ZFforces = df.to_numpy()[:, 1]
ZFlifetimes = df.to_numpy()[:, 2]

print(len(ZFlifetimes))

force_range = [0, np.max(ZFforces)+0.01]
    
sorted_lifetimes1, survival_prob1 = compute_inverse_CDF(force_range, [ZFlifetimes, ZFforces])
sorted_lifetimes2, survival_prob2 = compute_inverse_CDF(force_range, dH1_last_step_f_lt)

force_bin_str = str(force_range[0])+ '-' + str(force_range[1]) + ' pN'
KS_statistic, pvalue = ks_2samp(sorted_lifetimes1, sorted_lifetimes2)
D_value = 1.36 * np.sqrt((len(sorted_lifetimes1) + len(sorted_lifetimes2)) / (len(sorted_lifetimes1) * len(sorted_lifetimes2)))

KS_dict = {'D_value': D_value, 'KS statistic': KS_statistic, 'pvalue': pvalue}

print('CF and LF assays null hypothesis not rejected', KS_dict)


labels = ['N', 'singlexp opt params', 'singlexp R^2', 'singlexp BIC', 'biexp opt params', 'biexp R^2', 'biexp BIC']

display(pd.DataFrame(fit_models_within_force_range(force_range, [ZFlifetimes, ZFforces]), index=labels))


def plot_inverse_CDF_ZF(force_range, dataset, label, color):
    sorted_lifetimes, survival_prob = compute_inverse_CDF(force_range, dataset)
    plt.scatter(sorted_lifetimes, survival_prob, label=  str(label) + ', N=' + str(len(sorted_lifetimes)), c='None', edgecolor=color, alpha=0.8, s=100)
    return survival_prob


min_bound = 3.5e-3
plt.figure(figsize=(9,6))
matplotlib.rc('xtick', labelsize=16) 
matplotlib.rc('ytick', labelsize=16) 
plt.rcParams.update({'font.size': 16})

survival_prob2 = plot_inverse_CDF_ZF(force_range, [ZFlifetimes, ZFforces], 'LF assay', '#283748')
survival_prob1 = plot_inverse_CDF_ZF(force_range, dH1_last_step_f_lt, 'CF assay', 'dodgerblue')


plt.ylim([min_bound, 1.2])
plt.legend()
plt.yscale('log')
plt.xlabel('Lifetime (s)')
plt.ylabel('Survival Probability')

plt.savefig('/Users/amywang/Documents/catch_bond_mechanism_paper/matplotlib_figs/fig4-sup1B.pdf', bbox_inches='tight')

# %% [code]
ls_dH1_forces = np.array(ls_dH1_forces)
print(len(ls_dH1_forces))
ls_dH1_lifetimes = np.array(ls_dH1_lifetimes)
low_dH1_forces = ls_dH1_forces[ls_dH1_forces < np.max(ZFforces)+0.01]
dH1_lifetimes_low = ls_dH1_lifetimes[ls_dH1_forces < np.max(ZFforces)+0.01]


plt.figure(figsize=(9,6))
matplotlib.rc('xtick', labelsize=16) 
matplotlib.rc('ytick', labelsize=16) 
plt.rcParams.update({'font.size': 16})
plt.rcParams["legend.borderpad"] = 0.2
plt.scatter(ZFforces, ZFlifetimes, c='#283748', alpha=0.5, label='LF assay, N=145')
plt.scatter(low_dH1_forces, dH1_lifetimes_low, c='dodgerblue', alpha=0.5, label='CF assay, N=117')
plt.xlabel('Force (pN)')
plt.ylabel('Lifetime (s)')
plt.legend()

plt.savefig('/Users/amywang/Documents/catch_bond_mechanism_paper/matplotlib_figs/fig4-sup1A.pdf', bbox_inches='tight')
