# Supplementary material for: Mechanism of the cadherin–catenin F-actin catch bond interaction
Source: eLife. 2022 Aug 1;11:e80130. doi: 10.7554/eLife.80130 (PMC9402232; doi:10.7554/eLife.80130)
Supplement: Figure 5—figure supplement 3—source code 1. [file elife-80130-fig5-figsupp3-code1.zip › 09-05-2022-ADV-eLife-80130/Figure 5 figure supplement 3 source code 1.ipynb]

# %% [code]
import numpy as np
import matplotlib.pyplot as plt

multistep_data = np.load('ternarydH1_multistep_db_parsed_events.npz', allow_pickle=True)
dumbbells = multistep_data['dumbbell_identifier']
forces = multistep_data['forces']
lifetimes = multistep_data['lifetimes']
unique_dumbbells = np.unique(dumbbells)
ls_lifetimes = np.array([l[-1] for l in lifetimes])
ls_forces = np.array([f[-1] for f in forces])

# %% [code]
def add_to_dict(event_dict, db, ls_forces, ls_lifetimes):

    for idx in range(len(ls_lifetimes)):  # flatten
        event_dict['db'].append(db)
        event_dict['ls_forces'].append(ls_forces[idx])
        event_dict['ls_lifetimes'].append(ls_lifetimes[idx])

def parse_events_by_direction(dumbbells, ls_forces, ls_lifetimes):
    long_events = {k : [] for k in ['db', 'ls_forces', 'ls_lifetimes']}
    short_events = {k : [] for k in ['db', 'ls_forces', 'ls_lifetimes']}
    unique_dumbbells = np.unique(dumbbells)
    for db in unique_dumbbells:
        splice = dumbbells == db
        db_ls_forces = ls_forces[splice]
        db_ls_lifetimes = ls_lifetimes[splice]
        if len(db_ls_forces < 0) > 0 and len(db_ls_forces > 0) > 0:
            if np.sum(db_ls_lifetimes[db_ls_forces < 0]) > np.sum(db_ls_lifetimes[db_ls_forces > 0]):
                add_to_dict(long_events, db, db_ls_forces[db_ls_forces < 0], db_ls_lifetimes[db_ls_forces < 0])
                add_to_dict(short_events, db, db_ls_forces[db_ls_forces > 0], db_ls_lifetimes[db_ls_forces > 0])
            else:
                add_to_dict(long_events, db, db_ls_forces[db_ls_forces > 0], db_ls_lifetimes[db_ls_forces > 0])
                add_to_dict(short_events, db, db_ls_forces[db_ls_forces < 0], db_ls_lifetimes[db_ls_forces < 0])
        else:
            print(db)
    return long_events, short_events

def parse_directional_stats(event_dict):
    directional_stats = {k : [] for k in ['db', 'sum_ls_lifetimes', 'event_count']}
    unique_dumbbells = np.unique(event_dict['db'])
    for db in unique_dumbbells:
        directional_stats['db'].append(db)
        splice = np.array(event_dict['db']) == db
        event_lifetimes = np.array(event_dict['ls_lifetimes'])[splice]
        directional_stats['sum_ls_lifetimes'].append(np.sum(event_lifetimes))
        directional_stats['event_count'].append(len(event_lifetimes))
    return directional_stats

def calculate_LT_ratio(long_events, short_events):
    long_event_stats = parse_directional_stats(long_events)
    short_event_stats = parse_directional_stats(short_events)
    mean_long_LT = np.sum(long_event_stats['sum_ls_lifetimes']) / np.sum(long_event_stats['event_count'])
    mean_short_LT = np.sum(short_event_stats['sum_ls_lifetimes']) / np.sum(short_event_stats['event_count'])
    
    ratio_meanLT = mean_long_LT / mean_short_LT
#     ratio_event_count = len(long_events['ls_forces']) / len(short_events['ls_forces'])
    
    return ratio_meanLT

long_events, short_events = parse_events_by_direction(dumbbells, ls_forces, ls_lifetimes)

print('Ratio LT: ', calculate_LT_ratio(long_events, short_events))
print('Ratio Events: ', len(long_events['ls_forces']) / len(short_events['ls_forces']))

# %% [code]
print('Mean F long: ', np.mean(np.abs(long_events['ls_forces'])))
print('Mean F short: ', np.mean(np.abs(short_events['ls_forces'])))

# %% [code]
# BOOTSTRAP 

from sklearn.utils import resample

def resample_directionality(n):
    ratios = []
    long_events, short_events = parse_events_by_direction(dumbbells, ls_forces, ls_lifetimes)
    long_events_df = pd.DataFrame(long_events)
    short_events_df = pd.DataFrame(short_events)
    
    for _ in range(n):
        ratios.append(calculate_LT_ratio(resample(long_events_df), resample(short_events_df)))
    
    return ratios

# %% [code]
# directionality_ratios = resample_directionality(100000)

# %% [code]
def parameter_CIs(parameter):
    plt.hist(parameter, bins=100, color='#416799')
    plt.ylabel('Counts')
    plt.axvline(np.percentile(parameter, 2.5))
    plt.axvline(np.percentile(parameter, 97.5))
    plt.show()
    print(np.percentile(parameter, 2.5), np.percentile(parameter, 97.5))
    return np.percentile(parameter, 2.5), np.percentile(parameter, 97.5)

# %% [code]
parameter_CIs(directionality_ratios)

# %% [code]
import xlrd

def extract_last_step_force_lifetimes_from_xls(filename, multi_or_single_step):
    file = xlrd.open_workbook(filename).sheet_by_index(0)

    multistep_events = []
    singlestep_events = []

    for row in range(6, file.nrows):
        number_of_entries = 0
        for col in range(file.ncols):
            if file.cell_type(row, col) is not xlrd.XL_CELL_EMPTY:
                number_of_entries += 1

        if number_of_entries > 2:
            multistep_events.append(file.row_values(row))
        if number_of_entries == 2:
            singlestep_events.append(file.row_values(row))
    
    # generate a list of (force, lifetime) tuples 
    
    if multi_or_single_step == 'multistep':
        last_step_f_lifetime = [(event_row[0], event_row[1]) for event_row in multistep_events]
    elif multi_or_single_step == 'singlestep':
        last_step_f_lifetime = [(event_row[0], event_row[1]) for event_row in singlestep_events]
    elif multistep_or_singlestep == 'all':
        last_step_f_lifetime = [(event_row[0], event_row[1]) for event_row in multistep_events + singlestep_events]
    else:
        raise ValueError("multistep_or_single_step should be either 'multistep', 'singlestep', or 'all'")
    
    last_step_forces, last_step_lifetimes = zip(*last_step_f_lifetime)
    return np.array(last_step_forces), np.array(last_step_lifetimes)

last_step_forces_WT, last_step_lifetimes_WT = extract_last_step_force_lifetimes_from_xls('ternary_forcevslifetime.xls', 'multistep')


# %% [code]
def resample_WT(n, last_step_forces, last_step_lifetimes):
    long_lifetimes = last_step_lifetimes[last_step_forces < 0]
    short_lifetimes = last_step_lifetimes[last_step_forces > 0]

    ratios = []
    for _ in range(n):
        resampled_long_LT = resample(long_lifetimes)
        resampled_short_LT = resample(short_lifetimes)
        mean_long_LT = np.sum(resampled_long_LT) / len(resampled_long_LT)
        mean_short_LT = np.sum(resampled_short_LT) / len(resampled_short_LT)
        ratios.append(mean_long_LT / mean_short_LT)
    return ratios

# %% [code]
WT_directionality_ratios = resample_WT(100000, last_step_forces_WT, last_step_lifetimes_WT)

# %% [code]
parameter_CIs(WT_directionality_ratios)
