# Supplementary material for: Mechanism of the cadherin–catenin F-actin catch bond interaction
Source: eLife. 2022 Aug 1;11:e80130. doi: 10.7554/eLife.80130 (PMC9402232; doi:10.7554/eLife.80130)
Supplement: Figure 6—source code 1. [file elife-80130-fig6-code1.zip › 09-05-2022-ADV-eLife-80130/Figure 6 source code 1.ipynb]

# %% [code]
class Dataset:
    def __init__(self, filepath, sheetname):
        dataset = pd.read_excel(filepath, sheet_name=sheetname).to_numpy()
        self.forces = dataset[:, 0]
        self.lifetimes = dataset[:, 1]

def calculate_lifetime_ratios(Dataset1, Dataset2, binsize, f_stepsize, bootstraps, CI_percentile):
    max_force = max(np.amax(Dataset1.forces), np.amax(Dataset2.forces))
    mean_forces = []
    lifetime_ratios = []
    CIs = []
    
    prev_bin_edge = 0
    for current_bin_edge in tqdm(np.arange(binsize, max_force, f_stepsize)):
        dataset1_lifetimes_in_bin =  Dataset1.lifetimes[(Dataset1.forces > prev_bin_edge) & (Dataset1.forces <= current_bin_edge)]
        dataset2_lifetimes_in_bin = Dataset2.lifetimes[(Dataset2.forces > prev_bin_edge) & (Dataset2.forces <= current_bin_edge)]
        mean_forces.append((prev_bin_edge + current_bin_edge) / 2)
        lifetime_ratios.append(np.mean(dataset1_lifetimes_in_bin) / np.mean(dataset2_lifetimes_in_bin))
        
        bootstrapped_lifetime_ratios = [np.mean(resample(dataset1_lifetimes_in_bin)) / np.mean(resample(dataset2_lifetimes_in_bin)) for _ in range(bootstraps)]
        CIs.append([np.percentile(bootstrapped_lifetime_ratios, (100 - CI_percentile) / 2), np.percentile(bootstrapped_lifetime_ratios, (100 + CI_percentile) / 2)])

        prev_bin_edge += f_stepsize
    
    return mean_forces, lifetime_ratios, np.array(CIs)

def load_lifetime_ratios(path):
    lifetime_ratios_data = np.load(path)
    mean_forces = np.array(lifetime_ratios_data['mean_forces'])
    lifetime_ratios = np.array(lifetime_ratios_data['lifetime_ratios'])
    CIs = np.array(lifetime_ratios_data['CIs'])
    return mean_forces, lifetime_ratios, CIs

# linecolor, CIcolor = hex string, y range i s a list
def plot_lifetime_ratios(mean_forces, lifetime_ratios, CIs, linecolor, CIcolor, yrange, breakaxes=False):
    fig = plt.figure(figsize=(9, 6))    
    if breakaxes is False:
        bax = brokenaxes(xlims=((0, .1), (3, 10.5)), wspace=.05, despine=False)
        bax.set_ylim(yrange)
    else:
        bax = brokenaxes(xlims=((0, .1), (3, 10.5)), ylims=((yrange[0], 7), (7, yrange[1])), height_ratios=[5, 4], wspace=0.08, hspace=0.02, despine=False)
    
    bax.plot(mean_forces, lifetime_ratios, color=linecolor, linewidth=5)
    bax.fill_between(mean_forces, CIs[:, 0], CIs[:, 1], color=CIcolor, alpha=0.4)
    
    bax.axhline(y=1, color='k', alpha=0.3)  # draw a line where ratio would be 1
    bax.set_xlabel('Binned Force (pN)', labelpad=30)
    bax.set_ylabel(r'Lifetime ratio', labelpad=40)

# %% [code]
# Example condition analysis
mean_forces, lifetime_ratios, CIs = load_lifetime_ratios('bootstrapped_lifetime_ratios_ABD_ss_vs_ternWT_ss_4pNbinsize_90CI.npz')
plot_lifetime_ratios(mean_forces, lifetime_ratios, CIs, linecolor='#DA3B26', CIcolor='#920E00', yrange=[0, 10])
plt.title('ABD single step / ternary single step')
print(np.nanmean(lifetime_ratios[(mean_forces > 4) & (mean_forces < 10.5)]), 
      np.nanmean(CIs[:,0][(mean_forces > 4) & (mean_forces < 10.5)]),
    np.nanmean(CIs[:,1][(mean_forces > 4) & (mean_forces < 10.5)]))
