# Supplementary material for: Mechanism of the cadherin–catenin F-actin catch bond interaction
Source: eLife. 2022 Aug 1;11:e80130. doi: 10.7554/eLife.80130 (PMC9402232; doi:10.7554/eLife.80130)
Supplement: Figure 6—source data 2. [file elife-80130-fig6-data2.zip]

Archive with 1 entries (1 files):
- Figure 6 - source data 2.npz
