# Supplementary material for: Mechanism of the cadherin–catenin F-actin catch bond interaction
Source: eLife. 2022 Aug 1;11:e80130. doi: 10.7554/eLife.80130 (PMC9402232; doi:10.7554/eLife.80130)
Supplement: Source data 1. [file elife-80130-data1.zip]

Archive with 25 entries (20 files):
- Supplementary File 1 - source data 1/
- Supplementary File 1 - source data 1/.DS_Store
- __MACOSX/Supplementary File 1 - source data 1/._.DS_Store
- Supplementary File 1 - source data 1/Contacts/
- Supplementary File 1 - source data 1/Hbonds/
- Supplementary File 1 - source data 1/Analyze Energy Minimized Models.ipynb
- __MACOSX/Supplementary File 1 - source data 1/._Analyze Energy Minimized Models.ipynb
- Supplementary File 1 - source data 1/Contacts/.DS_Store
- __MACOSX/Supplementary File 1 - source data 1/Contacts/._.DS_Store
- Supplementary File 1 - source data 1/Contacts/3-6/
- Supplementary File 1 - source data 1/Contacts/4/
- Supplementary File 1 - source data 1/Hbonds/Hbonds_4IGG_B
- Supplementary File 1 - source data 1/Hbonds/Hbonds_6UPV
- Supplementary File 1 - source data 1/Hbonds/Hbonds_4IGG_A
- Supplementary File 1 - source data 1/Hbonds/Hbonds_6DV1
- __MACOSX/Supplementary File 1 - source data 1/Hbonds/._Hbonds_6DV1
- Supplementary File 1 - source data 1/Contacts/3-6/3-6A_6UPV
- Supplementary File 1 - source data 1/Contacts/3-6/3-6A_4IGG_subB
- Supplementary File 1 - source data 1/Contacts/3-6/3-6A_6DV1
- Supplementary File 1 - source data 1/Contacts/3-6/3-6A_4IGG_subA
- __MACOSX/Supplementary File 1 - source data 1/Contacts/3-6/._3-6A_4IGG_subA
- Supplementary File 1 - source data 1/Contacts/4/4A_6UPV
- Supplementary File 1 - source data 1/Contacts/4/4A_6DV1
- Supplementary File 1 - source data 1/Contacts/4/4A_4IGG_subA
- Supplementary File 1 - source data 1/Contacts/4/4A_4IGG_subB
