# Supplementary material for: Mechanism of the cadherin–catenin F-actin catch bond interaction
Source: eLife. 2022 Aug 1;11:e80130. doi: 10.7554/eLife.80130 (PMC9402232; doi:10.7554/eLife.80130)
Supplement: Source data 1. [file elife-80130-data1.zip › Supplementary File 1 - source data 1/Analyze Energy Minimized Models.ipynb]

# %% [code]
from collections import defaultdict
import glob
import os
import re
import numpy as np
import pandas as pd

def _sort_residues_list(residues_list):
    sorted_res_pos_idx = np.argsort([int(re.findall(r'\d+', residue)[0]) for residue in residues_list])
    return np.array(residues_list)[sorted_res_pos_idx]

def _sort_unique_residue_contacts(dict_residues):  # in place sort of residues
    for protein in dict_residues.keys():
        protein_contacts = list(dict_residues[protein])
        dict_residues[protein] = _sort_residues_list(protein_contacts)
        
def return_unique_residue_contacts(filename):
    with open(filename) as file:
        lines = [line.rstrip() for line in file]  # get rid of the header for the contact file
        if lines[0] == 'Finding intermodel H-bonds':
            lines = lines[8:]
        else:
            lines = lines[7:]
    dict_residues = defaultdict(set)    
    for line in lines:
        contact_data = line.split()
        dict_residues[contact_data[0]].add(" ".join([contact_data[2], contact_data[3]]))
        dict_residues[contact_data[5]].add(" ".join([contact_data[7], contact_data[8]]))
        
    _sort_unique_residue_contacts(dict_residues)
    return dict_residues

def return_common_residues(reference_file, comparison_file):
    reference = return_unique_residue_contacts(reference_file)
    comparison = return_unique_residue_contacts(comparison_file)
    for protein in reference.keys():
        if protein != '6UPV_actin_only.pdb':
            ABD_reference_contacts = reference[protein]
        else: 
            actin_reference_contacts = reference[protein]

    for protein in comparison.keys():
        if protein != '6UPV_actin_only.pdb':
            ABD_comparison_contacts = comparison[protein]
        else:
            actin_comparison_contacts = comparison[protein]

    common_ABD_residues = _sort_residues_list(list(set(ABD_reference_contacts) & set(ABD_comparison_contacts)))
    common_actin_residues = _sort_residues_list(list(set(actin_reference_contacts) & set(actin_comparison_contacts)))
    
    return common_ABD_residues, common_actin_residues

def pretty_print_residue_contacts(dict_residues, reference_file=False):
    for protein, contacts in dict_residues.items():
        print(f'{protein} : {len(contacts)} contacts')
        print(', '.join(contacts))

def parse_all_files(dir_text_files, reference_file=False, verbose=False):
    all_files_dict = defaultdict(dict)
    for file in glob.glob(dir_text_files):
        dict_residues = return_unique_residue_contacts(file)
        
        if verbose is True:
            print("\n", file)
            pretty_print_residue_contacts(dict_residues)
            
        number_of_contacts_dict = defaultdict(int)
        for protein, contacts in dict_residues.items():
            number_of_contacts_dict[protein] = len(contacts)
            
        if reference_file is not False:
            common_ABD_residues, common_actin_residues = return_common_residues(reference_file, file)
            print(f'Residues common to 6UPV ABD : {len(common_ABD_residues)}')
            print(', '.join(common_ABD_residues))
            print(f'Residues common to 6UPV actin : {len(common_actin_residues)}')
            print(', '.join(common_actin_residues))
            number_of_contacts_dict['# overlap ABD'] = len(common_ABD_residues)
            number_of_contacts_dict['# overlap actin'] = len(common_actin_residues)

        all_files_dict[os.path.basename(file)] = number_of_contacts_dict
    
    return pd.DataFrame.from_dict(all_files_dict, orient='columns')

# %% [code]
dir_text_files = '/Users/amywang/Desktop/contact_lists/Contacts/4/*'
ref = '/Users/amywang/Desktop/contact_lists/Contacts/4/4A_6UPV'
parse_all_files(dir_text_files, reference_file=ref, verbose=True)

# %% [code]
# find similar contacts between unbound and bound structures - hydrogen bonds
ABD_4IGGA = '/Users/amywang/Desktop/contact_lists/Hbonds/Hbonds_4IGG_A'
ABD_4IGGB = '/Users/amywang/Desktop/contact_lists/Hbonds/Hbonds_4IGG_B'
ABD_6DV1 = '/Users/amywang/Desktop/contact_lists/Hbonds/Hbonds_6DV1'
ABD_6UPV = '/Users/amywang/Desktop/contact_lists/Hbonds/Hbonds_6UPV'

type(return_unique_residue_contacts(ABD_4IGGA)['6UPV_actin_only.pdb'])

# %% [code]
def find_all_common_contacts(list_of_file_strings):
    all_ABD_contacts = []
    all_actin_contacts = []
    for file in list_of_file_strings:
        dict_unique_residue_contacts = return_unique_residue_contacts(file)    
        for protein in dict_unique_residue_contacts.keys():
            if protein != '6UPV_actin_only.pdb':
                all_ABD_contacts.append(set(dict_unique_residue_contacts[protein]))  # cast as set
            else: 
                all_actin_contacts.append(set(dict_unique_residue_contacts[protein]))
    list_all_common_ABD_contacts = list(reduce(lambda x, y: x & y, all_ABD_contacts))  # bitwise AND op of list of sets
    list_all_common_actin_contacts = list(reduce(lambda x, y: x & y, all_actin_contacts))
    return _sort_residues_list(list_all_common_ABD_contacts), _sort_residues_list(list_all_common_actin_contacts)

# %% [code]
list_of_strings = [ABD_4IGGA, ABD_4IGGB, ABD_6DV1]
ABDcommon, actincommon = find_all_common_contacts(list_of_strings)

# %% [code]
print(f'ABD common: {len(ABDcommon)} contacts')
print(', '.join(ABDcommon))
print(f'Actin common : {len(actincommon)} contacts')
print(', '.join(actincommon))

# %% [code]
print(f'ABD common: {len(ABDcommon)} contacts')
print(', '.join(ABDcommon))
print(f'Actin common : {len(actincommon)} contacts')
print(', '.join(actincommon))
