# Supplementary material for: Mechanism of the cadherin–catenin F-actin catch bond interaction
Source: eLife. 2022 Aug 1;11:e80130. doi: 10.7554/eLife.80130 (PMC9402232; doi:10.7554/eLife.80130)
Supplement: Source data 1. [file elife-80130-data1.zip › Supplementary File 1 - source data 1/Hbonds/Hbonds_4IGG_B]

Finding intermodel H-bonds
Constraints relaxed by 0.4 angstroms and 20 degrees
Models used:
	1 6UPV_actin_only.pdb
	2 4IGG_ABD_subunitB_prepped_minimized_with_6UPV_actin.pdb

13 H-bonds
H-bonds (donor, acceptor, hydrogen, D..A dist, D-H..A dist):
6UPV_actin_only.pdb #1/A LYS 50 NZ                                        4IGG_ABD_subunitB_prepped_minimized_with_6UPV_actin.pdb #2/D TYR 779 OH  no hydrogen                                                                2.226  N/A
6UPV_actin_only.pdb #1/C ARG 147 NH1                                      4IGG_ABD_subunitB_prepped_minimized_with_6UPV_actin.pdb #2/D ASP 813 O   no hydrogen                                                                3.260  N/A
6UPV_actin_only.pdb #1/C ARG 147 NH2                                      4IGG_ABD_subunitB_prepped_minimized_with_6UPV_actin.pdb #2/D ASP 813 O   no hydrogen                                                                2.691  N/A
6UPV_actin_only.pdb #1/C GLN 314 NE2                                      4IGG_ABD_subunitB_prepped_minimized_with_6UPV_actin.pdb #2/D SER 810 O   no hydrogen                                                                3.469  N/A
6UPV_actin_only.pdb #1/C LYS 326 NZ                                       4IGG_ABD_subunitB_prepped_minimized_with_6UPV_actin.pdb #2/D LYS 683 O   no hydrogen                                                                3.175  N/A
4IGG_ABD_subunitB_prepped_minimized_with_6UPV_actin.pdb #2/D LYS 683 NZ   6UPV_actin_only.pdb #1/C ILE 327 O                                       4IGG_ABD_subunitB_prepped_minimized_with_6UPV_actin.pdb #2/D LYS 683 HZ1   3.116  2.171
4IGG_ABD_subunitB_prepped_minimized_with_6UPV_actin.pdb #2/D GLN 789 NE2  6UPV_actin_only.pdb #1/C GLY 146 O                                       4IGG_ABD_subunitB_prepped_minimized_with_6UPV_actin.pdb #2/D GLN 789 HE21  3.359  2.766
4IGG_ABD_subunitB_prepped_minimized_with_6UPV_actin.pdb #2/D LYS 795 NZ   6UPV_actin_only.pdb #1/C ALA 144 O                                       4IGG_ABD_subunitB_prepped_minimized_with_6UPV_actin.pdb #2/D LYS 795 HZ3   2.903  1.944
4IGG_ABD_subunitB_prepped_minimized_with_6UPV_actin.pdb #2/D LYS 795 NZ   6UPV_actin_only.pdb #1/C GLU 334 OE2                                     4IGG_ABD_subunitB_prepped_minimized_with_6UPV_actin.pdb #2/D LYS 795 HZ2   2.518  1.462
4IGG_ABD_subunitB_prepped_minimized_with_6UPV_actin.pdb #2/D ASN 824 ND2  6UPV_actin_only.pdb #1/C GLU 167 OE1                                     4IGG_ABD_subunitB_prepped_minimized_with_6UPV_actin.pdb #2/D ASN 824 HD22  3.410  2.672
4IGG_ABD_subunitB_prepped_minimized_with_6UPV_actin.pdb #2/D ASN 824 ND2  6UPV_actin_only.pdb #1/C GLU 167 OE2                                     4IGG_ABD_subunitB_prepped_minimized_with_6UPV_actin.pdb #2/D ASN 824 HD22  2.804  1.793
4IGG_ABD_subunitB_prepped_minimized_with_6UPV_actin.pdb #2/D GLN 831 NE2  6UPV_actin_only.pdb #1/A GLU 57 OE1                                      4IGG_ABD_subunitB_prepped_minimized_with_6UPV_actin.pdb #2/D GLN 831 HE22  2.699  1.705
4IGG_ABD_subunitB_prepped_minimized_with_6UPV_actin.pdb #2/D LYS 834 NZ   6UPV_actin_only.pdb #1/A ASN 92 O                                        4IGG_ABD_subunitB_prepped_minimized_with_6UPV_actin.pdb #2/D LYS 834 HZ2   2.812  1.834
