# Supplementary material for: Mechanism of the cadherin–catenin F-actin catch bond interaction
Source: eLife. 2022 Aug 1;11:e80130. doi: 10.7554/eLife.80130 (PMC9402232; doi:10.7554/eLife.80130)
Supplement: Source data 1. [file elife-80130-data1.zip › Supplementary File 1 - source data 1/Hbonds/Hbonds_6UPV]

Finding intermodel H-bonds
Constraints relaxed by 0.4 angstroms and 20 degrees
Models used:
	1 6UPV_actin_only.pdb
	2 6UPV_prepped+minimized_with_actin.pdb

16 H-bonds
H-bonds (donor, acceptor, hydrogen, D..A dist, D-H..A dist):
6UPV_actin_only.pdb #1/A ARG 28 NH1                     6UPV_prepped+minimized_with_actin.pdb #2/L PRO 864 O    no hydrogen                                              2.675  N/A
6UPV_actin_only.pdb #1/A LYS 50 NZ                      6UPV_prepped+minimized_with_actin.pdb #2/L TYR 779 OH   no hydrogen                                              2.950  N/A
6UPV_actin_only.pdb #1/A ARG 95 NE                      6UPV_prepped+minimized_with_actin.pdb #2/L LYS 862 O    no hydrogen                                              2.661  N/A
6UPV_actin_only.pdb #1/A ARG 95 NH1                     6UPV_prepped+minimized_with_actin.pdb #2/L GLU 701 OE1  no hydrogen                                              3.526  N/A
6UPV_actin_only.pdb #1/C LYS 328 NZ                     6UPV_prepped+minimized_with_actin.pdb #2/L ASP 813 OD1  no hydrogen                                              2.565  N/A
6UPV_actin_only.pdb #1/C LYS 328 NZ                     6UPV_prepped+minimized_with_actin.pdb #2/L ASP 813 OD2  no hydrogen                                              2.784  N/A
6UPV_prepped+minimized_with_actin.pdb #2/L ARG 782 NE   6UPV_actin_only.pdb #1/A GLY 46 O                       6UPV_prepped+minimized_with_actin.pdb #2/L ARG 782 HE    3.096  2.094
6UPV_prepped+minimized_with_actin.pdb #2/L ARG 782 NH2  6UPV_actin_only.pdb #1/A GLY 48 O                       6UPV_prepped+minimized_with_actin.pdb #2/L ARG 782 HH21  2.701  1.744
6UPV_prepped+minimized_with_actin.pdb #2/L LYS 795 NZ   6UPV_actin_only.pdb #1/C GLY 23 O                       6UPV_prepped+minimized_with_actin.pdb #2/L LYS 795 HZ1   2.973  2.217
6UPV_prepped+minimized_with_actin.pdb #2/L LYS 797 NZ   6UPV_actin_only.pdb #1/C ALA 144 O                      6UPV_prepped+minimized_with_actin.pdb #2/L LYS 797 HZ1   2.883  1.868
6UPV_prepped+minimized_with_actin.pdb #2/L LYS 797 NZ   6UPV_actin_only.pdb #1/C GLU 334 OE2                    6UPV_prepped+minimized_with_actin.pdb #2/L LYS 797 HZ2   2.446  1.411
6UPV_prepped+minimized_with_actin.pdb #2/L SER 817 OG   6UPV_actin_only.pdb #1/C SER 145 O                      6UPV_prepped+minimized_with_actin.pdb #2/L SER 817 HG    3.132  2.186
6UPV_prepped+minimized_with_actin.pdb #2/L LYS 845 NZ   6UPV_actin_only.pdb #1/A GLU 99 OE2                     6UPV_prepped+minimized_with_actin.pdb #2/L LYS 845 HZ2   2.492  1.557
6UPV_prepped+minimized_with_actin.pdb #2/L LYS 866 NZ   6UPV_actin_only.pdb #1/A ASP 25 OD1                     6UPV_prepped+minimized_with_actin.pdb #2/L LYS 866 HZ1   2.412  1.436
6UPV_prepped+minimized_with_actin.pdb #2/L LYS 867 N    6UPV_actin_only.pdb #1/A PRO 27 O                       6UPV_prepped+minimized_with_actin.pdb #2/L LYS 867 H     2.910  1.955
6UPV_prepped+minimized_with_actin.pdb #2/L LYS 867 NZ   6UPV_actin_only.pdb #1/A GLU 93 OE2                     6UPV_prepped+minimized_with_actin.pdb #2/L LYS 867 HZ2   2.916  1.861
