# Supplementary material for: Mechanism of the cadherin–catenin F-actin catch bond interaction
Source: eLife. 2022 Aug 1;11:e80130. doi: 10.7554/eLife.80130 (PMC9402232; doi:10.7554/eLife.80130)
Supplement: Source data 1. [file elife-80130-data1.zip › Supplementary File 1 - source data 1/Hbonds/Hbonds_4IGG_A]

Finding intermodel H-bonds
Constraints relaxed by 0.4 angstroms and 20 degrees
Models used:
	1 6UPV_actin_only.pdb
	2 4IGG_ABD_subunitA_prepped_minimized_with_6UPV_actin.pdb

7 H-bonds
H-bonds (donor, acceptor, hydrogen, D..A dist, D-H..A dist):
6UPV_actin_only.pdb #1/A LYS 50 NZ                                        4IGG_ABD_subunitA_prepped_minimized_with_6UPV_actin.pdb #2/D TYR 779 OH  no hydrogen                                                                1.933  N/A
6UPV_actin_only.pdb #1/C ARG 147 NH1                                      4IGG_ABD_subunitA_prepped_minimized_with_6UPV_actin.pdb #2/D ASP 813 O   no hydrogen                                                                3.421  N/A
6UPV_actin_only.pdb #1/C ARG 147 NH2                                      4IGG_ABD_subunitA_prepped_minimized_with_6UPV_actin.pdb #2/D ASP 813 O   no hydrogen                                                                2.769  N/A
6UPV_actin_only.pdb #1/C LYS 326 NZ                                       4IGG_ABD_subunitA_prepped_minimized_with_6UPV_actin.pdb #2/D LYS 683 O   no hydrogen                                                                3.210  N/A
4IGG_ABD_subunitA_prepped_minimized_with_6UPV_actin.pdb #2/D HIS 788 NE2  6UPV_actin_only.pdb #1/C TYR 143 O                                       4IGG_ABD_subunitA_prepped_minimized_with_6UPV_actin.pdb #2/D HIS 788 HE2   3.288  2.321
4IGG_ABD_subunitA_prepped_minimized_with_6UPV_actin.pdb #2/D ASN 824 ND2  6UPV_actin_only.pdb #1/C GLU 167 OE2                                     4IGG_ABD_subunitA_prepped_minimized_with_6UPV_actin.pdb #2/D ASN 824 HD22  3.096  2.299
4IGG_ABD_subunitA_prepped_minimized_with_6UPV_actin.pdb #2/D LYS 834 NZ   6UPV_actin_only.pdb #1/A GLU 57 OE1                                      4IGG_ABD_subunitA_prepped_minimized_with_6UPV_actin.pdb #2/D LYS 834 HZ2   2.839  1.901
