# Supplementary material for: Mechanism of the cadherin–catenin F-actin catch bond interaction
Source: eLife. 2022 Aug 1;11:e80130. doi: 10.7554/eLife.80130 (PMC9402232; doi:10.7554/eLife.80130)
Supplement: Source data 1. [file elife-80130-data1.zip › Supplementary File 1 - source data 1/Hbonds/Hbonds_6DV1]

Finding intermodel H-bonds
Constraints relaxed by 0.4 angstroms and 20 degrees
Models used:
	1 6UPV_actin_only.pdb
	2 6DV1_prepped_minimized_with_6UPV_actin.pdb

11 H-bonds
H-bonds (donor, acceptor, hydrogen, D..A dist, D-H..A dist):
6UPV_actin_only.pdb #1/A LYS 50 NZ                           6DV1_prepped_minimized_with_6UPV_actin.pdb #2/D TYR 779 OH   no hydrogen                                                   2.583  N/A
6UPV_actin_only.pdb #1/C ARG 147 NH2                         6DV1_prepped_minimized_with_6UPV_actin.pdb #2/D ASP 813 O    no hydrogen                                                   3.072  N/A
6UPV_actin_only.pdb #1/C THR 148 OG1                         6DV1_prepped_minimized_with_6UPV_actin.pdb #2/D TYR 786 OH   no hydrogen                                                   3.111  N/A
6UPV_actin_only.pdb #1/C LYS 291 NZ                          6DV1_prepped_minimized_with_6UPV_actin.pdb #2/D GLU 686 OE2  no hydrogen                                                   2.566  N/A
6DV1_prepped_minimized_with_6UPV_actin.pdb #2/D ARG 782 NH2  6UPV_actin_only.pdb #1/A GLY 48 O                            6DV1_prepped_minimized_with_6UPV_actin.pdb #2/D ARG 782 HH22  3.049  2.363
6DV1_prepped_minimized_with_6UPV_actin.pdb #2/D TYR 786 OH   6UPV_actin_only.pdb #1/C THR 148 OG1                         6DV1_prepped_minimized_with_6UPV_actin.pdb #2/D TYR 786 HH    3.111  2.152
6DV1_prepped_minimized_with_6UPV_actin.pdb #2/D CYS 793 SG   6UPV_actin_only.pdb #1/C SER 145 O                           6DV1_prepped_minimized_with_6UPV_actin.pdb #2/D CYS 793 HG    3.439  2.152
6DV1_prepped_minimized_with_6UPV_actin.pdb #2/D ASN 802 N    6UPV_actin_only.pdb #1/C ASP 311 OD2                         6DV1_prepped_minimized_with_6UPV_actin.pdb #2/D ASN 802 H     2.124  1.185
6DV1_prepped_minimized_with_6UPV_actin.pdb #2/D LEU 803 N    6UPV_actin_only.pdb #1/C ASP 311 OD2                         6DV1_prepped_minimized_with_6UPV_actin.pdb #2/D LEU 803 H     2.655  1.849
6DV1_prepped_minimized_with_6UPV_actin.pdb #2/D ASN 824 ND2  6UPV_actin_only.pdb #1/C GLU 167 OE2                         6DV1_prepped_minimized_with_6UPV_actin.pdb #2/D ASN 824 HD22  2.795  1.911
6DV1_prepped_minimized_with_6UPV_actin.pdb #2/D LYS 834 NZ   6UPV_actin_only.pdb #1/A ASN 92 O                            6DV1_prepped_minimized_with_6UPV_actin.pdb #2/D LYS 834 HZ3   2.784  2.008
