# Supplementary material for: Mechanism of the cadherin–catenin F-actin catch bond interaction
Source: eLife. 2022 Aug 1;11:e80130. doi: 10.7554/eLife.80130 (PMC9402232; doi:10.7554/eLife.80130)
Supplement: Source data 1. [file elife-80130-data1.zip › Supplementary File 1 - source data 1/Contacts/3-6/3-6A_6UPV]

Ignore distances between atoms separated by 4 bonds or less
Ignore distances between atoms in residues less than 5 apart in sequence
Detect intra-residue distances: False
Detect intra-molecule distances: False

346 distances
                         atom1                                                    atom2                           overlap  distance
6UPV_prepped+minimized_with_actin.pdb #2/L LYS 797 HZ2   6UPV_actin_only.pdb #1/C GLU 334 OE2                      2.189    1.411
6UPV_prepped+minimized_with_actin.pdb #2/L LYS 866 HZ1   6UPV_actin_only.pdb #1/A ASP 25 OD1                       2.164    1.436
6UPV_prepped+minimized_with_actin.pdb #2/L LYS 845 HZ2   6UPV_actin_only.pdb #1/A GLU 99 OE2                       2.043    1.557
6UPV_prepped+minimized_with_actin.pdb #2/L ARG 782 HH21  6UPV_actin_only.pdb #1/A GLY 48 O                         1.856    1.744
6UPV_prepped+minimized_with_actin.pdb #2/L LYS 867 HZ2   6UPV_actin_only.pdb #1/A GLU 93 OE2                       1.739    1.861
6UPV_prepped+minimized_with_actin.pdb #2/L LYS 797 HZ1   6UPV_actin_only.pdb #1/C ALA 144 O                        1.732    1.868
6UPV_prepped+minimized_with_actin.pdb #2/L LYS 867 H     6UPV_actin_only.pdb #1/A PRO 27 O                         1.645    1.955
6UPV_prepped+minimized_with_actin.pdb #2/L HIS 788 HE1   6UPV_actin_only.pdb #1/C SER 348 O                        1.589    2.011
6UPV_prepped+minimized_with_actin.pdb #2/L ARG 782 HE    6UPV_actin_only.pdb #1/A GLY 46 O                         1.506    2.094
6UPV_prepped+minimized_with_actin.pdb #2/L SER 817 HG    6UPV_actin_only.pdb #1/C SER 145 O                        1.414    2.186
6UPV_prepped+minimized_with_actin.pdb #2/L LYS 795 HZ1   6UPV_actin_only.pdb #1/C GLY 23 O                         1.383    2.217
6UPV_prepped+minimized_with_actin.pdb #2/L LYS 866 HZ1   6UPV_actin_only.pdb #1/A ASP 25 CG                        1.292    2.308
6UPV_prepped+minimized_with_actin.pdb #2/L LYS 845 HZ2   6UPV_actin_only.pdb #1/A GLU 99 CD                        1.280    2.320
6UPV_prepped+minimized_with_actin.pdb #2/L LYS 795 HE2   6UPV_actin_only.pdb #1/C ASP 25 OD1                       1.277    2.323
6UPV_prepped+minimized_with_actin.pdb #2/L LEU 869 HD11  6UPV_actin_only.pdb #1/A ASP 25 O                         1.221    2.379
6UPV_prepped+minimized_with_actin.pdb #2/L LYS 795 HE3   6UPV_actin_only.pdb #1/C ASP 25 OD1                       1.215    2.385
6UPV_prepped+minimized_with_actin.pdb #2/L ARG 782 HH22  6UPV_actin_only.pdb #1/A LYS 50 CB                        1.198    2.402
6UPV_prepped+minimized_with_actin.pdb #2/L LYS 866 NZ    6UPV_actin_only.pdb #1/A ASP 25 OD1                       1.188    2.412
6UPV_prepped+minimized_with_actin.pdb #2/L LYS 797 NZ    6UPV_actin_only.pdb #1/C GLU 334 OE2                      1.154    2.446
6UPV_prepped+minimized_with_actin.pdb #2/L HIS 788 HE1   6UPV_actin_only.pdb #1/C SER 348 OG                       1.145    2.455
6UPV_prepped+minimized_with_actin.pdb #2/L LYS 866 HA    6UPV_actin_only.pdb #1/A PRO 27 O                         1.143    2.457
6UPV_prepped+minimized_with_actin.pdb #2/L LYS 845 HE3   6UPV_actin_only.pdb #1/A GLU 99 OE2                       1.137    2.463
6UPV_prepped+minimized_with_actin.pdb #2/L PRO 864 HG3   6UPV_actin_only.pdb #1/A GLU 93 O                         1.134    2.466
6UPV_prepped+minimized_with_actin.pdb #2/L ALA 778 HB2   6UPV_actin_only.pdb #1/A GLN 49 O                         1.132    2.468
6UPV_actin_only.pdb #1/A VAL 45 O                        6UPV_prepped+minimized_with_actin.pdb #2/L LEU 785 HD22   1.117    2.483
6UPV_prepped+minimized_with_actin.pdb #2/L LYS 845 NZ    6UPV_actin_only.pdb #1/A GLU 99 OE2                       1.108    2.492
6UPV_prepped+minimized_with_actin.pdb #2/L LYS 866 HZ2   6UPV_actin_only.pdb #1/A ASP 25 OD1                       1.065    2.535
6UPV_prepped+minimized_with_actin.pdb #2/L LYS 842 HG3   6UPV_actin_only.pdb #1/A TYR 91 OH                        1.047    2.553
6UPV_prepped+minimized_with_actin.pdb #2/L LYS 797 HZ2   6UPV_actin_only.pdb #1/C GLU 334 CD                       1.047    2.553
6UPV_prepped+minimized_with_actin.pdb #2/L ASP 813 OD1   6UPV_actin_only.pdb #1/C LYS 328 NZ                       1.035    2.565
6UPV_prepped+minimized_with_actin.pdb #2/L LYS 867 HE2   6UPV_actin_only.pdb #1/A VAL 30 N                         1.029    2.571
6UPV_prepped+minimized_with_actin.pdb #2/L SER 817 HG    6UPV_actin_only.pdb #1/C SER 145 C                        0.986    2.614
6UPV_prepped+minimized_with_actin.pdb #2/L LEU 869 HA    6UPV_actin_only.pdb #1/A TYR 337 CE2                      0.985    2.615
6UPV_prepped+minimized_with_actin.pdb #2/L LYS 862 O     6UPV_actin_only.pdb #1/A ARG 95 NE                        0.939    2.661
6UPV_prepped+minimized_with_actin.pdb #2/L VAL 838 HG21  6UPV_actin_only.pdb #1/A ASN 92 OD1                       0.939    2.661
6UPV_actin_only.pdb #1/A TYR 91 O                        6UPV_prepped+minimized_with_actin.pdb #2/L TYR 837 HE2    0.935    2.665
6UPV_prepped+minimized_with_actin.pdb #2/L PRO 864 O     6UPV_actin_only.pdb #1/A ARG 28 NH1                       0.925    2.675
6UPV_prepped+minimized_with_actin.pdb #2/L PRO 864 HG2   6UPV_actin_only.pdb #1/A ARG 28 O                         0.923    2.677
6UPV_prepped+minimized_with_actin.pdb #2/L LYS 867 HG3   6UPV_actin_only.pdb #1/A ARG 28 O                         0.899    2.701
6UPV_actin_only.pdb #1/A GLY 48 O                        6UPV_prepped+minimized_with_actin.pdb #2/L ARG 782 NH2    0.899    2.701
6UPV_prepped+minimized_with_actin.pdb #2/L LYS 845 HZ3   6UPV_actin_only.pdb #1/A GLU 99 OE2                       0.877    2.723
6UPV_actin_only.pdb #1/A MET 47 SD                       6UPV_prepped+minimized_with_actin.pdb #2/L ARG 782 HD3    0.868    2.732
6UPV_prepped+minimized_with_actin.pdb #2/L LYS 795 HB3   6UPV_actin_only.pdb #1/C ASP 25 OD1                       0.855    2.745
6UPV_prepped+minimized_with_actin.pdb #2/L LYS 866 HG2   6UPV_actin_only.pdb #1/A ALA 26 O                         0.849    2.751
6UPV_prepped+minimized_with_actin.pdb #2/L LYS 797 HZ3   6UPV_actin_only.pdb #1/C GLU 334 OE2                      0.844    2.756
6UPV_prepped+minimized_with_actin.pdb #2/L LEU 785 HD13  6UPV_actin_only.pdb #1/C LEU 349 CD2                      0.843    2.757
6UPV_prepped+minimized_with_actin.pdb #2/L LYS 866 HZ1   6UPV_actin_only.pdb #1/A ASP 25 OD2                       0.832    2.768
6UPV_prepped+minimized_with_actin.pdb #2/L LYS 866 HE2   6UPV_actin_only.pdb #1/A ALA 26 N                         0.818    2.782
6UPV_actin_only.pdb #1/A ASP 25 O                        6UPV_prepped+minimized_with_actin.pdb #2/L LEU 869 HD21   0.816    2.784
6UPV_prepped+minimized_with_actin.pdb #2/L ASP 813 OD2   6UPV_actin_only.pdb #1/C LYS 328 NZ                       0.816    2.784
6UPV_actin_only.pdb #1/C ASP 25 OD1                      6UPV_prepped+minimized_with_actin.pdb #2/L LYS 795 CE     0.805    2.795
6UPV_prepped+minimized_with_actin.pdb #2/L LYS 845 HZ2   6UPV_actin_only.pdb #1/A GLU 99 OE1                       0.796    2.804
6UPV_prepped+minimized_with_actin.pdb #2/L VAL 796 HG22  6UPV_actin_only.pdb #1/C ASP 25 O                         0.795    2.805
6UPV_actin_only.pdb #1/A ALA 26 CB                       6UPV_prepped+minimized_with_actin.pdb #2/L LYS 866 HB3    0.792    2.808
6UPV_actin_only.pdb #1/A GLU 99 CD                       6UPV_prepped+minimized_with_actin.pdb #2/L LYS 845 HZ3    0.791    2.809
6UPV_actin_only.pdb #1/C ILE 341 CG2                     6UPV_prepped+minimized_with_actin.pdb #2/L VAL 796 HG21   0.775    2.825
6UPV_prepped+minimized_with_actin.pdb #2/L LYS 842 HE2   6UPV_actin_only.pdb #1/A HIS 87 NE2                       0.762    2.838
6UPV_prepped+minimized_with_actin.pdb #2/L LYS 867 HG3   6UPV_actin_only.pdb #1/A ALA 29 CA                        0.758    2.842
6UPV_actin_only.pdb #1/A GLU 57 OE1                      6UPV_prepped+minimized_with_actin.pdb #2/L GLN 831 HE22   0.756    2.844
6UPV_actin_only.pdb #1/A VAL 30 O                        6UPV_prepped+minimized_with_actin.pdb #2/L LYS 867 HE3    0.752    2.848
6UPV_prepped+minimized_with_actin.pdb #2/L LYS 845 HZ3   6UPV_actin_only.pdb #1/A GLU 99 OE1                       0.741    2.859
6UPV_prepped+minimized_with_actin.pdb #2/L ARG 782 HH21  6UPV_actin_only.pdb #1/A GLY 48 C                         0.740    2.860
6UPV_actin_only.pdb #1/C ALA 144 O                       6UPV_prepped+minimized_with_actin.pdb #2/L LYS 797 NZ     0.717    2.883
6UPV_prepped+minimized_with_actin.pdb #2/L LYS 842 HG3   6UPV_actin_only.pdb #1/A TYR 91 CZ                        0.707    2.893
6UPV_prepped+minimized_with_actin.pdb #2/L LYS 867 HG3   6UPV_actin_only.pdb #1/A ALA 29 N                         0.703    2.897
6UPV_prepped+minimized_with_actin.pdb #2/L ARG 782 HG2   6UPV_actin_only.pdb #1/A MET 47 CE                        0.703    2.897
6UPV_actin_only.pdb #1/A MET 47 CE                       6UPV_prepped+minimized_with_actin.pdb #2/L LEU 785 HD23   0.690    2.910
6UPV_prepped+minimized_with_actin.pdb #2/L LYS 867 HZ2   6UPV_actin_only.pdb #1/A GLU 93 CD                        0.690    2.910
6UPV_actin_only.pdb #1/A PRO 27 O                        6UPV_prepped+minimized_with_actin.pdb #2/L LYS 867 N      0.690    2.910
6UPV_actin_only.pdb #1/A LEU 94 O                        6UPV_prepped+minimized_with_actin.pdb #2/L ALA 863 HA     0.690    2.910
6UPV_prepped+minimized_with_actin.pdb #2/L VAL 796 HG13  6UPV_actin_only.pdb #1/C ILE 341 CD1                      0.687    2.913
6UPV_actin_only.pdb #1/A ARG 28 C                        6UPV_prepped+minimized_with_actin.pdb #2/L LYS 867 HG3    0.684    2.916
6UPV_actin_only.pdb #1/A GLU 93 OE2                      6UPV_prepped+minimized_with_actin.pdb #2/L LYS 867 NZ     0.684    2.916
6UPV_prepped+minimized_with_actin.pdb #2/L TYR 837 HH    6UPV_actin_only.pdb #1/A ARG 95 O                         0.681    2.919
6UPV_prepped+minimized_with_actin.pdb #2/L ALA 821 HB2   6UPV_actin_only.pdb #1/C GLY 146 O                        0.672    2.928
6UPV_actin_only.pdb #1/C SER 348 O                       6UPV_prepped+minimized_with_actin.pdb #2/L HIS 788 CE1    0.667    2.933
6UPV_actin_only.pdb #1/A GLU 57 OE1                      6UPV_prepped+minimized_with_actin.pdb #2/L GLN 831 HE21   0.660    2.940
6UPV_prepped+minimized_with_actin.pdb #2/L LYS 845 HE3   6UPV_actin_only.pdb #1/A GLU 99 CD                        0.654    2.946
6UPV_actin_only.pdb #1/A LYS 50 NZ                       6UPV_prepped+minimized_with_actin.pdb #2/L TYR 779 OH     0.650    2.950
6UPV_prepped+minimized_with_actin.pdb #2/L ASP 813 CG    6UPV_actin_only.pdb #1/C LYS 328 NZ                       0.646    2.954
6UPV_actin_only.pdb #1/A GLU 93 O                        6UPV_prepped+minimized_with_actin.pdb #2/L PRO 864 HD3    0.642    2.958
6UPV_actin_only.pdb #1/A TYR 337 CD2                     6UPV_prepped+minimized_with_actin.pdb #2/L LEU 869 HA     0.642    2.958
6UPV_prepped+minimized_with_actin.pdb #2/L LYS 867 HG3   6UPV_actin_only.pdb #1/A VAL 30 N                         0.641    2.959
6UPV_actin_only.pdb #1/A ASP 25 OD1                      6UPV_prepped+minimized_with_actin.pdb #2/L LYS 866 HZ3    0.641    2.959
6UPV_prepped+minimized_with_actin.pdb #2/L LYS 797 HZ1   6UPV_actin_only.pdb #1/C GLU 334 OE2                      0.637    2.963
6UPV_prepped+minimized_with_actin.pdb #2/L ARG 782 HG2   6UPV_actin_only.pdb #1/A GLY 46 O                         0.636    2.964
6UPV_prepped+minimized_with_actin.pdb #2/L VAL 796 HG11  6UPV_actin_only.pdb #1/C ILE 341 CD1                      0.632    2.968
6UPV_actin_only.pdb #1/C SER 348 C                       6UPV_prepped+minimized_with_actin.pdb #2/L HIS 788 HE1    0.630    2.970
6UPV_actin_only.pdb #1/C ASP 25 CB                       6UPV_prepped+minimized_with_actin.pdb #2/L VAL 796 HG23   0.630    2.970
6UPV_actin_only.pdb #1/A PRO 333 O                       6UPV_prepped+minimized_with_actin.pdb #2/L VAL 870 HG12   0.628    2.972
6UPV_actin_only.pdb #1/C GLY 23 O                        6UPV_prepped+minimized_with_actin.pdb #2/L LYS 795 NZ     0.627    2.973
6UPV_actin_only.pdb #1/C GLU 334 OE2                     6UPV_prepped+minimized_with_actin.pdb #2/L LYS 797 HE3    0.623    2.977
6UPV_prepped+minimized_with_actin.pdb #2/L LYS 845 CE    6UPV_actin_only.pdb #1/A GLU 99 OE2                       0.618    2.982
6UPV_actin_only.pdb #1/C ASP 25 CB                       6UPV_prepped+minimized_with_actin.pdb #2/L LYS 795 HE2    0.602    2.998
6UPV_actin_only.pdb #1/A GLY 48 O                        6UPV_prepped+minimized_with_actin.pdb #2/L ARG 782 HH22   0.599    3.001
6UPV_prepped+minimized_with_actin.pdb #2/L LYS 866 HG3   6UPV_actin_only.pdb #1/A ARG 28 NE                        0.598    3.002
6UPV_prepped+minimized_with_actin.pdb #2/L VAL 796 HG22  6UPV_actin_only.pdb #1/C ASP 25 CB                        0.592    3.008
6UPV_actin_only.pdb #1/A GLU 99 CD                       6UPV_prepped+minimized_with_actin.pdb #2/L LYS 845 NZ     0.591    3.009
6UPV_actin_only.pdb #1/C GLY 23 O                        6UPV_prepped+minimized_with_actin.pdb #2/L LYS 795 HZ2    0.588    3.012
6UPV_actin_only.pdb #1/C THR 148 CG2                     6UPV_prepped+minimized_with_actin.pdb #2/L TYR 786 HE1    0.585    3.015
6UPV_actin_only.pdb #1/C ILE 345 CG1                     6UPV_prepped+minimized_with_actin.pdb #2/L ILE 792 HG21   0.576    3.024
6UPV_prepped+minimized_with_actin.pdb #2/L ARG 782 HD3   6UPV_actin_only.pdb #1/A MET 47 CE                        0.559    3.041
6UPV_prepped+minimized_with_actin.pdb #2/L LYS 795 HE2   6UPV_actin_only.pdb #1/C ASP 25 CG                        0.559    3.041
6UPV_prepped+minimized_with_actin.pdb #2/L LYS 867 HE2   6UPV_actin_only.pdb #1/A VAL 30 O                         0.555    3.045
6UPV_actin_only.pdb #1/A GLY 46 C                        6UPV_prepped+minimized_with_actin.pdb #2/L ARG 782 HE     0.542    3.058
6UPV_prepped+minimized_with_actin.pdb #2/L HIS 788 HD1   6UPV_actin_only.pdb #1/C LEU 349 CD1                      0.537    3.063
6UPV_prepped+minimized_with_actin.pdb #2/L LEU 869 HD23  6UPV_actin_only.pdb #1/A TYR 337 CD2                      0.534    3.066
6UPV_prepped+minimized_with_actin.pdb #2/L ALA 778 HB1   6UPV_actin_only.pdb #1/A GLN 49 O                         0.533    3.067
6UPV_actin_only.pdb #1/A ARG 28 O                        6UPV_prepped+minimized_with_actin.pdb #2/L LYS 867 HG2    0.531    3.069
6UPV_actin_only.pdb #1/A PRO 27 C                        6UPV_prepped+minimized_with_actin.pdb #2/L LYS 867 H      0.528    3.072
6UPV_actin_only.pdb #1/A ALA 26 CB                       6UPV_prepped+minimized_with_actin.pdb #2/L LYS 866 HD3    0.528    3.072
6UPV_prepped+minimized_with_actin.pdb #2/L LYS 842 HD3   6UPV_actin_only.pdb #1/A TYR 91 CE2                       0.523    3.077
6UPV_actin_only.pdb #1/A ARG 28 CD                       6UPV_prepped+minimized_with_actin.pdb #2/L PRO 864 O      0.512    3.088
6UPV_actin_only.pdb #1/A HIS 87 NE2                      6UPV_prepped+minimized_with_actin.pdb #2/L LYS 842 HD3    0.512    3.088
6UPV_actin_only.pdb #1/C PRO 333 CB                      6UPV_prepped+minimized_with_actin.pdb #2/L VAL 808 HG12   0.510    3.090
6UPV_actin_only.pdb #1/A ALA 26 CB                       6UPV_prepped+minimized_with_actin.pdb #2/L LEU 869 HG     0.508    3.092
6UPV_actin_only.pdb #1/A GLY 46 O                        6UPV_prepped+minimized_with_actin.pdb #2/L ARG 782 NE     0.504    3.096
6UPV_actin_only.pdb #1/A ALA 29 CA                       6UPV_prepped+minimized_with_actin.pdb #2/L LYS 867 HE2    0.502    3.098
6UPV_actin_only.pdb #1/C ALA 144 C                       6UPV_prepped+minimized_with_actin.pdb #2/L LYS 797 HZ1    0.501    3.099
6UPV_prepped+minimized_with_actin.pdb #2/L LYS 795 HZ2   6UPV_actin_only.pdb #1/C ASP 25 OD1                       0.497    3.103
6UPV_prepped+minimized_with_actin.pdb #2/L LYS 867 HB2   6UPV_actin_only.pdb #1/A VAL 30 CG2                       0.490    3.110
6UPV_actin_only.pdb #1/C THR 148 OG1                     6UPV_prepped+minimized_with_actin.pdb #2/L ASN 824 HD22   0.486    3.114
6UPV_actin_only.pdb #1/A ARG 95 NH1                      6UPV_prepped+minimized_with_actin.pdb #2/L LYS 834 HE3    0.485    3.115
6UPV_prepped+minimized_with_actin.pdb #2/L VAL 796 HG22  6UPV_actin_only.pdb #1/C ILE 341 CD1                      0.481    3.119
6UPV_actin_only.pdb #1/A GLY 48 O                        6UPV_prepped+minimized_with_actin.pdb #2/L ALA 778 HB1    0.479    3.121
6UPV_prepped+minimized_with_actin.pdb #2/L VAL 800 HG21  6UPV_actin_only.pdb #1/C GLU 334 CG                       0.469    3.131
6UPV_prepped+minimized_with_actin.pdb #2/L ALA 863 HB1   6UPV_actin_only.pdb #1/A LEU 94 O                         0.469    3.131
6UPV_prepped+minimized_with_actin.pdb #2/L SER 817 OG    6UPV_actin_only.pdb #1/C SER 145 O                        0.468    3.132
6UPV_prepped+minimized_with_actin.pdb #2/L ASN 824 HD22  6UPV_actin_only.pdb #1/C GLU 167 OE2                      0.461    3.139
6UPV_prepped+minimized_with_actin.pdb #2/L LYS 866 HG2   6UPV_actin_only.pdb #1/A ALA 26 CB                        0.461    3.139
6UPV_actin_only.pdb #1/C SER 348 O                       6UPV_prepped+minimized_with_actin.pdb #2/L HIS 788 HD1    0.460    3.140
6UPV_prepped+minimized_with_actin.pdb #2/L SER 817 HG    6UPV_actin_only.pdb #1/C GLY 146 N                        0.458    3.142
6UPV_prepped+minimized_with_actin.pdb #2/L ILE 792 HD13  6UPV_actin_only.pdb #1/C ILE 345 CG1                      0.453    3.147
6UPV_actin_only.pdb #1/A HIS 87 CE1                      6UPV_prepped+minimized_with_actin.pdb #2/L VAL 838 HG11   0.452    3.148
6UPV_prepped+minimized_with_actin.pdb #2/L LYS 866 HE2   6UPV_actin_only.pdb #1/A ALA 26 O                         0.451    3.149
6UPV_prepped+minimized_with_actin.pdb #2/L LYS 842 HD2   6UPV_actin_only.pdb #1/A TYR 91 OH                        0.447    3.153
6UPV_prepped+minimized_with_actin.pdb #2/L PRO 864 HD2   6UPV_actin_only.pdb #1/A LEU 94 O                         0.446    3.154
6UPV_prepped+minimized_with_actin.pdb #2/L LYS 866 HE2   6UPV_actin_only.pdb #1/A ASP 25 N                         0.445    3.155
6UPV_actin_only.pdb #1/A GLY 46 C                        6UPV_prepped+minimized_with_actin.pdb #2/L ARG 782 HG2    0.440    3.160
6UPV_actin_only.pdb #1/A ARG 95 CD                       6UPV_prepped+minimized_with_actin.pdb #2/L LYS 862 O      0.436    3.164
6UPV_prepped+minimized_with_actin.pdb #2/L LYS 842 HD3   6UPV_actin_only.pdb #1/A TYR 91 CZ                        0.429    3.171
6UPV_actin_only.pdb #1/A LEU 94 O                        6UPV_prepped+minimized_with_actin.pdb #2/L ALA 863 HB2    0.429    3.171
6UPV_prepped+minimized_with_actin.pdb #2/L HIS 788 HE1   6UPV_actin_only.pdb #1/C SER 348 CB                       0.428    3.172
6UPV_actin_only.pdb #1/A GLU 99 CG                       6UPV_prepped+minimized_with_actin.pdb #2/L LYS 845 HE3    0.425    3.175
6UPV_actin_only.pdb #1/A TYR 91 CE1                      6UPV_prepped+minimized_with_actin.pdb #2/L LYS 842 HG3    0.419    3.181
6UPV_prepped+minimized_with_actin.pdb #2/L ARG 782 HH21  6UPV_actin_only.pdb #1/A GLY 48 N                         0.417    3.183
6UPV_prepped+minimized_with_actin.pdb #2/L LEU 869 HD21  6UPV_actin_only.pdb #1/A ALA 26 CA                        0.417    3.183
6UPV_actin_only.pdb #1/C LYS 328 CE                      6UPV_prepped+minimized_with_actin.pdb #2/L ASP 813 OD2    0.408    3.192
6UPV_prepped+minimized_with_actin.pdb #2/L VAL 808 HG12  6UPV_actin_only.pdb #1/C PRO 333 CG                       0.404    3.196
6UPV_actin_only.pdb #1/A GLY 46 O                        6UPV_prepped+minimized_with_actin.pdb #2/L ARG 782 HH21   0.398    3.202
6UPV_prepped+minimized_with_actin.pdb #2/L PRO 864 HD3   6UPV_actin_only.pdb #1/A ARG 95 NE                        0.396    3.204
6UPV_prepped+minimized_with_actin.pdb #2/L VAL 838 HG21  6UPV_actin_only.pdb #1/A ASN 92 CG                        0.396    3.204
6UPV_actin_only.pdb #1/A GLU 93 OE2                      6UPV_prepped+minimized_with_actin.pdb #2/L LYS 867 HZ3    0.396    3.204
6UPV_actin_only.pdb #1/A TYR 91 CE2                      6UPV_prepped+minimized_with_actin.pdb #2/L LYS 842 HD2    0.395    3.205
6UPV_prepped+minimized_with_actin.pdb #2/L LYS 866 HE2   6UPV_actin_only.pdb #1/A ASP 25 OD1                       0.392    3.208
6UPV_prepped+minimized_with_actin.pdb #2/L HIS 788 CE1   6UPV_actin_only.pdb #1/C SER 348 OG                       0.392    3.208
6UPV_prepped+minimized_with_actin.pdb #2/L TYR 837 OH    6UPV_actin_only.pdb #1/A ARG 95 O                         0.378    3.222
6UPV_actin_only.pdb #1/A ASN 92 OD1                      6UPV_prepped+minimized_with_actin.pdb #2/L VAL 838 HG23   0.378    3.222
6UPV_actin_only.pdb #1/A GLY 46 O                        6UPV_prepped+minimized_with_actin.pdb #2/L ARG 782 HG3    0.375    3.225
6UPV_actin_only.pdb #1/A ARG 28 CD                       6UPV_prepped+minimized_with_actin.pdb #2/L LYS 866 HG3    0.371    3.229
6UPV_prepped+minimized_with_actin.pdb #2/L VAL 796 HG11  6UPV_actin_only.pdb #1/C GLU 334 OE1                      0.366    3.234
6UPV_prepped+minimized_with_actin.pdb #2/L LYS 867 HE2   6UPV_actin_only.pdb #1/A ALA 29 C                         0.364    3.236
6UPV_actin_only.pdb #1/C ASP 25 CA                       6UPV_prepped+minimized_with_actin.pdb #2/L VAL 796 HG22   0.363    3.237
6UPV_actin_only.pdb #1/C GLY 23 O                        6UPV_prepped+minimized_with_actin.pdb #2/L LYS 795 HZ3    0.359    3.241
6UPV_actin_only.pdb #1/A LYS 50 CD                       6UPV_prepped+minimized_with_actin.pdb #2/L ASP 775 OD1    0.356    3.244
6UPV_actin_only.pdb #1/A GLU 93 OE2                      6UPV_prepped+minimized_with_actin.pdb #2/L LYS 867 HZ1    0.354    3.246
6UPV_actin_only.pdb #1/A PRO 27 C                        6UPV_prepped+minimized_with_actin.pdb #2/L LYS 866 HA     0.353    3.247
6UPV_actin_only.pdb #1/A ALA 26 C                        6UPV_prepped+minimized_with_actin.pdb #2/L LYS 866 HG2    0.353    3.247
6UPV_actin_only.pdb #1/A GLN 49 O                        6UPV_prepped+minimized_with_actin.pdb #2/L ALA 778 CB     0.352    3.248
6UPV_prepped+minimized_with_actin.pdb #2/L LYS 842 HD2   6UPV_actin_only.pdb #1/A TYR 91 CZ                        0.349    3.251
6UPV_actin_only.pdb #1/A GLU 99 OE2                      6UPV_prepped+minimized_with_actin.pdb #2/L LYS 845 HZ1    0.346    3.254
6UPV_prepped+minimized_with_actin.pdb #2/L PRO 864 CG    6UPV_actin_only.pdb #1/A GLU 93 O                         0.346    3.254
6UPV_actin_only.pdb #1/C LEU 349 CD1                     6UPV_prepped+minimized_with_actin.pdb #2/L LEU 785 HA     0.345    3.255
6UPV_prepped+minimized_with_actin.pdb #2/L SER 817 HA    6UPV_actin_only.pdb #1/C ARG 147 NH1                      0.345    3.255
6UPV_prepped+minimized_with_actin.pdb #2/L ASP 775 OD1   6UPV_actin_only.pdb #1/A LYS 50 CE                        0.343    3.257
6UPV_prepped+minimized_with_actin.pdb #2/L LEU 869 HD23  6UPV_actin_only.pdb #1/A TYR 337 CG                       0.342    3.258
6UPV_actin_only.pdb #1/A ARG 95 CD                       6UPV_prepped+minimized_with_actin.pdb #2/L MET 861 HB3    0.339    3.261
6UPV_actin_only.pdb #1/C GLU 334 CD                      6UPV_prepped+minimized_with_actin.pdb #2/L VAL 796 HG11   0.337    3.263
6UPV_actin_only.pdb #1/A TYR 337 CE2                     6UPV_prepped+minimized_with_actin.pdb #2/L LEU 869 O      0.334    3.266
6UPV_prepped+minimized_with_actin.pdb #2/L ARG 782 NH2   6UPV_actin_only.pdb #1/A LYS 50 CB                        0.330    3.270
6UPV_prepped+minimized_with_actin.pdb #2/L ARG 782 HH22  6UPV_actin_only.pdb #1/A LYS 50 CG                        0.329    3.271
6UPV_prepped+minimized_with_actin.pdb #2/L LYS 866 HA    6UPV_actin_only.pdb #1/A ARG 28 CA                        0.329    3.271
6UPV_actin_only.pdb #1/A ASP 25 N                        6UPV_prepped+minimized_with_actin.pdb #2/L LYS 866 HZ1    0.324    3.276
6UPV_actin_only.pdb #1/A GLN 49 C                        6UPV_prepped+minimized_with_actin.pdb #2/L ALA 778 HB2    0.320    3.280
6UPV_actin_only.pdb #1/C GLU 334 OE2                     6UPV_prepped+minimized_with_actin.pdb #2/L LYS 797 CE     0.315    3.285
6UPV_actin_only.pdb #1/C ILE 345 CG1                     6UPV_prepped+minimized_with_actin.pdb #2/L ILE 792 HD12   0.308    3.292
6UPV_prepped+minimized_with_actin.pdb #2/L LYS 867 HG3   6UPV_actin_only.pdb #1/A ALA 29 C                         0.305    3.295
6UPV_prepped+minimized_with_actin.pdb #2/L PRO 864 HD3   6UPV_actin_only.pdb #1/A ARG 95 NH2                       0.305    3.295
6UPV_prepped+minimized_with_actin.pdb #2/L ALA 778 HB1   6UPV_actin_only.pdb #1/A GLN 49 C                         0.304    3.296
6UPV_actin_only.pdb #1/C SER 348 OG                      6UPV_prepped+minimized_with_actin.pdb #2/L ILE 792 HD11   0.303    3.297
6UPV_actin_only.pdb #1/A GLU 57 OE1                      6UPV_prepped+minimized_with_actin.pdb #2/L GLN 831 NE2    0.303    3.297
6UPV_actin_only.pdb #1/A ASP 24 CB                       6UPV_prepped+minimized_with_actin.pdb #2/L LYS 866 HE2    0.297    3.303
6UPV_prepped+minimized_with_actin.pdb #2/L LYS 866 HA    6UPV_actin_only.pdb #1/A ARG 28 CD                        0.292    3.308
6UPV_prepped+minimized_with_actin.pdb #2/L LYS 866 HE2   6UPV_actin_only.pdb #1/A ALA 26 CB                        0.290    3.310
6UPV_prepped+minimized_with_actin.pdb #2/L LYS 795 HB3   6UPV_actin_only.pdb #1/C ASP 25 CG                        0.290    3.310
6UPV_actin_only.pdb #1/A ARG 95 NH2                      6UPV_prepped+minimized_with_actin.pdb #2/L PRO 864 HB3    0.289    3.311
6UPV_actin_only.pdb #1/C PRO 333 CB                      6UPV_prepped+minimized_with_actin.pdb #2/L VAL 808 HG13   0.289    3.311
6UPV_prepped+minimized_with_actin.pdb #2/L TYR 837 OH    6UPV_actin_only.pdb #1/A ARG 95 C                         0.287    3.313
6UPV_actin_only.pdb #1/A MET 47 CE                       6UPV_prepped+minimized_with_actin.pdb #2/L ARG 782 HB3    0.287    3.313
6UPV_actin_only.pdb #1/A ASP 24 CB                       6UPV_prepped+minimized_with_actin.pdb #2/L LYS 866 HZ2    0.285    3.315
6UPV_prepped+minimized_with_actin.pdb #2/L SER 817 HG    6UPV_actin_only.pdb #1/C GLY 146 CA                       0.283    3.317
6UPV_actin_only.pdb #1/A ARG 95 CA                       6UPV_prepped+minimized_with_actin.pdb #2/L TYR 837 OH     0.283    3.317
6UPV_actin_only.pdb #1/C SER 145 O                       6UPV_prepped+minimized_with_actin.pdb #2/L SER 817 HA     0.280    3.320
6UPV_actin_only.pdb #1/A TYR 91 CB                       6UPV_prepped+minimized_with_actin.pdb #2/L VAL 838 HG13   0.278    3.322
6UPV_actin_only.pdb #1/A PRO 27 O                        6UPV_prepped+minimized_with_actin.pdb #2/L LYS 866 CA     0.278    3.322
6UPV_actin_only.pdb #1/A TYR 91 CB                       6UPV_prepped+minimized_with_actin.pdb #2/L VAL 838 HG22   0.275    3.325
6UPV_actin_only.pdb #1/C ALA 144 O                       6UPV_prepped+minimized_with_actin.pdb #2/L LYS 797 HE2    0.272    3.328
6UPV_actin_only.pdb #1/C ALA 144 O                       6UPV_prepped+minimized_with_actin.pdb #2/L LYS 797 HZ2    0.270    3.330
6UPV_actin_only.pdb #1/A PRO 27 O                        6UPV_prepped+minimized_with_actin.pdb #2/L LYS 867 O      0.268    3.332
6UPV_prepped+minimized_with_actin.pdb #2/L VAL 796 HG11  6UPV_actin_only.pdb #1/C GLU 334 OE2                      0.266    3.334
6UPV_prepped+minimized_with_actin.pdb #2/L PRO 864 HG2   6UPV_actin_only.pdb #1/A ARG 28 CB                        0.265    3.335
6UPV_actin_only.pdb #1/A ARG 95 C                        6UPV_prepped+minimized_with_actin.pdb #2/L TYR 837 HH     0.264    3.336
6UPV_actin_only.pdb #1/C ASP 25 CB                       6UPV_prepped+minimized_with_actin.pdb #2/L LYS 795 HB3    0.263    3.337
6UPV_actin_only.pdb #1/A VAL 30 O                        6UPV_prepped+minimized_with_actin.pdb #2/L LYS 867 HD2    0.262    3.338
6UPV_actin_only.pdb #1/A ASP 25 CG                       6UPV_prepped+minimized_with_actin.pdb #2/L LYS 866 NZ     0.262    3.338
6UPV_actin_only.pdb #1/A PRO 27 O                        6UPV_prepped+minimized_with_actin.pdb #2/L LYS 867 HB2    0.261    3.339
6UPV_actin_only.pdb #1/A TYR 91 CB                       6UPV_prepped+minimized_with_actin.pdb #2/L VAL 838 HG21   0.257    3.343
6UPV_actin_only.pdb #1/A ASP 25 C                        6UPV_prepped+minimized_with_actin.pdb #2/L LEU 869 HD11   0.252    3.348
6UPV_actin_only.pdb #1/C PRO 333 CG                      6UPV_prepped+minimized_with_actin.pdb #2/L VAL 808 O      0.250    3.350
6UPV_actin_only.pdb #1/C GLY 23 C                        6UPV_prepped+minimized_with_actin.pdb #2/L LYS 795 HZ1    0.249    3.351
6UPV_prepped+minimized_with_actin.pdb #2/L LYS 797 HZ2   6UPV_actin_only.pdb #1/C GLU 334 OE1                      0.245    3.355
6UPV_prepped+minimized_with_actin.pdb #2/L LYS 845 NZ    6UPV_actin_only.pdb #1/A GLU 99 OE1                       0.243    3.357
6UPV_actin_only.pdb #1/A TYR 337 OH                      6UPV_prepped+minimized_with_actin.pdb #2/L PRO 868 O      0.241    3.359
6UPV_prepped+minimized_with_actin.pdb #2/L TYR 837 OH    6UPV_actin_only.pdb #1/A ARG 95 CB                        0.241    3.359
6UPV_prepped+minimized_with_actin.pdb #2/L LYS 795 HZ2   6UPV_actin_only.pdb #1/C ASP 24 CA                        0.236    3.364
6UPV_prepped+minimized_with_actin.pdb #2/L ARG 782 HE    6UPV_actin_only.pdb #1/A MET 47 CA                        0.232    3.368
6UPV_actin_only.pdb #1/A ASP 25 O                        6UPV_prepped+minimized_with_actin.pdb #2/L LEU 869 CD1    0.229    3.371
6UPV_prepped+minimized_with_actin.pdb #2/L LEU 869 HD22  6UPV_actin_only.pdb #1/A TYR 337 CD2                      0.229    3.371
6UPV_prepped+minimized_with_actin.pdb #2/L ALA 778 HB1   6UPV_actin_only.pdb #1/A LYS 50 CB                        0.227    3.373
6UPV_actin_only.pdb #1/A ASP 25 OD1                      6UPV_prepped+minimized_with_actin.pdb #2/L LYS 866 CE     0.223    3.377
6UPV_actin_only.pdb #1/A PRO 27 CD                       6UPV_prepped+minimized_with_actin.pdb #2/L LEU 869 HD23   0.221    3.379
6UPV_prepped+minimized_with_actin.pdb #2/L LYS 867 H     6UPV_actin_only.pdb #1/A ARG 28 CA                        0.221    3.379
6UPV_actin_only.pdb #1/A TYR 91 CE1                      6UPV_prepped+minimized_with_actin.pdb #2/L LYS 842 HB2    0.213    3.387
6UPV_actin_only.pdb #1/C THR 148 CG2                     6UPV_prepped+minimized_with_actin.pdb #2/L GLN 789 HE22   0.213    3.387
6UPV_prepped+minimized_with_actin.pdb #2/L VAL 800 HG11  6UPV_actin_only.pdb #1/C PRO 333 CG                       0.212    3.388
6UPV_actin_only.pdb #1/A GLU 93 O                        6UPV_prepped+minimized_with_actin.pdb #2/L PRO 864 CD     0.208    3.392
6UPV_prepped+minimized_with_actin.pdb #2/L LEU 869 HA    6UPV_actin_only.pdb #1/A TYR 337 CZ                       0.204    3.396
6UPV_actin_only.pdb #1/A ASP 24 CB                       6UPV_prepped+minimized_with_actin.pdb #2/L LYS 866 HE3    0.204    3.396
6UPV_actin_only.pdb #1/C ILE 345 CA                      6UPV_prepped+minimized_with_actin.pdb #2/L ILE 792 HD13   0.203    3.397
6UPV_prepped+minimized_with_actin.pdb #2/L LYS 842 HD3   6UPV_actin_only.pdb #1/A TYR 91 CD2                       0.202    3.398
6UPV_actin_only.pdb #1/A LYS 50 NZ                       6UPV_prepped+minimized_with_actin.pdb #2/L TYR 779 HH     0.200    3.400
6UPV_prepped+minimized_with_actin.pdb #2/L LYS 867 CE    6UPV_actin_only.pdb #1/A VAL 30 O                         0.200    3.400
6UPV_actin_only.pdb #1/C ALA 144 O                       6UPV_prepped+minimized_with_actin.pdb #2/L LYS 797 HZ3    0.199    3.401
6UPV_prepped+minimized_with_actin.pdb #2/L LYS 866 HE2   6UPV_actin_only.pdb #1/A ALA 26 CA                        0.197    3.403
6UPV_actin_only.pdb #1/C ILE 341 CD1                     6UPV_prepped+minimized_with_actin.pdb #2/L VAL 796 CG1    0.193    3.407
6UPV_actin_only.pdb #1/C SER 348 O                       6UPV_prepped+minimized_with_actin.pdb #2/L HIS 788 ND1    0.190    3.410
6UPV_prepped+minimized_with_actin.pdb #2/L VAL 796 HG22  6UPV_actin_only.pdb #1/C ASP 25 C                         0.188    3.412
6UPV_prepped+minimized_with_actin.pdb #2/L LYS 867 HE2   6UPV_actin_only.pdb #1/A VAL 30 C                         0.188    3.412
6UPV_actin_only.pdb #1/A ARG 28 O                        6UPV_prepped+minimized_with_actin.pdb #2/L LYS 867 CG     0.186    3.414
6UPV_actin_only.pdb #1/C ILE 345 CG1                     6UPV_prepped+minimized_with_actin.pdb #2/L ILE 792 HB     0.184    3.416
6UPV_actin_only.pdb #1/A GLU 93 CG                       6UPV_prepped+minimized_with_actin.pdb #2/L LYS 867 HZ2    0.183    3.417
6UPV_actin_only.pdb #1/A PRO 333 O                       6UPV_prepped+minimized_with_actin.pdb #2/L VAL 870 HG11   0.181    3.419
6UPV_prepped+minimized_with_actin.pdb #2/L VAL 838 HG13  6UPV_actin_only.pdb #1/A TYR 91 CG                        0.181    3.419
6UPV_prepped+minimized_with_actin.pdb #2/L ARG 782 HG2   6UPV_actin_only.pdb #1/A MET 47 SD                        0.178    3.422
6UPV_prepped+minimized_with_actin.pdb #2/L VAL 796 HG12  6UPV_actin_only.pdb #1/C GLU 334 CD                       0.178    3.422
6UPV_prepped+minimized_with_actin.pdb #2/L LEU 785 HD11  6UPV_actin_only.pdb #1/C TYR 143 CE1                      0.176    3.424
6UPV_actin_only.pdb #1/C LEU 349 CD1                     6UPV_prepped+minimized_with_actin.pdb #2/L LEU 785 HD13   0.175    3.425
6UPV_prepped+minimized_with_actin.pdb #2/L GLU 865 O     6UPV_actin_only.pdb #1/A ARG 28 O                         0.170    3.430
6UPV_actin_only.pdb #1/C GLY 146 O                       6UPV_prepped+minimized_with_actin.pdb #2/L GLN 820 HB3    0.168    3.432
6UPV_prepped+minimized_with_actin.pdb #2/L HIS 788 HD1   6UPV_actin_only.pdb #1/C LEU 349 CA                       0.167    3.433
6UPV_actin_only.pdb #1/A ASN 92 OD1                      6UPV_prepped+minimized_with_actin.pdb #2/L VAL 838 CG2    0.158    3.442
6UPV_actin_only.pdb #1/C THR 148 OG1                     6UPV_prepped+minimized_with_actin.pdb #2/L ASN 824 ND2    0.156    3.444
6UPV_actin_only.pdb #1/A MET 47 CE                       6UPV_prepped+minimized_with_actin.pdb #2/L TYR 786 OH     0.156    3.444
6UPV_actin_only.pdb #1/A PHE 21 CE2                      6UPV_prepped+minimized_with_actin.pdb #2/L ALA 863 HB1    0.156    3.444
6UPV_prepped+minimized_with_actin.pdb #2/L LEU 869 HD11  6UPV_actin_only.pdb #1/A ALA 26 CB                        0.152    3.448
6UPV_actin_only.pdb #1/C GLY 146 CA                      6UPV_prepped+minimized_with_actin.pdb #2/L ALA 821 HB2    0.147    3.453
6UPV_prepped+minimized_with_actin.pdb #2/L GLU 865 O     6UPV_actin_only.pdb #1/A ARG 28 CD                        0.146    3.454
6UPV_actin_only.pdb #1/A GLU 93 O                        6UPV_prepped+minimized_with_actin.pdb #2/L PRO 864 HD2    0.143    3.457
6UPV_actin_only.pdb #1/C SER 145 C                       6UPV_prepped+minimized_with_actin.pdb #2/L SER 817 OG     0.139    3.461
6UPV_prepped+minimized_with_actin.pdb #2/L VAL 796 HG21  6UPV_actin_only.pdb #1/C ILE 341 CD1                      0.138    3.462
6UPV_prepped+minimized_with_actin.pdb #2/L LYS 866 HZ2   6UPV_actin_only.pdb #1/A ASP 24 OD1                       0.125    3.475
6UPV_actin_only.pdb #1/A LEU 94 O                        6UPV_prepped+minimized_with_actin.pdb #2/L ALA 863 CB     0.120    3.480
6UPV_actin_only.pdb #1/C LEU 349 CD1                     6UPV_prepped+minimized_with_actin.pdb #2/L LEU 785 HD12   0.112    3.488
6UPV_prepped+minimized_with_actin.pdb #2/L ARG 782 HE    6UPV_actin_only.pdb #1/A GLY 48 O                         0.110    3.490
6UPV_actin_only.pdb #1/C ASP 25 CB                       6UPV_prepped+minimized_with_actin.pdb #2/L VAL 796 CG2    0.104    3.496
6UPV_actin_only.pdb #1/C THR 351 CG2                     6UPV_prepped+minimized_with_actin.pdb #2/L GLN 781 HG2    0.103    3.497
6UPV_actin_only.pdb #1/A GLU 99 CG                       6UPV_prepped+minimized_with_actin.pdb #2/L LYS 845 HZ2    0.103    3.497
6UPV_actin_only.pdb #1/A GLY 46 O                        6UPV_prepped+minimized_with_actin.pdb #2/L ARG 782 CG     0.101    3.499
6UPV_actin_only.pdb #1/C LYS 328 CE                      6UPV_prepped+minimized_with_actin.pdb #2/L ASP 813 OD1    0.099    3.501
6UPV_actin_only.pdb #1/C SER 145 CA                      6UPV_prepped+minimized_with_actin.pdb #2/L SER 817 HG     0.098    3.502
6UPV_actin_only.pdb #1/A ARG 28 CA                       6UPV_prepped+minimized_with_actin.pdb #2/L GLU 865 O      0.097    3.503
6UPV_actin_only.pdb #1/A VAL 45 O                        6UPV_prepped+minimized_with_actin.pdb #2/L LEU 785 CD2    0.097    3.503
6UPV_prepped+minimized_with_actin.pdb #2/L ILE 792 HB    6UPV_actin_only.pdb #1/C ILE 345 CD1                      0.096    3.504
6UPV_prepped+minimized_with_actin.pdb #2/L LEU 869 HD21  6UPV_actin_only.pdb #1/A ALA 26 CB                        0.094    3.506
6UPV_actin_only.pdb #1/A TYR 91 OH                       6UPV_prepped+minimized_with_actin.pdb #2/L LYS 842 CG     0.094    3.506
6UPV_actin_only.pdb #1/A LYS 50 CD                       6UPV_prepped+minimized_with_actin.pdb #2/L ASP 775 HA     0.093    3.507
6UPV_actin_only.pdb #1/C THR 148 OG1                     6UPV_prepped+minimized_with_actin.pdb #2/L ASN 824 HD21   0.092    3.508
6UPV_prepped+minimized_with_actin.pdb #2/L LYS 797 NZ    6UPV_actin_only.pdb #1/C GLU 334 CD                       0.091    3.509
6UPV_actin_only.pdb #1/A ARG 28 CD                       6UPV_prepped+minimized_with_actin.pdb #2/L GLU 865 C      0.090    3.510
6UPV_actin_only.pdb #1/A VAL 30 N                        6UPV_prepped+minimized_with_actin.pdb #2/L LYS 867 CE     0.089    3.511
6UPV_actin_only.pdb #1/C PRO 333 CB                      6UPV_prepped+minimized_with_actin.pdb #2/L VAL 800 HG11   0.088    3.512
6UPV_prepped+minimized_with_actin.pdb #2/L ALA 863 HA    6UPV_actin_only.pdb #1/A ARG 95 CB                        0.088    3.512
6UPV_actin_only.pdb #1/A GLU 99 CD                       6UPV_prepped+minimized_with_actin.pdb #2/L LYS 845 CE     0.087    3.513
6UPV_prepped+minimized_with_actin.pdb #2/L LYS 866 HE3   6UPV_actin_only.pdb #1/A ARG 28 NE                        0.086    3.514
6UPV_actin_only.pdb #1/C LYS 328 CE                      6UPV_prepped+minimized_with_actin.pdb #2/L ASP 813 CG     0.085    3.515
6UPV_actin_only.pdb #1/A ARG 28 C                        6UPV_prepped+minimized_with_actin.pdb #2/L PRO 864 HG2    0.081    3.519
6UPV_actin_only.pdb #1/A ARG 95 CD                       6UPV_prepped+minimized_with_actin.pdb #2/L MET 861 HE3    0.079    3.521
6UPV_actin_only.pdb #1/A PRO 27 O                        6UPV_prepped+minimized_with_actin.pdb #2/L LYS 866 C      0.076    3.524
6UPV_actin_only.pdb #1/A ARG 28 O                        6UPV_prepped+minimized_with_actin.pdb #2/L PRO 864 CG     0.075    3.525
6UPV_prepped+minimized_with_actin.pdb #2/L PRO 864 HD2   6UPV_actin_only.pdb #1/A LEU 94 CA                        0.075    3.525
6UPV_prepped+minimized_with_actin.pdb #2/L LYS 797 HZ2   6UPV_actin_only.pdb #1/C GLU 334 CG                       0.075    3.525
6UPV_prepped+minimized_with_actin.pdb #2/L LYS 795 NZ    6UPV_actin_only.pdb #1/C ASP 25 OD1                       0.074    3.526
6UPV_actin_only.pdb #1/A ARG 95 NH1                      6UPV_prepped+minimized_with_actin.pdb #2/L GLU 701 OE1    0.074    3.526
6UPV_actin_only.pdb #1/A HIS 87 CD2                      6UPV_prepped+minimized_with_actin.pdb #2/L LYS 842 HE2    0.073    3.527
6UPV_prepped+minimized_with_actin.pdb #2/L ARG 782 HE    6UPV_actin_only.pdb #1/A GLY 48 N                         0.069    3.531
6UPV_prepped+minimized_with_actin.pdb #2/L ALA 863 HB1   6UPV_actin_only.pdb #1/A PHE 21 CZ                        0.069    3.531
6UPV_actin_only.pdb #1/A ARG 28 O                        6UPV_prepped+minimized_with_actin.pdb #2/L PRO 864 HB2    0.068    3.532
6UPV_prepped+minimized_with_actin.pdb #2/L LYS 866 HZ2   6UPV_actin_only.pdb #1/A ASP 25 N                         0.065    3.535
6UPV_actin_only.pdb #1/C ASP 24 O                        6UPV_prepped+minimized_with_actin.pdb #2/L ILE 792 HG23   0.065    3.535
6UPV_actin_only.pdb #1/A GLU 99 OE2                      6UPV_prepped+minimized_with_actin.pdb #2/L LYS 845 HE2    0.058    3.542
6UPV_prepped+minimized_with_actin.pdb #2/L LYS 866 HE3   6UPV_actin_only.pdb #1/A ASP 24 CG                        0.058    3.542
6UPV_prepped+minimized_with_actin.pdb #2/L ALA 821 HB2   6UPV_actin_only.pdb #1/C GLY 146 C                        0.058    3.542
6UPV_actin_only.pdb #1/C GLU 334 CG                      6UPV_prepped+minimized_with_actin.pdb #2/L VAL 796 HG12   0.057    3.543
6UPV_actin_only.pdb #1/A ARG 28 O                        6UPV_prepped+minimized_with_actin.pdb #2/L PRO 864 HG3    0.057    3.543
6UPV_prepped+minimized_with_actin.pdb #2/L LEU 869 HD21  6UPV_actin_only.pdb #1/A PRO 27 CD                        0.054    3.546
6UPV_actin_only.pdb #1/C GLU 334 OE1                     6UPV_prepped+minimized_with_actin.pdb #2/L VAL 796 HG13   0.049    3.551
6UPV_prepped+minimized_with_actin.pdb #2/L ARG 782 HH21  6UPV_actin_only.pdb #1/A LYS 50 CB                        0.049    3.551
6UPV_prepped+minimized_with_actin.pdb #2/L LYS 797 HZ3   6UPV_actin_only.pdb #1/C GLU 334 CD                       0.048    3.552
6UPV_actin_only.pdb #1/A TYR 91 CZ                       6UPV_prepped+minimized_with_actin.pdb #2/L LYS 842 CD     0.044    3.556
6UPV_prepped+minimized_with_actin.pdb #2/L ARG 782 HE    6UPV_actin_only.pdb #1/A MET 47 N                         0.041    3.559
6UPV_prepped+minimized_with_actin.pdb #2/L LYS 867 HE2   6UPV_actin_only.pdb #1/A VAL 30 CA                        0.041    3.559
6UPV_prepped+minimized_with_actin.pdb #2/L ARG 782 HH21  6UPV_actin_only.pdb #1/A GLY 48 CA                        0.039    3.561
6UPV_prepped+minimized_with_actin.pdb #2/L LYS 866 HZ1   6UPV_actin_only.pdb #1/A ASP 25 CB                        0.033    3.567
6UPV_actin_only.pdb #1/C ASP 25 CG                       6UPV_prepped+minimized_with_actin.pdb #2/L LYS 795 HE3    0.032    3.568
6UPV_prepped+minimized_with_actin.pdb #2/L ALA 863 HA    6UPV_actin_only.pdb #1/A ARG 95 NE                        0.031    3.569
6UPV_prepped+minimized_with_actin.pdb #2/L LYS 842 HD3   6UPV_actin_only.pdb #1/A TYR 91 CE1                       0.031    3.569
6UPV_prepped+minimized_with_actin.pdb #2/L LEU 869 HD23  6UPV_actin_only.pdb #1/A TYR 337 CE2                      0.028    3.572
6UPV_prepped+minimized_with_actin.pdb #2/L ALA 778 HB2   6UPV_actin_only.pdb #1/A GLN 49 CB                        0.026    3.574
6UPV_actin_only.pdb #1/A TYR 337 CB                      6UPV_prepped+minimized_with_actin.pdb #2/L LEU 869 HD22   0.025    3.575
6UPV_actin_only.pdb #1/C GLU 334 CB                      6UPV_prepped+minimized_with_actin.pdb #2/L VAL 800 HG21   0.024    3.576
6UPV_prepped+minimized_with_actin.pdb #2/L LYS 866 HE2   6UPV_actin_only.pdb #1/A ASP 25 C                         0.024    3.576
6UPV_actin_only.pdb #1/C TYR 143 CD1                     6UPV_prepped+minimized_with_actin.pdb #2/L LEU 785 HD11   0.023    3.577
6UPV_prepped+minimized_with_actin.pdb #2/L ARG 782 HH22  6UPV_actin_only.pdb #1/A LYS 50 CA                        0.019    3.581
6UPV_prepped+minimized_with_actin.pdb #2/L LYS 795 HZ2   6UPV_actin_only.pdb #1/C ASP 24 C                         0.017    3.583
6UPV_actin_only.pdb #1/A TYR 337 CE2                     6UPV_prepped+minimized_with_actin.pdb #2/L LEU 869 CA     0.016    3.584
6UPV_prepped+minimized_with_actin.pdb #2/L LYS 867 HB2   6UPV_actin_only.pdb #1/A VAL 30 N                         0.014    3.586
6UPV_actin_only.pdb #1/A ALA 26 CB                       6UPV_prepped+minimized_with_actin.pdb #2/L LYS 866 CG     0.013    3.587
6UPV_prepped+minimized_with_actin.pdb #2/L LYS 867 H     6UPV_actin_only.pdb #1/A ARG 28 C                         0.011    3.589
6UPV_actin_only.pdb #1/A LYS 50 CE                       6UPV_prepped+minimized_with_actin.pdb #2/L ASP 775 CG     0.007    3.593
6UPV_prepped+minimized_with_actin.pdb #2/L LYS 866 HA    6UPV_actin_only.pdb #1/A ARG 28 N                         0.006    3.594
6UPV_prepped+minimized_with_actin.pdb #2/L LYS 866 HZ2   6UPV_actin_only.pdb #1/A ASP 24 CG                        0.006    3.594
6UPV_prepped+minimized_with_actin.pdb #2/L PRO 864 HD3   6UPV_actin_only.pdb #1/A LEU 94 O                         0.004    3.596
6UPV_prepped+minimized_with_actin.pdb #2/L PRO 864 O     6UPV_actin_only.pdb #1/A ARG 28 CZ                        0.004    3.596
6UPV_actin_only.pdb #1/A GLY 46 CA                       6UPV_prepped+minimized_with_actin.pdb #2/L GLN 781 HE21   0.002    3.598
6UPV_prepped+minimized_with_actin.pdb #2/L PRO 864 HD3   6UPV_actin_only.pdb #1/A ARG 95 CZ                        0.001    3.599
6UPV_actin_only.pdb #1/A ARG 28 NH1                      6UPV_prepped+minimized_with_actin.pdb #2/L GLU 865 HA     0.000    3.600
