# Supplementary material for: Mechanism of the cadherin–catenin F-actin catch bond interaction
Source: eLife. 2022 Aug 1;11:e80130. doi: 10.7554/eLife.80130 (PMC9402232; doi:10.7554/eLife.80130)
Supplement: Source data 1. [file elife-80130-data1.zip › Supplementary File 1 - source data 1/Contacts/3-6/3-6A_4IGG_subB]

Ignore distances between atoms separated by 5 bonds or less
Ignore distances between atoms in residues less than 5 apart in sequence
Detect intra-residue distances: False
Detect intra-molecule distances: False

346 distances
                                  atom1                                                                      atom2                                    overlap  distance
4IGG_ABD_subunitB_prepped_minimized_with_6UPV_actin.pdb #4/D ASP 813 H     6UPV_actin_only.pdb #1/C LYS 328 NZ                                         2.498    1.102
4IGG_ABD_subunitB_prepped_minimized_with_6UPV_actin.pdb #4/D ASP 813 N     6UPV_actin_only.pdb #1/C LYS 328 NZ                                         2.205    1.395
4IGG_ABD_subunitB_prepped_minimized_with_6UPV_actin.pdb #4/D LYS 795 HZ2   6UPV_actin_only.pdb #1/C GLU 334 OE2                                        2.138    1.462
4IGG_ABD_subunitB_prepped_minimized_with_6UPV_actin.pdb #4/D SER 817 HB2   6UPV_actin_only.pdb #1/C ARG 147 CZ                                         2.065    1.535
4IGG_ABD_subunitB_prepped_minimized_with_6UPV_actin.pdb #4/D GLN 831 HE22  6UPV_actin_only.pdb #1/A GLU 57 OE1                                         1.895    1.705
4IGG_ABD_subunitB_prepped_minimized_with_6UPV_actin.pdb #4/D SER 817 OG    6UPV_actin_only.pdb #1/C ARG 147 NE                                         1.862    1.738
4IGG_ABD_subunitB_prepped_minimized_with_6UPV_actin.pdb #4/D ASN 824 HD22  6UPV_actin_only.pdb #1/C GLU 167 OE2                                        1.807    1.793
4IGG_ABD_subunitB_prepped_minimized_with_6UPV_actin.pdb #4/D LYS 704 HE3   6UPV_actin_only.pdb #1/A ARG 95 CD                                          1.784    1.816
4IGG_ABD_subunitB_prepped_minimized_with_6UPV_actin.pdb #4/D LYS 834 HZ2   6UPV_actin_only.pdb #1/A ASN 92 O                                           1.766    1.834
4IGG_ABD_subunitB_prepped_minimized_with_6UPV_actin.pdb #4/D LYS 795 HZ3   6UPV_actin_only.pdb #1/C ALA 144 O                                          1.656    1.944
4IGG_ABD_subunitB_prepped_minimized_with_6UPV_actin.pdb #4/D SER 817 HB2   6UPV_actin_only.pdb #1/C ARG 147 NH1                                        1.638    1.962
4IGG_ABD_subunitB_prepped_minimized_with_6UPV_actin.pdb #4/D LEU 785 HD23  6UPV_actin_only.pdb #1/A MET 47 CE                                          1.636    1.964
4IGG_ABD_subunitB_prepped_minimized_with_6UPV_actin.pdb #4/D GLU 701 OE2   6UPV_actin_only.pdb #1/A ARG 95 NH1                                         1.623    1.977
4IGG_ABD_subunitB_prepped_minimized_with_6UPV_actin.pdb #4/D ASP 813 OD2   6UPV_actin_only.pdb #1/C LYS 328 NZ                                         1.602    1.998
4IGG_ABD_subunitB_prepped_minimized_with_6UPV_actin.pdb #4/D SER 817 HB2   6UPV_actin_only.pdb #1/C ARG 147 NH2                                        1.589    2.011
4IGG_ABD_subunitB_prepped_minimized_with_6UPV_actin.pdb #4/D ASP 813 CA    6UPV_actin_only.pdb #1/C LYS 328 NZ                                         1.586    2.014
4IGG_ABD_subunitB_prepped_minimized_with_6UPV_actin.pdb #4/D ASP 813 HB3   6UPV_actin_only.pdb #1/C ILE 330 CG1                                        1.580    2.020
4IGG_ABD_subunitB_prepped_minimized_with_6UPV_actin.pdb #4/D GLN 789 HB3   6UPV_actin_only.pdb #1/C GLY 146 O                                          1.547    2.053
4IGG_ABD_subunitB_prepped_minimized_with_6UPV_actin.pdb #4/D SER 817 HB2   6UPV_actin_only.pdb #1/C ARG 147 NE                                         1.493    2.107
4IGG_ABD_subunitB_prepped_minimized_with_6UPV_actin.pdb #4/D ILE 792 HD11  6UPV_actin_only.pdb #1/C TYR 143 O                                          1.492    2.108
4IGG_ABD_subunitB_prepped_minimized_with_6UPV_actin.pdb #4/D ASP 813 CB    6UPV_actin_only.pdb #1/C LYS 328 NZ                                         1.477    2.123
4IGG_ABD_subunitB_prepped_minimized_with_6UPV_actin.pdb #4/D ASP 813 N     6UPV_actin_only.pdb #1/C LYS 328 CE                                         1.464    2.136
4IGG_ABD_subunitB_prepped_minimized_with_6UPV_actin.pdb #4/D LYS 683 HZ1   6UPV_actin_only.pdb #1/C ILE 327 O                                          1.429    2.171
4IGG_ABD_subunitB_prepped_minimized_with_6UPV_actin.pdb #4/D SER 817 CB    6UPV_actin_only.pdb #1/C ARG 147 NE                                         1.426    2.174
4IGG_ABD_subunitB_prepped_minimized_with_6UPV_actin.pdb #4/D SER 817 CB    6UPV_actin_only.pdb #1/C ARG 147 CZ                                         1.421    2.179
4IGG_ABD_subunitB_prepped_minimized_with_6UPV_actin.pdb #4/D ASP 813 H     6UPV_actin_only.pdb #1/C LYS 328 CE                                         1.418    2.182
4IGG_ABD_subunitB_prepped_minimized_with_6UPV_actin.pdb #4/D ASP 813 CG    6UPV_actin_only.pdb #1/C LYS 328 NZ                                         1.405    2.195
4IGG_ABD_subunitB_prepped_minimized_with_6UPV_actin.pdb #4/D SER 817 OG    6UPV_actin_only.pdb #1/C ARG 147 CZ                                         1.405    2.195
4IGG_ABD_subunitB_prepped_minimized_with_6UPV_actin.pdb #4/D TYR 779 OH    6UPV_actin_only.pdb #1/A LYS 50 NZ                                          1.374    2.226
4IGG_ABD_subunitB_prepped_minimized_with_6UPV_actin.pdb #4/D ILE 792 HD12  6UPV_actin_only.pdb #1/C TYR 143 O                                          1.367    2.233
4IGG_ABD_subunitB_prepped_minimized_with_6UPV_actin.pdb #4/D LYS 704 HE2   6UPV_actin_only.pdb #1/A ARG 95 CD                                          1.357    2.243
4IGG_ABD_subunitB_prepped_minimized_with_6UPV_actin.pdb #4/D SER 817 OG    6UPV_actin_only.pdb #1/C ARG 147 NH2                                        1.320    2.280
6UPV_actin_only.pdb #1/C LYS 328 NZ                                        4IGG_ABD_subunitB_prepped_minimized_with_6UPV_actin.pdb #4/D ASP 813 HB2    1.314    2.286
4IGG_ABD_subunitB_prepped_minimized_with_6UPV_actin.pdb #4/D LYS 834 HZ3   6UPV_actin_only.pdb #1/A ARG 95 NH1                                         1.270    2.330
4IGG_ABD_subunitB_prepped_minimized_with_6UPV_actin.pdb #4/D LYS 704 HE3   6UPV_actin_only.pdb #1/A ARG 95 NE                                          1.260    2.340
4IGG_ABD_subunitB_prepped_minimized_with_6UPV_actin.pdb #4/D GLN 789 OE1   6UPV_actin_only.pdb #1/C THR 148 CG2                                        1.224    2.376
4IGG_ABD_subunitB_prepped_minimized_with_6UPV_actin.pdb #4/D GLY 811 O     6UPV_actin_only.pdb #1/C LYS 328 NZ                                         1.222    2.378
4IGG_ABD_subunitB_prepped_minimized_with_6UPV_actin.pdb #4/D ASP 813 OD1   6UPV_actin_only.pdb #1/C LYS 328 CG                                         1.218    2.382
4IGG_ABD_subunitB_prepped_minimized_with_6UPV_actin.pdb #4/D SER 817 HG    6UPV_actin_only.pdb #1/C ARG 147 NE                                         1.199    2.401
4IGG_ABD_subunitB_prepped_minimized_with_6UPV_actin.pdb #4/D SER 817 HB3   6UPV_actin_only.pdb #1/C ARG 147 NE                                         1.184    2.416
4IGG_ABD_subunitB_prepped_minimized_with_6UPV_actin.pdb #4/D LYS 704 CE    6UPV_actin_only.pdb #1/A ARG 95 CD                                          1.176    2.424
4IGG_ABD_subunitB_prepped_minimized_with_6UPV_actin.pdb #4/D ILE 792 HG13  6UPV_actin_only.pdb #1/C GLY 146 N                                          1.167    2.433
6UPV_actin_only.pdb #1/C LYS 326 NZ                                        4IGG_ABD_subunitB_prepped_minimized_with_6UPV_actin.pdb #4/D MET 816 SD     1.140    2.460
4IGG_ABD_subunitB_prepped_minimized_with_6UPV_actin.pdb #4/D ASP 813 HB3   6UPV_actin_only.pdb #1/C ILE 330 CB                                         1.135    2.465
4IGG_ABD_subunitB_prepped_minimized_with_6UPV_actin.pdb #4/D ASP 813 OD1   6UPV_actin_only.pdb #1/C ILE 330 CG1                                        1.134    2.466
4IGG_ABD_subunitB_prepped_minimized_with_6UPV_actin.pdb #4/D ASP 813 HA    6UPV_actin_only.pdb #1/C LYS 328 NZ                                         1.133    2.467
4IGG_ABD_subunitB_prepped_minimized_with_6UPV_actin.pdb #4/D ASP 813 OD2   6UPV_actin_only.pdb #1/C LYS 328 CD                                         1.128    2.472
4IGG_ABD_subunitB_prepped_minimized_with_6UPV_actin.pdb #4/D SER 817 CB    6UPV_actin_only.pdb #1/C ARG 147 NH2                                        1.114    2.486
4IGG_ABD_subunitB_prepped_minimized_with_6UPV_actin.pdb #4/D ASP 813 OD2   6UPV_actin_only.pdb #1/C LYS 328 CG                                         1.108    2.492
4IGG_ABD_subunitB_prepped_minimized_with_6UPV_actin.pdb #4/D ASP 813 OD2   6UPV_actin_only.pdb #1/C ILE 329 O                                          1.091    2.509
4IGG_ABD_subunitB_prepped_minimized_with_6UPV_actin.pdb #4/D VAL 812 C     6UPV_actin_only.pdb #1/C LYS 328 NZ                                         1.090    2.510
4IGG_ABD_subunitB_prepped_minimized_with_6UPV_actin.pdb #4/D LYS 795 HZ2   6UPV_actin_only.pdb #1/C GLU 334 CD                                         1.083    2.517
4IGG_ABD_subunitB_prepped_minimized_with_6UPV_actin.pdb #4/D LYS 795 NZ    6UPV_actin_only.pdb #1/C GLU 334 OE2                                        1.082    2.518
6UPV_actin_only.pdb #1/C GLU 167 CD                                        4IGG_ABD_subunitB_prepped_minimized_with_6UPV_actin.pdb #4/D ASN 824 HD22   1.066    2.534
6UPV_actin_only.pdb #1/C TYR 143 O                                         4IGG_ABD_subunitB_prepped_minimized_with_6UPV_actin.pdb #4/D ILE 792 CD1    1.056    2.544
4IGG_ABD_subunitB_prepped_minimized_with_6UPV_actin.pdb #4/D ASP 813 CG    6UPV_actin_only.pdb #1/C LYS 328 CG                                         1.055    2.545
4IGG_ABD_subunitB_prepped_minimized_with_6UPV_actin.pdb #4/D ASP 813 HB3   6UPV_actin_only.pdb #1/C ILE 330 CA                                         1.045    2.555
4IGG_ABD_subunitB_prepped_minimized_with_6UPV_actin.pdb #4/D LYS 683 HG2   6UPV_actin_only.pdb #1/C LYS 326 CD                                         1.042    2.558
4IGG_ABD_subunitB_prepped_minimized_with_6UPV_actin.pdb #4/D SER 817 H     6UPV_actin_only.pdb #1/C ARG 147 NH2                                        1.042    2.558
4IGG_ABD_subunitB_prepped_minimized_with_6UPV_actin.pdb #4/D LEU 785 HD22  6UPV_actin_only.pdb #1/A MET 47 CE                                          1.029    2.571
4IGG_ABD_subunitB_prepped_minimized_with_6UPV_actin.pdb #4/D GLY 811 C     6UPV_actin_only.pdb #1/C LYS 328 NZ                                         1.012    2.588
6UPV_actin_only.pdb #1/C LYS 328 CE                                        4IGG_ABD_subunitB_prepped_minimized_with_6UPV_actin.pdb #4/D VAL 812 C      0.992    2.608
4IGG_ABD_subunitB_prepped_minimized_with_6UPV_actin.pdb #4/D ILE 792 HD11  6UPV_actin_only.pdb #1/C GLY 146 N                                          0.987    2.613
4IGG_ABD_subunitB_prepped_minimized_with_6UPV_actin.pdb #4/D GLN 789 HB3   6UPV_actin_only.pdb #1/C GLY 146 C                                          0.978    2.622
4IGG_ABD_subunitB_prepped_minimized_with_6UPV_actin.pdb #4/D ILE 792 HG13  6UPV_actin_only.pdb #1/C GLY 146 CA                                         0.960    2.640
4IGG_ABD_subunitB_prepped_minimized_with_6UPV_actin.pdb #4/D LYS 683 HB3   6UPV_actin_only.pdb #1/C LYS 326 NZ                                         0.955    2.645
4IGG_ABD_subunitB_prepped_minimized_with_6UPV_actin.pdb #4/D ASN 824 HD22  6UPV_actin_only.pdb #1/C GLU 167 OE1                                        0.928    2.672
4IGG_ABD_subunitB_prepped_minimized_with_6UPV_actin.pdb #4/D ASP 813 OD2   6UPV_actin_only.pdb #1/C LYS 328 CE                                         0.926    2.674
6UPV_actin_only.pdb #1/C ARG 147 NH2                                       4IGG_ABD_subunitB_prepped_minimized_with_6UPV_actin.pdb #4/D MET 816 HB3    0.926    2.674
4IGG_ABD_subunitB_prepped_minimized_with_6UPV_actin.pdb #4/D ASP 813 CG    6UPV_actin_only.pdb #1/C ILE 329 O                                          0.911    2.689
4IGG_ABD_subunitB_prepped_minimized_with_6UPV_actin.pdb #4/D ASP 813 O     6UPV_actin_only.pdb #1/C ARG 147 NH2                                        0.909    2.691
4IGG_ABD_subunitB_prepped_minimized_with_6UPV_actin.pdb #4/D GLN 789 HE22  6UPV_actin_only.pdb #1/C THR 148 CG2                                        0.908    2.692
6UPV_actin_only.pdb #1/A GLU 57 OE1                                        4IGG_ABD_subunitB_prepped_minimized_with_6UPV_actin.pdb #4/D GLN 831 NE2    0.901    2.699
6UPV_actin_only.pdb #1/C GLY 146 CA                                        4IGG_ABD_subunitB_prepped_minimized_with_6UPV_actin.pdb #4/D CYS 793 HG     0.900    2.700
6UPV_actin_only.pdb #1/A MET 47 CE                                         4IGG_ABD_subunitB_prepped_minimized_with_6UPV_actin.pdb #4/D LEU 785 CD2    0.892    2.708
4IGG_ABD_subunitB_prepped_minimized_with_6UPV_actin.pdb #4/D LYS 683 HE2   6UPV_actin_only.pdb #1/C LYS 326 CB                                         0.885    2.715
4IGG_ABD_subunitB_prepped_minimized_with_6UPV_actin.pdb #4/D SER 817 HB3   6UPV_actin_only.pdb #1/C ARG 147 CD                                         0.882    2.718
6UPV_actin_only.pdb #1/A LYS 50 NZ                                         4IGG_ABD_subunitB_prepped_minimized_with_6UPV_actin.pdb #4/D TYR 779 HH     0.881    2.719
4IGG_ABD_subunitB_prepped_minimized_with_6UPV_actin.pdb #4/D LYS 834 HD3   6UPV_actin_only.pdb #1/A ASN 92 OD1                                         0.880    2.720
6UPV_actin_only.pdb #1/C GLY 146 O                                         4IGG_ABD_subunitB_prepped_minimized_with_6UPV_actin.pdb #4/D ALA 821 HB2    0.867    2.733
6UPV_actin_only.pdb #1/C LYS 326 CB                                        4IGG_ABD_subunitB_prepped_minimized_with_6UPV_actin.pdb #4/D LYS 683 HG2    0.858    2.742
4IGG_ABD_subunitB_prepped_minimized_with_6UPV_actin.pdb #4/D VAL 812 HG12  6UPV_actin_only.pdb #1/C LYS 328 CE                                         0.847    2.753
4IGG_ABD_subunitB_prepped_minimized_with_6UPV_actin.pdb #4/D ASP 813 HB3   6UPV_actin_only.pdb #1/C ILE 330 CG2                                        0.835    2.765
4IGG_ABD_subunitB_prepped_minimized_with_6UPV_actin.pdb #4/D GLN 789 HE21  6UPV_actin_only.pdb #1/C GLY 146 O                                          0.834    2.766
6UPV_actin_only.pdb #1/C LYS 328 CE                                        4IGG_ABD_subunitB_prepped_minimized_with_6UPV_actin.pdb #4/D VAL 812 N      0.823    2.777
4IGG_ABD_subunitB_prepped_minimized_with_6UPV_actin.pdb #4/D SER 817 HB3   6UPV_actin_only.pdb #1/C ARG 147 CZ                                         0.818    2.782
6UPV_actin_only.pdb #1/A ARG 95 NH1                                        4IGG_ABD_subunitB_prepped_minimized_with_6UPV_actin.pdb #4/D GLU 701 CD     0.818    2.782
4IGG_ABD_subunitB_prepped_minimized_with_6UPV_actin.pdb #4/D GLN 789 OE1   6UPV_actin_only.pdb #1/C ARG 147 O                                          0.809    2.791
6UPV_actin_only.pdb #1/A GLU 57 CD                                         4IGG_ABD_subunitB_prepped_minimized_with_6UPV_actin.pdb #4/D GLN 831 HE22   0.804    2.796
6UPV_actin_only.pdb #1/A ARG 95 CD                                         4IGG_ABD_subunitB_prepped_minimized_with_6UPV_actin.pdb #4/D LYS 704 HZ2    0.802    2.798
6UPV_actin_only.pdb #1/A ASN 92 OD1                                        4IGG_ABD_subunitB_prepped_minimized_with_6UPV_actin.pdb #4/D LYS 834 HB3    0.800    2.800
4IGG_ABD_subunitB_prepped_minimized_with_6UPV_actin.pdb #4/D ASN 824 ND2   6UPV_actin_only.pdb #1/C GLU 167 OE2                                        0.796    2.804
6UPV_actin_only.pdb #1/A ASN 92 O                                          4IGG_ABD_subunitB_prepped_minimized_with_6UPV_actin.pdb #4/D LYS 834 NZ     0.788    2.812
6UPV_actin_only.pdb #1/C LYS 326 CD                                        4IGG_ABD_subunitB_prepped_minimized_with_6UPV_actin.pdb #4/D LYS 683 HD3    0.788    2.812
4IGG_ABD_subunitB_prepped_minimized_with_6UPV_actin.pdb #4/D LYS 683 HG2   6UPV_actin_only.pdb #1/C LYS 326 CG                                         0.776    2.824
4IGG_ABD_subunitB_prepped_minimized_with_6UPV_actin.pdb #4/D TYR 786 HE1   6UPV_actin_only.pdb #1/C THR 148 OG1                                        0.774    2.826
4IGG_ABD_subunitB_prepped_minimized_with_6UPV_actin.pdb #4/D SER 817 N     6UPV_actin_only.pdb #1/C ARG 147 NH2                                        0.766    2.834
4IGG_ABD_subunitB_prepped_minimized_with_6UPV_actin.pdb #4/D ASP 813 CG    6UPV_actin_only.pdb #1/C ILE 329 C                                          0.730    2.870
4IGG_ABD_subunitB_prepped_minimized_with_6UPV_actin.pdb #4/D VAL 796 HG12  6UPV_actin_only.pdb #1/C PRO 332 CB                                         0.728    2.872
6UPV_actin_only.pdb #1/C TYR 143 O                                         4IGG_ABD_subunitB_prepped_minimized_with_6UPV_actin.pdb #4/D ILE 792 HD13   0.726    2.874
4IGG_ABD_subunitB_prepped_minimized_with_6UPV_actin.pdb #4/D LYS 795 HZ3   6UPV_actin_only.pdb #1/C GLU 334 OE2                                        0.726    2.874
6UPV_actin_only.pdb #1/C LYS 326 CD                                        4IGG_ABD_subunitB_prepped_minimized_with_6UPV_actin.pdb #4/D LYS 683 HB3    0.719    2.881
4IGG_ABD_subunitB_prepped_minimized_with_6UPV_actin.pdb #4/D ILE 792 HD11  6UPV_actin_only.pdb #1/C GLY 146 CA                                         0.715    2.885
4IGG_ABD_subunitB_prepped_minimized_with_6UPV_actin.pdb #4/D ASP 813 OD1   6UPV_actin_only.pdb #1/C LYS 328 C                                          0.708    2.892
4IGG_ABD_subunitB_prepped_minimized_with_6UPV_actin.pdb #4/D VAL 812 N     6UPV_actin_only.pdb #1/C LYS 328 NZ                                         0.701    2.899
4IGG_ABD_subunitB_prepped_minimized_with_6UPV_actin.pdb #4/D SER 817 OG    6UPV_actin_only.pdb #1/C ARG 147 CD                                         0.698    2.902
6UPV_actin_only.pdb #1/C ALA 144 O                                         4IGG_ABD_subunitB_prepped_minimized_with_6UPV_actin.pdb #4/D LYS 795 NZ     0.697    2.903
4IGG_ABD_subunitB_prepped_minimized_with_6UPV_actin.pdb #4/D ASP 813 OD2   6UPV_actin_only.pdb #1/C ILE 329 N                                          0.690    2.910
6UPV_actin_only.pdb #1/C GLY 146 CA                                        4IGG_ABD_subunitB_prepped_minimized_with_6UPV_actin.pdb #4/D GLN 789 HA     0.687    2.913
4IGG_ABD_subunitB_prepped_minimized_with_6UPV_actin.pdb #4/D ASP 813 CB    6UPV_actin_only.pdb #1/C ILE 330 CG1                                        0.678    2.922
6UPV_actin_only.pdb #1/A ARG 95 O                                          4IGG_ABD_subunitB_prepped_minimized_with_6UPV_actin.pdb #4/D MET 861 HE1    0.675    2.925
4IGG_ABD_subunitB_prepped_minimized_with_6UPV_actin.pdb #4/D LYS 704 HE2   6UPV_actin_only.pdb #1/A ARG 95 CG                                          0.673    2.927
4IGG_ABD_subunitB_prepped_minimized_with_6UPV_actin.pdb #4/D SER 817 CB    6UPV_actin_only.pdb #1/C ARG 147 NH1                                        0.667    2.933
6UPV_actin_only.pdb #1/C THR 149 CG2                                       4IGG_ABD_subunitB_prepped_minimized_with_6UPV_actin.pdb #4/D GLN 820 HE21   0.662    2.938
4IGG_ABD_subunitB_prepped_minimized_with_6UPV_actin.pdb #4/D LYS 683 HB3   6UPV_actin_only.pdb #1/C LYS 326 CE                                         0.662    2.938
6UPV_actin_only.pdb #1/A ARG 95 NH2                                        4IGG_ABD_subunitB_prepped_minimized_with_6UPV_actin.pdb #4/D ASP 876 OD1    0.644    2.956
4IGG_ABD_subunitB_prepped_minimized_with_6UPV_actin.pdb #4/D GLN 789 HE22  6UPV_actin_only.pdb #1/C THR 148 N                                          0.634    2.966
4IGG_ABD_subunitB_prepped_minimized_with_6UPV_actin.pdb #4/D CYS 793 HG    6UPV_actin_only.pdb #1/C GLY 146 O                                          0.634    2.966
4IGG_ABD_subunitB_prepped_minimized_with_6UPV_actin.pdb #4/D LYS 834 HZ2   6UPV_actin_only.pdb #1/A ASN 92 C                                           0.633    2.967
4IGG_ABD_subunitB_prepped_minimized_with_6UPV_actin.pdb #4/D ILE 792 HD12  6UPV_actin_only.pdb #1/C ALA 144 CA                                         0.632    2.968
6UPV_actin_only.pdb #1/C ARG 147 CD                                        4IGG_ABD_subunitB_prepped_minimized_with_6UPV_actin.pdb #4/D SER 817 HB2    0.631    2.969
4IGG_ABD_subunitB_prepped_minimized_with_6UPV_actin.pdb #4/D LYS 834 NZ    6UPV_actin_only.pdb #1/A ARG 95 NH1                                         0.625    2.975
4IGG_ABD_subunitB_prepped_minimized_with_6UPV_actin.pdb #4/D LYS 834 HZ1   6UPV_actin_only.pdb #1/A ARG 95 NH1                                         0.619    2.981
4IGG_ABD_subunitB_prepped_minimized_with_6UPV_actin.pdb #4/D ASP 813 OD1   6UPV_actin_only.pdb #1/C ILE 329 C                                          0.616    2.984
4IGG_ABD_subunitB_prepped_minimized_with_6UPV_actin.pdb #4/D ASP 813 HA    6UPV_actin_only.pdb #1/C LYS 328 CE                                         0.614    2.986
6UPV_actin_only.pdb #1/C LYS 328 CE                                        4IGG_ABD_subunitB_prepped_minimized_with_6UPV_actin.pdb #4/D ASP 813 CA     0.611    2.989
6UPV_actin_only.pdb #1/C LYS 328 CE                                        4IGG_ABD_subunitB_prepped_minimized_with_6UPV_actin.pdb #4/D GLY 811 C      0.609    2.991
6UPV_actin_only.pdb #1/C GLU 167 OE2                                       4IGG_ABD_subunitB_prepped_minimized_with_6UPV_actin.pdb #4/D TYR 786 HH     0.609    2.991
4IGG_ABD_subunitB_prepped_minimized_with_6UPV_actin.pdb #4/D ASP 813 OD1   6UPV_actin_only.pdb #1/C LYS 328 O                                          0.599    3.001
6UPV_actin_only.pdb #1/A MET 47 CE                                         4IGG_ABD_subunitB_prepped_minimized_with_6UPV_actin.pdb #4/D LEU 785 HB3    0.589    3.011
4IGG_ABD_subunitB_prepped_minimized_with_6UPV_actin.pdb #4/D ASP 813 OD2   6UPV_actin_only.pdb #1/C ILE 329 C                                          0.586    3.014
6UPV_actin_only.pdb #1/C ARG 147 CD                                        4IGG_ABD_subunitB_prepped_minimized_with_6UPV_actin.pdb #4/D SER 817 CB     0.570    3.030
4IGG_ABD_subunitB_prepped_minimized_with_6UPV_actin.pdb #4/D ILE 792 HD12  6UPV_actin_only.pdb #1/C ALA 144 C                                          0.566    3.034
4IGG_ABD_subunitB_prepped_minimized_with_6UPV_actin.pdb #4/D LEU 785 HD21  6UPV_actin_only.pdb #1/C THR 148 CG2                                        0.560    3.040
4IGG_ABD_subunitB_prepped_minimized_with_6UPV_actin.pdb #4/D LYS 795 HZ1   6UPV_actin_only.pdb #1/C GLU 334 OE2                                        0.558    3.042
4IGG_ABD_subunitB_prepped_minimized_with_6UPV_actin.pdb #4/D GLN 789 HG2   6UPV_actin_only.pdb #1/C GLY 146 C                                          0.558    3.042
4IGG_ABD_subunitB_prepped_minimized_with_6UPV_actin.pdb #4/D ASP 813 CG    6UPV_actin_only.pdb #1/C ILE 330 CG1                                        0.541    3.059
4IGG_ABD_subunitB_prepped_minimized_with_6UPV_actin.pdb #4/D GLN 789 HE22  6UPV_actin_only.pdb #1/C THR 148 OG1                                        0.538    3.062
4IGG_ABD_subunitB_prepped_minimized_with_6UPV_actin.pdb #4/D ASP 813 OD1   6UPV_actin_only.pdb #1/C ILE 330 N                                          0.533    3.067
6UPV_actin_only.pdb #1/C LYS 328 CE                                        4IGG_ABD_subunitB_prepped_minimized_with_6UPV_actin.pdb #4/D VAL 812 CA     0.526    3.074
6UPV_actin_only.pdb #1/C GLY 146 CA                                        4IGG_ABD_subunitB_prepped_minimized_with_6UPV_actin.pdb #4/D GLN 789 HB3    0.524    3.076
4IGG_ABD_subunitB_prepped_minimized_with_6UPV_actin.pdb #4/D ASP 813 OD1   6UPV_actin_only.pdb #1/C ILE 329 N                                          0.521    3.079
4IGG_ABD_subunitB_prepped_minimized_with_6UPV_actin.pdb #4/D GLN 789 CB    6UPV_actin_only.pdb #1/C GLY 146 O                                          0.520    3.080
6UPV_actin_only.pdb #1/A GLU 57 OE1                                        4IGG_ABD_subunitB_prepped_minimized_with_6UPV_actin.pdb #4/D GLN 831 HE21   0.519    3.081
6UPV_actin_only.pdb #1/A ASN 92 O                                          4IGG_ABD_subunitB_prepped_minimized_with_6UPV_actin.pdb #4/D LYS 834 HZ1    0.517    3.083
4IGG_ABD_subunitB_prepped_minimized_with_6UPV_actin.pdb #4/D ASP 813 CG    6UPV_actin_only.pdb #1/C LYS 328 CD                                         0.515    3.085
4IGG_ABD_subunitB_prepped_minimized_with_6UPV_actin.pdb #4/D GLU 701 OE1   6UPV_actin_only.pdb #1/A ARG 95 NH1                                         0.513    3.087
4IGG_ABD_subunitB_prepped_minimized_with_6UPV_actin.pdb #4/D ASP 813 HB2   6UPV_actin_only.pdb #1/C ILE 329 O                                          0.506    3.094
4IGG_ABD_subunitB_prepped_minimized_with_6UPV_actin.pdb #4/D LEU 785 HD23  6UPV_actin_only.pdb #1/C THR 148 CG2                                        0.504    3.096
4IGG_ABD_subunitB_prepped_minimized_with_6UPV_actin.pdb #4/D SER 817 HB3   6UPV_actin_only.pdb #1/C ARG 147 CG                                         0.501    3.099
4IGG_ABD_subunitB_prepped_minimized_with_6UPV_actin.pdb #4/D SER 817 HG    6UPV_actin_only.pdb #1/C ARG 147 CZ                                         0.496    3.104
6UPV_actin_only.pdb #1/C ALA 144 O                                         4IGG_ABD_subunitB_prepped_minimized_with_6UPV_actin.pdb #4/D LYS 795 HE3    0.493    3.107
4IGG_ABD_subunitB_prepped_minimized_with_6UPV_actin.pdb #4/D GLY 811 HA3   6UPV_actin_only.pdb #1/C LYS 328 NZ                                         0.485    3.115
6UPV_actin_only.pdb #1/C THR 351 CG2                                       4IGG_ABD_subunitB_prepped_minimized_with_6UPV_actin.pdb #4/D GLN 781 OE1    0.485    3.115
4IGG_ABD_subunitB_prepped_minimized_with_6UPV_actin.pdb #4/D LYS 795 HE2   6UPV_actin_only.pdb #1/C GLU 334 OE2                                        0.484    3.116
6UPV_actin_only.pdb #1/C ILE 327 O                                         4IGG_ABD_subunitB_prepped_minimized_with_6UPV_actin.pdb #4/D LYS 683 NZ     0.484    3.116
4IGG_ABD_subunitB_prepped_minimized_with_6UPV_actin.pdb #4/D ASP 813 CG    6UPV_actin_only.pdb #1/C LYS 328 CE                                         0.483    3.117
6UPV_actin_only.pdb #1/A ARG 95 CD                                         4IGG_ABD_subunitB_prepped_minimized_with_6UPV_actin.pdb #4/D LYS 704 NZ     0.482    3.118
6UPV_actin_only.pdb #1/C ASP 311 OD1                                       4IGG_ABD_subunitB_prepped_minimized_with_6UPV_actin.pdb #4/D SER 810 HB3    0.482    3.118
6UPV_actin_only.pdb #1/A ARG 95 CB                                         4IGG_ABD_subunitB_prepped_minimized_with_6UPV_actin.pdb #4/D LYS 704 HE2    0.482    3.118
6UPV_actin_only.pdb #1/C ILE 327 C                                         4IGG_ABD_subunitB_prepped_minimized_with_6UPV_actin.pdb #4/D LYS 683 HZ1    0.481    3.119
6UPV_actin_only.pdb #1/C LYS 328 CG                                        4IGG_ABD_subunitB_prepped_minimized_with_6UPV_actin.pdb #4/D ASP 813 HA     0.480    3.120
6UPV_actin_only.pdb #1/C SER 145 C                                         4IGG_ABD_subunitB_prepped_minimized_with_6UPV_actin.pdb #4/D ILE 792 HG13   0.470    3.130
6UPV_actin_only.pdb #1/A LYS 50 NZ                                         4IGG_ABD_subunitB_prepped_minimized_with_6UPV_actin.pdb #4/D TYR 779 CZ     0.470    3.130
6UPV_actin_only.pdb #1/A ARG 95 CD                                         4IGG_ABD_subunitB_prepped_minimized_with_6UPV_actin.pdb #4/D GLU 701 OE1    0.469    3.131
4IGG_ABD_subunitB_prepped_minimized_with_6UPV_actin.pdb #4/D GLN 789 CD    6UPV_actin_only.pdb #1/C ARG 147 O                                          0.464    3.136
4IGG_ABD_subunitB_prepped_minimized_with_6UPV_actin.pdb #4/D LYS 834 HZ2   6UPV_actin_only.pdb #1/A ARG 95 NH1                                         0.462    3.138
6UPV_actin_only.pdb #1/C GLY 146 CA                                        4IGG_ABD_subunitB_prepped_minimized_with_6UPV_actin.pdb #4/D GLN 789 HG2    0.461    3.139
6UPV_actin_only.pdb #1/C ILE 345 CD1                                       4IGG_ABD_subunitB_prepped_minimized_with_6UPV_actin.pdb #4/D ILE 792 HG21   0.461    3.139
4IGG_ABD_subunitB_prepped_minimized_with_6UPV_actin.pdb #4/D TYR 786 HE1   6UPV_actin_only.pdb #1/C THR 148 CG2                                        0.450    3.150
4IGG_ABD_subunitB_prepped_minimized_with_6UPV_actin.pdb #4/D ILE 792 HG12  6UPV_actin_only.pdb #1/C GLY 146 CA                                         0.446    3.154
6UPV_actin_only.pdb #1/A GLN 49 O                                          4IGG_ABD_subunitB_prepped_minimized_with_6UPV_actin.pdb #4/D ALA 778 HB2    0.443    3.157
6UPV_actin_only.pdb #1/C ARG 147 C                                         4IGG_ABD_subunitB_prepped_minimized_with_6UPV_actin.pdb #4/D GLN 789 HE22   0.436    3.164
6UPV_actin_only.pdb #1/C LYS 326 CA                                        4IGG_ABD_subunitB_prepped_minimized_with_6UPV_actin.pdb #4/D LYS 683 HE2    0.431    3.169
6UPV_actin_only.pdb #1/A LYS 50 CD                                         4IGG_ABD_subunitB_prepped_minimized_with_6UPV_actin.pdb #4/D ASP 775 OD1    0.428    3.172
6UPV_actin_only.pdb #1/A ARG 95 CZ                                         4IGG_ABD_subunitB_prepped_minimized_with_6UPV_actin.pdb #4/D GLU 701 OE2    0.425    3.175
4IGG_ABD_subunitB_prepped_minimized_with_6UPV_actin.pdb #4/D LYS 683 O     6UPV_actin_only.pdb #1/C LYS 326 NZ                                         0.425    3.175
6UPV_actin_only.pdb #1/A ASN 92 OD1                                        4IGG_ABD_subunitB_prepped_minimized_with_6UPV_actin.pdb #4/D VAL 838 HG21   0.424    3.176
6UPV_actin_only.pdb #1/C ALA 144 C                                         4IGG_ABD_subunitB_prepped_minimized_with_6UPV_actin.pdb #4/D LYS 795 HZ3    0.424    3.176
6UPV_actin_only.pdb #1/A HIS 87 CE1                                        4IGG_ABD_subunitB_prepped_minimized_with_6UPV_actin.pdb #4/D VAL 838 HG11   0.424    3.176
6UPV_actin_only.pdb #1/C ASP 311 OD1                                       4IGG_ABD_subunitB_prepped_minimized_with_6UPV_actin.pdb #4/D SER 810 HB2    0.422    3.178
4IGG_ABD_subunitB_prepped_minimized_with_6UPV_actin.pdb #4/D ASP 813 OD1   6UPV_actin_only.pdb #1/C LYS 328 CB                                         0.416    3.184
4IGG_ABD_subunitB_prepped_minimized_with_6UPV_actin.pdb #4/D VAL 812 CA    6UPV_actin_only.pdb #1/C LYS 328 NZ                                         0.412    3.188
6UPV_actin_only.pdb #1/C LYS 328 NZ                                        4IGG_ABD_subunitB_prepped_minimized_with_6UPV_actin.pdb #4/D ASP 813 HB3    0.407    3.193
4IGG_ABD_subunitB_prepped_minimized_with_6UPV_actin.pdb #4/D LYS 683 HE2   6UPV_actin_only.pdb #1/C ILE 327 N                                          0.406    3.194
6UPV_actin_only.pdb #1/A ARG 95 CG                                         4IGG_ABD_subunitB_prepped_minimized_with_6UPV_actin.pdb #4/D LYS 704 HE3    0.403    3.197
6UPV_actin_only.pdb #1/C ARG 147 CG                                        4IGG_ABD_subunitB_prepped_minimized_with_6UPV_actin.pdb #4/D SER 817 HG     0.402    3.198
6UPV_actin_only.pdb #1/C TYR 143 C                                         4IGG_ABD_subunitB_prepped_minimized_with_6UPV_actin.pdb #4/D ILE 792 HD12   0.398    3.202
4IGG_ABD_subunitB_prepped_minimized_with_6UPV_actin.pdb #4/D SER 817 HG    6UPV_actin_only.pdb #1/C ARG 147 NH2                                        0.397    3.203
6UPV_actin_only.pdb #1/C LYS 326 CD                                        4IGG_ABD_subunitB_prepped_minimized_with_6UPV_actin.pdb #4/D LYS 683 CG     0.392    3.208
4IGG_ABD_subunitB_prepped_minimized_with_6UPV_actin.pdb #4/D LEU 785 HD11  6UPV_actin_only.pdb #1/C TYR 143 CE1                                        0.389    3.211
4IGG_ABD_subunitB_prepped_minimized_with_6UPV_actin.pdb #4/D GLN 789 CD    6UPV_actin_only.pdb #1/C THR 148 CG2                                        0.388    3.212
4IGG_ABD_subunitB_prepped_minimized_with_6UPV_actin.pdb #4/D SER 817 CA    6UPV_actin_only.pdb #1/C ARG 147 NH2                                        0.386    3.214
6UPV_actin_only.pdb #1/C GLY 146 N                                         4IGG_ABD_subunitB_prepped_minimized_with_6UPV_actin.pdb #4/D ILE 792 CG1    0.384    3.216
4IGG_ABD_subunitB_prepped_minimized_with_6UPV_actin.pdb #4/D ASP 813 CG    6UPV_actin_only.pdb #1/C ILE 330 N                                          0.383    3.217
6UPV_actin_only.pdb #1/C THR 351 CG2                                       4IGG_ABD_subunitB_prepped_minimized_with_6UPV_actin.pdb #4/D GLN 781 HE22   0.383    3.217
4IGG_ABD_subunitB_prepped_minimized_with_6UPV_actin.pdb #4/D ASP 813 CB    6UPV_actin_only.pdb #1/C ILE 330 CA                                         0.382    3.218
4IGG_ABD_subunitB_prepped_minimized_with_6UPV_actin.pdb #4/D CYS 793 HG    6UPV_actin_only.pdb #1/C GLY 146 C                                          0.377    3.223
4IGG_ABD_subunitB_prepped_minimized_with_6UPV_actin.pdb #4/D ASP 813 OD1   6UPV_actin_only.pdb #1/C LYS 328 NZ                                         0.376    3.224
4IGG_ABD_subunitB_prepped_minimized_with_6UPV_actin.pdb #4/D ILE 792 CD1   6UPV_actin_only.pdb #1/C GLY 146 N                                          0.370    3.230
6UPV_actin_only.pdb #1/C PRO 332 CA                                        4IGG_ABD_subunitB_prepped_minimized_with_6UPV_actin.pdb #4/D VAL 796 HG12   0.368    3.232
4IGG_ABD_subunitB_prepped_minimized_with_6UPV_actin.pdb #4/D ASP 813 HB2   6UPV_actin_only.pdb #1/C ILE 330 CA                                         0.368    3.232
4IGG_ABD_subunitB_prepped_minimized_with_6UPV_actin.pdb #4/D SER 817 HG    6UPV_actin_only.pdb #1/C ASN 296 ND2                                        0.360    3.240
6UPV_actin_only.pdb #1/C GLY 146 CA                                        4IGG_ABD_subunitB_prepped_minimized_with_6UPV_actin.pdb #4/D GLN 789 O      0.347    3.253
6UPV_actin_only.pdb #1/A GLY 46 CA                                         4IGG_ABD_subunitB_prepped_minimized_with_6UPV_actin.pdb #4/D GLN 781 HB3    0.343    3.257
4IGG_ABD_subunitB_prepped_minimized_with_6UPV_actin.pdb #4/D ASP 813 O     6UPV_actin_only.pdb #1/C ARG 147 NH1                                        0.340    3.260
4IGG_ABD_subunitB_prepped_minimized_with_6UPV_actin.pdb #4/D GLN 789 HE22  6UPV_actin_only.pdb #1/C THR 148 CB                                         0.340    3.260
6UPV_actin_only.pdb #1/C ARG 147 CG                                        4IGG_ABD_subunitB_prepped_minimized_with_6UPV_actin.pdb #4/D SER 817 OG     0.336    3.264
6UPV_actin_only.pdb #1/A TYR 91 O                                          4IGG_ABD_subunitB_prepped_minimized_with_6UPV_actin.pdb #4/D TYR 837 HE2    0.335    3.265
4IGG_ABD_subunitB_prepped_minimized_with_6UPV_actin.pdb #4/D ILE 792 CG1   6UPV_actin_only.pdb #1/C GLY 146 CA                                         0.333    3.267
6UPV_actin_only.pdb #1/C TYR 143 C                                         4IGG_ABD_subunitB_prepped_minimized_with_6UPV_actin.pdb #4/D ILE 792 HD11   0.331    3.269
4IGG_ABD_subunitB_prepped_minimized_with_6UPV_actin.pdb #4/D ASP 813 CG    6UPV_actin_only.pdb #1/C ILE 329 N                                          0.326    3.274
4IGG_ABD_subunitB_prepped_minimized_with_6UPV_actin.pdb #4/D SER 817 HG    6UPV_actin_only.pdb #1/C ARG 147 CD                                         0.326    3.274
4IGG_ABD_subunitB_prepped_minimized_with_6UPV_actin.pdb #4/D ASN 824 HD21  6UPV_actin_only.pdb #1/C GLU 167 OE2                                        0.320    3.280
4IGG_ABD_subunitB_prepped_minimized_with_6UPV_actin.pdb #4/D ASP 775 OD1   6UPV_actin_only.pdb #1/A LYS 50 CE                                          0.319    3.281
6UPV_actin_only.pdb #1/C ARG 147 C                                         4IGG_ABD_subunitB_prepped_minimized_with_6UPV_actin.pdb #4/D GLN 789 OE1    0.316    3.284
6UPV_actin_only.pdb #1/C ARG 147 CZ                                        4IGG_ABD_subunitB_prepped_minimized_with_6UPV_actin.pdb #4/D SER 817 H      0.315    3.285
4IGG_ABD_subunitB_prepped_minimized_with_6UPV_actin.pdb #4/D GLN 789 NE2   6UPV_actin_only.pdb #1/C ARG 147 C                                          0.313    3.287
6UPV_actin_only.pdb #1/A MET 47 CE                                         4IGG_ABD_subunitB_prepped_minimized_with_6UPV_actin.pdb #4/D ARG 782 HA     0.310    3.290
4IGG_ABD_subunitB_prepped_minimized_with_6UPV_actin.pdb #4/D SER 817 HB3   6UPV_actin_only.pdb #1/C ARG 147 NH1                                        0.304    3.296
4IGG_ABD_subunitB_prepped_minimized_with_6UPV_actin.pdb #4/D ASP 813 OD1   6UPV_actin_only.pdb #1/C ILE 329 O                                          0.302    3.298
4IGG_ABD_subunitB_prepped_minimized_with_6UPV_actin.pdb #4/D LYS 795 CE    6UPV_actin_only.pdb #1/C GLU 334 OE2                                        0.300    3.300
4IGG_ABD_subunitB_prepped_minimized_with_6UPV_actin.pdb #4/D ILE 792 HD12  6UPV_actin_only.pdb #1/C ILE 345 CD1                                        0.297    3.303
6UPV_actin_only.pdb #1/C LYS 326 CE                                        4IGG_ABD_subunitB_prepped_minimized_with_6UPV_actin.pdb #4/D GLU 686 OE2    0.296    3.304
4IGG_ABD_subunitB_prepped_minimized_with_6UPV_actin.pdb #4/D LYS 795 HZ2   6UPV_actin_only.pdb #1/C GLU 334 OE1                                        0.295    3.305
6UPV_actin_only.pdb #1/C LYS 328 NZ                                        4IGG_ABD_subunitB_prepped_minimized_with_6UPV_actin.pdb #4/D SER 814 H      0.294    3.306
4IGG_ABD_subunitB_prepped_minimized_with_6UPV_actin.pdb #4/D ASP 813 HB3   6UPV_actin_only.pdb #1/C ILE 330 N                                          0.294    3.306
6UPV_actin_only.pdb #1/A ASN 92 O                                          4IGG_ABD_subunitB_prepped_minimized_with_6UPV_actin.pdb #4/D LYS 834 HZ3    0.283    3.317
4IGG_ABD_subunitB_prepped_minimized_with_6UPV_actin.pdb #4/D LYS 704 CE    6UPV_actin_only.pdb #1/A ARG 95 NE                                          0.278    3.322
4IGG_ABD_subunitB_prepped_minimized_with_6UPV_actin.pdb #4/D ASP 813 OD1   6UPV_actin_only.pdb #1/C ILE 330 CD1                                        0.275    3.325
4IGG_ABD_subunitB_prepped_minimized_with_6UPV_actin.pdb #4/D GLN 789 NE2   6UPV_actin_only.pdb #1/C THR 148 CG2                                        0.271    3.329
4IGG_ABD_subunitB_prepped_minimized_with_6UPV_actin.pdb #4/D GLN 789 HG2   6UPV_actin_only.pdb #1/C ARG 147 N                                          0.267    3.333
6UPV_actin_only.pdb #1/A ARG 28 NH1                                        4IGG_ABD_subunitB_prepped_minimized_with_6UPV_actin.pdb #4/D LEU 869 HD11   0.262    3.338
6UPV_actin_only.pdb #1/C LYS 328 CE                                        4IGG_ABD_subunitB_prepped_minimized_with_6UPV_actin.pdb #4/D VAL 812 H      0.262    3.338
6UPV_actin_only.pdb #1/C ILE 327 O                                         4IGG_ABD_subunitB_prepped_minimized_with_6UPV_actin.pdb #4/D LYS 683 HZ2    0.259    3.341
4IGG_ABD_subunitB_prepped_minimized_with_6UPV_actin.pdb #4/D ILE 792 HD13  6UPV_actin_only.pdb #1/C ILE 345 CD1                                        0.258    3.342
6UPV_actin_only.pdb #1/C ARG 147 C                                         4IGG_ABD_subunitB_prepped_minimized_with_6UPV_actin.pdb #4/D GLN 789 CD     0.255    3.345
6UPV_actin_only.pdb #1/C LYS 328 CE                                        4IGG_ABD_subunitB_prepped_minimized_with_6UPV_actin.pdb #4/D GLY 811 O      0.255    3.345
4IGG_ABD_subunitB_prepped_minimized_with_6UPV_actin.pdb #4/D LYS 795 HD2   6UPV_actin_only.pdb #1/C GLU 334 OE2                                        0.254    3.346
4IGG_ABD_subunitB_prepped_minimized_with_6UPV_actin.pdb #4/D ASP 813 CG    6UPV_actin_only.pdb #1/C ILE 330 CA                                         0.252    3.348
4IGG_ABD_subunitB_prepped_minimized_with_6UPV_actin.pdb #4/D LEU 785 HD23  6UPV_actin_only.pdb #1/A MET 47 SD                                          0.251    3.349
6UPV_actin_only.pdb #1/C LYS 328 C                                         4IGG_ABD_subunitB_prepped_minimized_with_6UPV_actin.pdb #4/D ASP 813 OD2    0.250    3.350
4IGG_ABD_subunitB_prepped_minimized_with_6UPV_actin.pdb #4/D LYS 704 HE3   6UPV_actin_only.pdb #1/A ARG 95 CZ                                          0.248    3.352
6UPV_actin_only.pdb #1/A TYR 91 CB                                         4IGG_ABD_subunitB_prepped_minimized_with_6UPV_actin.pdb #4/D VAL 838 HG22   0.244    3.356
4IGG_ABD_subunitB_prepped_minimized_with_6UPV_actin.pdb #4/D LYS 834 HD3   6UPV_actin_only.pdb #1/A ASN 92 CG                                          0.242    3.358
6UPV_actin_only.pdb #1/C GLY 146 O                                         4IGG_ABD_subunitB_prepped_minimized_with_6UPV_actin.pdb #4/D GLN 789 NE2    0.241    3.359
4IGG_ABD_subunitB_prepped_minimized_with_6UPV_actin.pdb #4/D GLN 820 HE21  6UPV_actin_only.pdb #1/C GLU 167 OE1                                        0.238    3.362
6UPV_actin_only.pdb #1/C ALA 144 O                                         4IGG_ABD_subunitB_prepped_minimized_with_6UPV_actin.pdb #4/D LYS 795 CE     0.233    3.367
6UPV_actin_only.pdb #1/C ALA 144 O                                         4IGG_ABD_subunitB_prepped_minimized_with_6UPV_actin.pdb #4/D LYS 795 HE2    0.228    3.372
4IGG_ABD_subunitB_prepped_minimized_with_6UPV_actin.pdb #4/D GLY 811 CA    6UPV_actin_only.pdb #1/C LYS 328 NZ                                         0.227    3.373
4IGG_ABD_subunitB_prepped_minimized_with_6UPV_actin.pdb #4/D ASP 813 CB    6UPV_actin_only.pdb #1/C ILE 329 O                                          0.227    3.373
4IGG_ABD_subunitB_prepped_minimized_with_6UPV_actin.pdb #4/D LYS 795 HE2   6UPV_actin_only.pdb #1/C ILE 341 CG2                                        0.225    3.375
6UPV_actin_only.pdb #1/C TYR 143 CD1                                       4IGG_ABD_subunitB_prepped_minimized_with_6UPV_actin.pdb #4/D LEU 785 HD11   0.225    3.375
4IGG_ABD_subunitB_prepped_minimized_with_6UPV_actin.pdb #4/D SER 817 OG    6UPV_actin_only.pdb #1/C ASN 296 ND2                                        0.223    3.377
4IGG_ABD_subunitB_prepped_minimized_with_6UPV_actin.pdb #4/D GLN 831 HE22  6UPV_actin_only.pdb #1/A GLU 57 OE2                                         0.220    3.380
6UPV_actin_only.pdb #1/A MET 44 SD                                         4IGG_ABD_subunitB_prepped_minimized_with_6UPV_actin.pdb #4/D LEU 785 HD21   0.214    3.386
4IGG_ABD_subunitB_prepped_minimized_with_6UPV_actin.pdb #4/D SER 817 OG    6UPV_actin_only.pdb #1/C ARG 147 NH1                                        0.210    3.390
6UPV_actin_only.pdb #1/C ARG 147 CZ                                        4IGG_ABD_subunitB_prepped_minimized_with_6UPV_actin.pdb #4/D ASP 813 O      0.206    3.394
6UPV_actin_only.pdb #1/C LYS 328 NZ                                        4IGG_ABD_subunitB_prepped_minimized_with_6UPV_actin.pdb #4/D ASP 813 C      0.194    3.406
4IGG_ABD_subunitB_prepped_minimized_with_6UPV_actin.pdb #4/D ASN 824 ND2   6UPV_actin_only.pdb #1/C GLU 167 OE1                                        0.190    3.410
4IGG_ABD_subunitB_prepped_minimized_with_6UPV_actin.pdb #4/D ILE 792 HD12  6UPV_actin_only.pdb #1/C ALA 144 O                                          0.186    3.414
6UPV_actin_only.pdb #1/C ARG 147 CZ                                        4IGG_ABD_subunitB_prepped_minimized_with_6UPV_actin.pdb #4/D SER 817 CA     0.185    3.415
4IGG_ABD_subunitB_prepped_minimized_with_6UPV_actin.pdb #4/D ASP 813 HB3   6UPV_actin_only.pdb #1/C ILE 330 CD1                                        0.184    3.416
6UPV_actin_only.pdb #1/C GLY 146 C                                         4IGG_ABD_subunitB_prepped_minimized_with_6UPV_actin.pdb #4/D GLN 789 CB     0.181    3.419
4IGG_ABD_subunitB_prepped_minimized_with_6UPV_actin.pdb #4/D ASP 813 OD1   6UPV_actin_only.pdb #1/C ILE 330 CA                                         0.172    3.428
4IGG_ABD_subunitB_prepped_minimized_with_6UPV_actin.pdb #4/D LEU 785 HD22  6UPV_actin_only.pdb #1/A MET 47 CG                                          0.170    3.430
4IGG_ABD_subunitB_prepped_minimized_with_6UPV_actin.pdb #4/D SER 817 HB3   6UPV_actin_only.pdb #1/C ARG 147 NH2                                        0.169    3.431
4IGG_ABD_subunitB_prepped_minimized_with_6UPV_actin.pdb #4/D LEU 785 HD21  6UPV_actin_only.pdb #1/A MET 47 CE                                          0.168    3.432
6UPV_actin_only.pdb #1/C LYS 326 CD                                        4IGG_ABD_subunitB_prepped_minimized_with_6UPV_actin.pdb #4/D LYS 683 CD     0.167    3.433
6UPV_actin_only.pdb #1/C GLU 334 CD                                        4IGG_ABD_subunitB_prepped_minimized_with_6UPV_actin.pdb #4/D LYS 795 HD2    0.164    3.436
6UPV_actin_only.pdb #1/C LYS 328 CE                                        4IGG_ABD_subunitB_prepped_minimized_with_6UPV_actin.pdb #4/D ASP 813 CB     0.164    3.436
6UPV_actin_only.pdb #1/C ALA 144 O                                         4IGG_ABD_subunitB_prepped_minimized_with_6UPV_actin.pdb #4/D LYS 795 HZ2    0.161    3.439
6UPV_actin_only.pdb #1/A GLY 48 O                                          4IGG_ABD_subunitB_prepped_minimized_with_6UPV_actin.pdb #4/D ALA 778 HB1    0.161    3.439
6UPV_actin_only.pdb #1/C GLU 167 OE1                                       4IGG_ABD_subunitB_prepped_minimized_with_6UPV_actin.pdb #4/D ASN 824 HD21   0.158    3.442
6UPV_actin_only.pdb #1/C LYS 328 CE                                        4IGG_ABD_subunitB_prepped_minimized_with_6UPV_actin.pdb #4/D VAL 812 O      0.150    3.450
6UPV_actin_only.pdb #1/C ASP 311 OD1                                       4IGG_ABD_subunitB_prepped_minimized_with_6UPV_actin.pdb #4/D SER 810 HA     0.150    3.450
6UPV_actin_only.pdb #1/C ALA 295 O                                         4IGG_ABD_subunitB_prepped_minimized_with_6UPV_actin.pdb #4/D MET 816 HG2    0.144    3.456
4IGG_ABD_subunitB_prepped_minimized_with_6UPV_actin.pdb #4/D ASP 813 CB    6UPV_actin_only.pdb #1/C ILE 330 CB                                         0.139    3.461
4IGG_ABD_subunitB_prepped_minimized_with_6UPV_actin.pdb #4/D GLN 789 HG2   6UPV_actin_only.pdb #1/C GLY 146 O                                          0.137    3.463
6UPV_actin_only.pdb #1/C LYS 328 CE                                        4IGG_ABD_subunitB_prepped_minimized_with_6UPV_actin.pdb #4/D GLY 811 HA3    0.136    3.464
4IGG_ABD_subunitB_prepped_minimized_with_6UPV_actin.pdb #4/D LYS 795 HZ2   6UPV_actin_only.pdb #1/C GLU 334 CG                                         0.135    3.465
4IGG_ABD_subunitB_prepped_minimized_with_6UPV_actin.pdb #4/D GLN 789 HG2   6UPV_actin_only.pdb #1/C ARG 147 O                                          0.135    3.465
4IGG_ABD_subunitB_prepped_minimized_with_6UPV_actin.pdb #4/D LYS 704 HE2   6UPV_actin_only.pdb #1/A ARG 95 NE                                          0.133    3.467
6UPV_actin_only.pdb #1/C GLN 314 NE2                                       4IGG_ABD_subunitB_prepped_minimized_with_6UPV_actin.pdb #4/D SER 810 O      0.131    3.469
4IGG_ABD_subunitB_prepped_minimized_with_6UPV_actin.pdb #4/D ASP 813 OD1   6UPV_actin_only.pdb #1/C LYS 328 CD                                         0.129    3.471
4IGG_ABD_subunitB_prepped_minimized_with_6UPV_actin.pdb #4/D ASP 813 OD1   6UPV_actin_only.pdb #1/C ILE 329 CA                                         0.128    3.472
6UPV_actin_only.pdb #1/C LYS 328 CD                                        4IGG_ABD_subunitB_prepped_minimized_with_6UPV_actin.pdb #4/D ASP 813 H      0.128    3.472
6UPV_actin_only.pdb #1/C LYS 328 CE                                        4IGG_ABD_subunitB_prepped_minimized_with_6UPV_actin.pdb #4/D GLY 811 HA2    0.126    3.474
6UPV_actin_only.pdb #1/C LYS 328 CD                                        4IGG_ABD_subunitB_prepped_minimized_with_6UPV_actin.pdb #4/D ASP 813 N      0.125    3.475
4IGG_ABD_subunitB_prepped_minimized_with_6UPV_actin.pdb #4/D VAL 796 HG12  6UPV_actin_only.pdb #1/C PRO 333 CD                                         0.124    3.476
6UPV_actin_only.pdb #1/C GLY 146 C                                         4IGG_ABD_subunitB_prepped_minimized_with_6UPV_actin.pdb #4/D GLN 789 HE21   0.122    3.478
4IGG_ABD_subunitB_prepped_minimized_with_6UPV_actin.pdb #4/D GLN 789 NE2   6UPV_actin_only.pdb #1/C THR 148 N                                          0.120    3.480
4IGG_ABD_subunitB_prepped_minimized_with_6UPV_actin.pdb #4/D LYS 834 HD3   6UPV_actin_only.pdb #1/A ASN 92 CB                                          0.119    3.481
4IGG_ABD_subunitB_prepped_minimized_with_6UPV_actin.pdb #4/D ILE 792 HD12  6UPV_actin_only.pdb #1/C GLY 146 N                                          0.118    3.482
6UPV_actin_only.pdb #1/C LYS 328 C                                         4IGG_ABD_subunitB_prepped_minimized_with_6UPV_actin.pdb #4/D ASP 813 CG     0.117    3.483
6UPV_actin_only.pdb #1/C LYS 326 CD                                        4IGG_ABD_subunitB_prepped_minimized_with_6UPV_actin.pdb #4/D LYS 683 CB     0.110    3.490
6UPV_actin_only.pdb #1/C ALA 144 O                                         4IGG_ABD_subunitB_prepped_minimized_with_6UPV_actin.pdb #4/D LYS 795 HZ1    0.106    3.494
6UPV_actin_only.pdb #1/C GLU 167 CD                                        4IGG_ABD_subunitB_prepped_minimized_with_6UPV_actin.pdb #4/D ASN 824 ND2    0.103    3.497
4IGG_ABD_subunitB_prepped_minimized_with_6UPV_actin.pdb #4/D VAL 812 O     6UPV_actin_only.pdb #1/C LYS 328 NZ                                         0.102    3.498
4IGG_ABD_subunitB_prepped_minimized_with_6UPV_actin.pdb #4/D ILE 792 HD12  6UPV_actin_only.pdb #1/C ALA 144 N                                          0.100    3.500
6UPV_actin_only.pdb #1/C LYS 328 CE                                        4IGG_ABD_subunitB_prepped_minimized_with_6UPV_actin.pdb #4/D MET 816 HB2    0.100    3.500
6UPV_actin_only.pdb #1/C THR 148 CB                                        4IGG_ABD_subunitB_prepped_minimized_with_6UPV_actin.pdb #4/D TYR 786 HE1    0.099    3.501
6UPV_actin_only.pdb #1/A GLY 46 O                                          4IGG_ABD_subunitB_prepped_minimized_with_6UPV_actin.pdb #4/D GLN 781 HB2    0.099    3.501
4IGG_ABD_subunitB_prepped_minimized_with_6UPV_actin.pdb #4/D ILE 792 HD12  6UPV_actin_only.pdb #1/C SER 145 N                                          0.097    3.503
6UPV_actin_only.pdb #1/C THR 351 CG2                                       4IGG_ABD_subunitB_prepped_minimized_with_6UPV_actin.pdb #4/D GLN 781 CD     0.096    3.504
6UPV_actin_only.pdb #1/A GLN 49 O                                          4IGG_ABD_subunitB_prepped_minimized_with_6UPV_actin.pdb #4/D GLN 774 HG3    0.093    3.507
6UPV_actin_only.pdb #1/A LYS 50 CE                                         4IGG_ABD_subunitB_prepped_minimized_with_6UPV_actin.pdb #4/D TYR 779 OH     0.082    3.518
4IGG_ABD_subunitB_prepped_minimized_with_6UPV_actin.pdb #4/D VAL 838 HG11  6UPV_actin_only.pdb #1/A HIS 87 NE2                                         0.078    3.522
6UPV_actin_only.pdb #1/C LYS 326 CE                                        4IGG_ABD_subunitB_prepped_minimized_with_6UPV_actin.pdb #4/D LYS 683 O      0.075    3.525
6UPV_actin_only.pdb #1/A MET 47 CG                                         4IGG_ABD_subunitB_prepped_minimized_with_6UPV_actin.pdb #4/D LEU 785 HD23   0.074    3.526
4IGG_ABD_subunitB_prepped_minimized_with_6UPV_actin.pdb #4/D LYS 795 NZ    6UPV_actin_only.pdb #1/C GLU 334 CD                                         0.072    3.528
4IGG_ABD_subunitB_prepped_minimized_with_6UPV_actin.pdb #4/D ALA 778 HB2   6UPV_actin_only.pdb #1/A GLN 49 CB                                          0.070    3.530
4IGG_ABD_subunitB_prepped_minimized_with_6UPV_actin.pdb #4/D ASP 813 OD1   6UPV_actin_only.pdb #1/C ILE 330 CB                                         0.069    3.531
4IGG_ABD_subunitB_prepped_minimized_with_6UPV_actin.pdb #4/D LYS 683 HE2   6UPV_actin_only.pdb #1/C LYS 326 C                                          0.067    3.533
6UPV_actin_only.pdb #1/A VAL 45 O                                          4IGG_ABD_subunitB_prepped_minimized_with_6UPV_actin.pdb #4/D LEU 785 HD22   0.065    3.535
6UPV_actin_only.pdb #1/C LYS 328 CE                                        4IGG_ABD_subunitB_prepped_minimized_with_6UPV_actin.pdb #4/D GLY 811 CA     0.062    3.538
6UPV_actin_only.pdb #1/C GLY 146 C                                         4IGG_ABD_subunitB_prepped_minimized_with_6UPV_actin.pdb #4/D GLN 789 CG     0.062    3.538
6UPV_actin_only.pdb #1/C THR 351 CG2                                       4IGG_ABD_subunitB_prepped_minimized_with_6UPV_actin.pdb #4/D GLN 781 NE2    0.061    3.539
6UPV_actin_only.pdb #1/C ARG 147 CZ                                        4IGG_ABD_subunitB_prepped_minimized_with_6UPV_actin.pdb #4/D SER 817 N      0.061    3.539
4IGG_ABD_subunitB_prepped_minimized_with_6UPV_actin.pdb #4/D ILE 792 CD1   6UPV_actin_only.pdb #1/C GLY 146 CA                                         0.056    3.544
4IGG_ABD_subunitB_prepped_minimized_with_6UPV_actin.pdb #4/D LYS 683 HG2   6UPV_actin_only.pdb #1/C LYS 326 CE                                         0.051    3.549
6UPV_actin_only.pdb #1/A ARG 95 CG                                         4IGG_ABD_subunitB_prepped_minimized_with_6UPV_actin.pdb #4/D LYS 704 CE     0.049    3.551
6UPV_actin_only.pdb #1/A ARG 95 O                                          4IGG_ABD_subunitB_prepped_minimized_with_6UPV_actin.pdb #4/D MET 861 HE3    0.048    3.552
6UPV_actin_only.pdb #1/C LYS 328 CA                                        4IGG_ABD_subunitB_prepped_minimized_with_6UPV_actin.pdb #4/D ASP 813 OD1    0.046    3.554
4IGG_ABD_subunitB_prepped_minimized_with_6UPV_actin.pdb #4/D ASP 813 OD2   6UPV_actin_only.pdb #1/C LYS 328 CB                                         0.041    3.559
6UPV_actin_only.pdb #1/C GLY 146 O                                         4IGG_ABD_subunitB_prepped_minimized_with_6UPV_actin.pdb #4/D SER 817 HB3    0.038    3.562
4IGG_ABD_subunitB_prepped_minimized_with_6UPV_actin.pdb #4/D LEU 785 CD2   6UPV_actin_only.pdb #1/C THR 148 CG2                                        0.037    3.563
4IGG_ABD_subunitB_prepped_minimized_with_6UPV_actin.pdb #4/D GLN 789 NE2   6UPV_actin_only.pdb #1/C ARG 147 O                                          0.036    3.564
6UPV_actin_only.pdb #1/C GLY 146 O                                         4IGG_ABD_subunitB_prepped_minimized_with_6UPV_actin.pdb #4/D CYS 793 SG     0.035    3.565
6UPV_actin_only.pdb #1/C GLY 146 N                                         4IGG_ABD_subunitB_prepped_minimized_with_6UPV_actin.pdb #4/D ILE 792 HG12   0.030    3.570
6UPV_actin_only.pdb #1/C GLY 146 CA                                        4IGG_ABD_subunitB_prepped_minimized_with_6UPV_actin.pdb #4/D GLN 789 CA     0.027    3.573
4IGG_ABD_subunitB_prepped_minimized_with_6UPV_actin.pdb #4/D ASP 813 OD2   6UPV_actin_only.pdb #1/C ILE 329 CA                                         0.024    3.576
6UPV_actin_only.pdb #1/A ASN 92 CA                                         4IGG_ABD_subunitB_prepped_minimized_with_6UPV_actin.pdb #4/D LYS 834 HZ2    0.021    3.579
6UPV_actin_only.pdb #1/C ARG 147 NH2                                       4IGG_ABD_subunitB_prepped_minimized_with_6UPV_actin.pdb #4/D MET 816 C      0.020    3.580
6UPV_actin_only.pdb #1/C ASP 311 OD1                                       4IGG_ABD_subunitB_prepped_minimized_with_6UPV_actin.pdb #4/D SER 810 CB     0.017    3.583
6UPV_actin_only.pdb #1/C LYS 328 CE                                        4IGG_ABD_subunitB_prepped_minimized_with_6UPV_actin.pdb #4/D VAL 812 CG1    0.017    3.583
6UPV_actin_only.pdb #1/C PRO 332 CB                                        4IGG_ABD_subunitB_prepped_minimized_with_6UPV_actin.pdb #4/D VAL 796 HG11   0.015    3.585
6UPV_actin_only.pdb #1/A ASN 92 O                                          4IGG_ABD_subunitB_prepped_minimized_with_6UPV_actin.pdb #4/D LYS 834 HD3    0.014    3.586
6UPV_actin_only.pdb #1/C ALA 144 O                                         4IGG_ABD_subunitB_prepped_minimized_with_6UPV_actin.pdb #4/D ILE 792 HB     0.012    3.588
4IGG_ABD_subunitB_prepped_minimized_with_6UPV_actin.pdb #4/D MET 816 HG2   6UPV_actin_only.pdb #1/C LYS 326 NZ                                         0.011    3.589
4IGG_ABD_subunitB_prepped_minimized_with_6UPV_actin.pdb #4/D GLN 789 CG    6UPV_actin_only.pdb #1/C GLY 146 O                                          0.008    3.592
4IGG_ABD_subunitB_prepped_minimized_with_6UPV_actin.pdb #4/D GLN 789 HE22  6UPV_actin_only.pdb #1/C ARG 147 O                                          0.006    3.594
4IGG_ABD_subunitB_prepped_minimized_with_6UPV_actin.pdb #4/D LYS 795 HE2   6UPV_actin_only.pdb #1/C GLU 334 CD                                         0.005    3.595
4IGG_ABD_subunitB_prepped_minimized_with_6UPV_actin.pdb #4/D GLN 789 HB3   6UPV_actin_only.pdb #1/C ARG 147 N                                          0.005    3.595
6UPV_actin_only.pdb #1/C PRO 333 CD                                        4IGG_ABD_subunitB_prepped_minimized_with_6UPV_actin.pdb #4/D VAL 796 HA     0.004    3.596
6UPV_actin_only.pdb #1/C LYS 328 CD                                        4IGG_ABD_subunitB_prepped_minimized_with_6UPV_actin.pdb #4/D VAL 812 HG12   0.001    3.599
