# Supplementary material for: Mechanism of the cadherin–catenin F-actin catch bond interaction
Source: eLife. 2022 Aug 1;11:e80130. doi: 10.7554/eLife.80130 (PMC9402232; doi:10.7554/eLife.80130)
Supplement: Source data 1. [file elife-80130-data1.zip › Supplementary File 1 - source data 1/Contacts/3-6/3-6A_6DV1]

Ignore distances between atoms separated by 5 bonds or less
Ignore distances between atoms in residues less than 5 apart in sequence
Detect intra-residue distances: False
Detect intra-molecule distances: False

371 distances
                           atom1                                                         atom2                              overlap  distance
6DV1_prepped_minimized_with_6UPV_actin.pdb #2/D SER 817 OG    6UPV_actin_only.pdb #1/C ARG 147 NH2                           3.044    0.556
6DV1_prepped_minimized_with_6UPV_actin.pdb #2/D VAL 812 HG13  6UPV_actin_only.pdb #1/C LYS 328 CE                            2.835    0.765
6DV1_prepped_minimized_with_6UPV_actin.pdb #2/D SER 817 HG    6UPV_actin_only.pdb #1/C ARG 147 NH2                           2.438    1.162
6DV1_prepped_minimized_with_6UPV_actin.pdb #2/D ASN 802 H     6UPV_actin_only.pdb #1/C ASP 311 OD2                           2.415    1.185
6DV1_prepped_minimized_with_6UPV_actin.pdb #2/D SER 817 HB3   6UPV_actin_only.pdb #1/C ARG 147 CZ                            2.087    1.513
6DV1_prepped_minimized_with_6UPV_actin.pdb #2/D MET 816 SD    6UPV_actin_only.pdb #1/C LYS 326 NZ                            2.083    1.517
6DV1_prepped_minimized_with_6UPV_actin.pdb #2/D GLN 801 HB3   6UPV_actin_only.pdb #1/C ASP 311 OD1                           2.043    1.557
6DV1_prepped_minimized_with_6UPV_actin.pdb #2/D LYS 704 HZ1   6UPV_actin_only.pdb #1/A ARG 95 CD                             2.043    1.557
6DV1_prepped_minimized_with_6UPV_actin.pdb #2/D VAL 812 HG13  6UPV_actin_only.pdb #1/C LYS 328 CD                            2.039    1.561
6DV1_prepped_minimized_with_6UPV_actin.pdb #2/D LYS 704 HD3   6UPV_actin_only.pdb #1/A ARG 95 CD                             2.025    1.575
6DV1_prepped_minimized_with_6UPV_actin.pdb #2/D LYS 704 HZ1   6UPV_actin_only.pdb #1/A ARG 95 CG                             1.969    1.631
6DV1_prepped_minimized_with_6UPV_actin.pdb #2/D SER 817 CB    6UPV_actin_only.pdb #1/C ARG 147 NH2                           1.957    1.643
6DV1_prepped_minimized_with_6UPV_actin.pdb #2/D SER 817 OG    6UPV_actin_only.pdb #1/C ARG 147 CZ                            1.941    1.659
6DV1_prepped_minimized_with_6UPV_actin.pdb #2/D SER 817 HB3   6UPV_actin_only.pdb #1/C ARG 147 NE                            1.827    1.773
6DV1_prepped_minimized_with_6UPV_actin.pdb #2/D LYS 704 CE    6UPV_actin_only.pdb #1/A ARG 95 CD                             1.804    1.796
6DV1_prepped_minimized_with_6UPV_actin.pdb #2/D SER 817 CB    6UPV_actin_only.pdb #1/C ARG 147 CZ                            1.790    1.810
6DV1_prepped_minimized_with_6UPV_actin.pdb #2/D VAL 812 CG1   6UPV_actin_only.pdb #1/C LYS 328 CE                            1.774    1.826
6DV1_prepped_minimized_with_6UPV_actin.pdb #2/D ASP 813 CG    6UPV_actin_only.pdb #1/C LYS 328 NZ                            1.770    1.830
6DV1_prepped_minimized_with_6UPV_actin.pdb #2/D LYS 704 HE2   6UPV_actin_only.pdb #1/A ARG 95 CD                             1.764    1.836
6DV1_prepped_minimized_with_6UPV_actin.pdb #2/D LEU 803 H     6UPV_actin_only.pdb #1/C ASP 311 OD2                           1.751    1.849
6DV1_prepped_minimized_with_6UPV_actin.pdb #2/D ASN 824 HD22  6UPV_actin_only.pdb #1/C GLU 167 OE2                           1.689    1.911
6DV1_prepped_minimized_with_6UPV_actin.pdb #2/D LYS 704 NZ    6UPV_actin_only.pdb #1/A ARG 95 CD                             1.687    1.913
6DV1_prepped_minimized_with_6UPV_actin.pdb #2/D LYS 704 CD    6UPV_actin_only.pdb #1/A ARG 95 CD                             1.647    1.953
6DV1_prepped_minimized_with_6UPV_actin.pdb #2/D ASP 813 H     6UPV_actin_only.pdb #1/C LYS 328 NZ                            1.641    1.959
6DV1_prepped_minimized_with_6UPV_actin.pdb #2/D LEU 803 HD12  6UPV_actin_only.pdb #1/C LEU 221 CD1                           1.623    1.977
6DV1_prepped_minimized_with_6UPV_actin.pdb #2/D GLN 831 HE22  6UPV_actin_only.pdb #1/A GLU 57 OE1                            1.598    2.002
6DV1_prepped_minimized_with_6UPV_actin.pdb #2/D LYS 834 HZ3   6UPV_actin_only.pdb #1/A ASN 92 O                              1.592    2.008
6DV1_prepped_minimized_with_6UPV_actin.pdb #2/D LYS 834 HZ1   6UPV_actin_only.pdb #1/A ARG 95 NH1                            1.578    2.022
6DV1_prepped_minimized_with_6UPV_actin.pdb #2/D GLN 801 HB3   6UPV_actin_only.pdb #1/C ASP 311 CG                            1.561    2.039
6DV1_prepped_minimized_with_6UPV_actin.pdb #2/D GLU 701 OE1   6UPV_actin_only.pdb #1/A ARG 95 NH1                            1.558    2.042
6DV1_prepped_minimized_with_6UPV_actin.pdb #2/D ILE 792 HD13  6UPV_actin_only.pdb #1/C TYR 143 O                             1.533    2.067
6DV1_prepped_minimized_with_6UPV_actin.pdb #2/D GLN 801 HB3   6UPV_actin_only.pdb #1/C ASP 311 OD2                           1.521    2.079
6DV1_prepped_minimized_with_6UPV_actin.pdb #2/D SER 817 HB2   6UPV_actin_only.pdb #1/C ARG 147 NH2                           1.504    2.096
6UPV_actin_only.pdb #1/C LYS 328 CE                           6DV1_prepped_minimized_with_6UPV_actin.pdb #2/D ASP 813 H      1.489    2.111
6DV1_prepped_minimized_with_6UPV_actin.pdb #2/D SER 817 HB3   6UPV_actin_only.pdb #1/C ARG 147 NH1                           1.481    2.119
6DV1_prepped_minimized_with_6UPV_actin.pdb #2/D SER 817 HB3   6UPV_actin_only.pdb #1/C ARG 147 NH2                           1.480    2.120
6DV1_prepped_minimized_with_6UPV_actin.pdb #2/D ASN 802 N     6UPV_actin_only.pdb #1/C ASP 311 OD2                           1.476    2.124
6DV1_prepped_minimized_with_6UPV_actin.pdb #2/D LYS 704 HE2   6UPV_actin_only.pdb #1/A ARG 95 NE                             1.466    2.134
6DV1_prepped_minimized_with_6UPV_actin.pdb #2/D CYS 793 HG    6UPV_actin_only.pdb #1/C SER 145 O                             1.448    2.152
6DV1_prepped_minimized_with_6UPV_actin.pdb #2/D LYS 704 HD3   6UPV_actin_only.pdb #1/A ARG 95 NE                             1.448    2.152
6DV1_prepped_minimized_with_6UPV_actin.pdb #2/D TYR 786 HH    6UPV_actin_only.pdb #1/C THR 148 OG1                           1.448    2.152
6DV1_prepped_minimized_with_6UPV_actin.pdb #2/D VAL 812 HG13  6UPV_actin_only.pdb #1/C LYS 328 NZ                            1.437    2.163
6DV1_prepped_minimized_with_6UPV_actin.pdb #2/D GLN 801 OE1   6UPV_actin_only.pdb #1/C ASP 311 OD1                           1.427    2.173
6DV1_prepped_minimized_with_6UPV_actin.pdb #2/D ASP 813 OD2   6UPV_actin_only.pdb #1/C LYS 328 NZ                            1.387    2.213
6DV1_prepped_minimized_with_6UPV_actin.pdb #2/D SER 817 HB2   6UPV_actin_only.pdb #1/C ARG 147 CZ                            1.345    2.255
6DV1_prepped_minimized_with_6UPV_actin.pdb #2/D ASP 813 OD2   6UPV_actin_only.pdb #1/C LYS 328 CG                            1.337    2.263
6UPV_actin_only.pdb #1/C LYS 328 NZ                           6DV1_prepped_minimized_with_6UPV_actin.pdb #2/D ASP 813 OD1    1.309    2.291
6DV1_prepped_minimized_with_6UPV_actin.pdb #2/D VAL 812 HG12  6UPV_actin_only.pdb #1/C LYS 328 CE                            1.293    2.307
6DV1_prepped_minimized_with_6UPV_actin.pdb #2/D ASP 813 CB    6UPV_actin_only.pdb #1/C LYS 328 NZ                            1.270    2.330
6DV1_prepped_minimized_with_6UPV_actin.pdb #2/D ARG 782 HH22  6UPV_actin_only.pdb #1/A GLY 48 O                              1.237    2.363
6UPV_actin_only.pdb #1/C LYS 328 CE                           6DV1_prepped_minimized_with_6UPV_actin.pdb #2/D ASP 813 N      1.225    2.375
6DV1_prepped_minimized_with_6UPV_actin.pdb #2/D SER 817 HB2   6UPV_actin_only.pdb #1/C ARG 147 NH1                           1.221    2.379
6DV1_prepped_minimized_with_6UPV_actin.pdb #2/D ASN 802 H     6UPV_actin_only.pdb #1/C ASP 311 CG                            1.219    2.381
6UPV_actin_only.pdb #1/C LYS 328 CD                           6DV1_prepped_minimized_with_6UPV_actin.pdb #2/D VAL 812 CG1    1.216    2.384
6UPV_actin_only.pdb #1/C LYS 328 CD                           6DV1_prepped_minimized_with_6UPV_actin.pdb #2/D VAL 812 HG11   1.213    2.387
6DV1_prepped_minimized_with_6UPV_actin.pdb #2/D LYS 704 NZ    6UPV_actin_only.pdb #1/A ARG 95 CG                             1.193    2.407
6DV1_prepped_minimized_with_6UPV_actin.pdb #2/D GLN 789 HG3   6UPV_actin_only.pdb #1/C GLY 146 C                             1.183    2.417
6DV1_prepped_minimized_with_6UPV_actin.pdb #2/D ASP 813 N     6UPV_actin_only.pdb #1/C LYS 328 NZ                            1.175    2.425
6UPV_actin_only.pdb #1/C ARG 147 NE                           6DV1_prepped_minimized_with_6UPV_actin.pdb #2/D SER 817 OG     1.173    2.427
6UPV_actin_only.pdb #1/C LYS 328 NZ                           6DV1_prepped_minimized_with_6UPV_actin.pdb #2/D ASP 813 HB2    1.172    2.428
6DV1_prepped_minimized_with_6UPV_actin.pdb #2/D SER 817 HG    6UPV_actin_only.pdb #1/C ARG 147 CZ                            1.166    2.434
6DV1_prepped_minimized_with_6UPV_actin.pdb #2/D GLN 801 CB    6UPV_actin_only.pdb #1/C ASP 311 OD1                           1.165    2.435
6DV1_prepped_minimized_with_6UPV_actin.pdb #2/D GLY 804 H     6UPV_actin_only.pdb #1/C LEU 221 CD1                           1.161    2.439
6DV1_prepped_minimized_with_6UPV_actin.pdb #2/D LYS 683 HG2   6UPV_actin_only.pdb #1/C LYS 326 CD                            1.155    2.445
6DV1_prepped_minimized_with_6UPV_actin.pdb #2/D LYS 704 HD2   6UPV_actin_only.pdb #1/A ARG 95 CD                             1.136    2.464
6DV1_prepped_minimized_with_6UPV_actin.pdb #2/D SER 817 CB    6UPV_actin_only.pdb #1/C ARG 147 NE                            1.126    2.474
6DV1_prepped_minimized_with_6UPV_actin.pdb #2/D VAL 812 HG11  6UPV_actin_only.pdb #1/C LYS 328 CE                            1.105    2.495
6DV1_prepped_minimized_with_6UPV_actin.pdb #2/D SER 817 CB    6UPV_actin_only.pdb #1/C ARG 147 NH1                           1.098    2.502
6DV1_prepped_minimized_with_6UPV_actin.pdb #2/D LYS 704 HE2   6UPV_actin_only.pdb #1/A ARG 95 CZ                             1.068    2.532
6DV1_prepped_minimized_with_6UPV_actin.pdb #2/D ILE 792 HD11  6UPV_actin_only.pdb #1/C ILE 345 CD1                           1.051    2.549
6DV1_prepped_minimized_with_6UPV_actin.pdb #2/D LYS 704 HZ3   6UPV_actin_only.pdb #1/A ARG 95 CD                             1.045    2.555
6UPV_actin_only.pdb #1/C ALA 310 CB                           6DV1_prepped_minimized_with_6UPV_actin.pdb #2/D GLN 801 HE22   1.038    2.562
6DV1_prepped_minimized_with_6UPV_actin.pdb #2/D LYS 834 HD3   6UPV_actin_only.pdb #1/A ASN 92 OD1                            1.036    2.564
6UPV_actin_only.pdb #1/C LYS 291 NZ                           6DV1_prepped_minimized_with_6UPV_actin.pdb #2/D GLU 686 OE2    1.034    2.566
6DV1_prepped_minimized_with_6UPV_actin.pdb #2/D GLN 789 HG3   6UPV_actin_only.pdb #1/C GLY 146 CA                            1.033    2.567
6DV1_prepped_minimized_with_6UPV_actin.pdb #2/D GLN 801 HB2   6UPV_actin_only.pdb #1/C ASP 311 OD1                           1.020    2.580
6UPV_actin_only.pdb #1/A GLU 57 OE1                           6DV1_prepped_minimized_with_6UPV_actin.pdb #2/D GLN 831 NE2    1.019    2.581
6DV1_prepped_minimized_with_6UPV_actin.pdb #2/D TYR 779 OH    6UPV_actin_only.pdb #1/A LYS 50 NZ                             1.017    2.583
6DV1_prepped_minimized_with_6UPV_actin.pdb #2/D LYS 683 HB3   6UPV_actin_only.pdb #1/C LYS 326 NZ                            1.016    2.584
6DV1_prepped_minimized_with_6UPV_actin.pdb #2/D ASP 813 OD1   6UPV_actin_only.pdb #1/C ILE 329 O                             1.012    2.588
6UPV_actin_only.pdb #1/A LYS 50 CD                            6DV1_prepped_minimized_with_6UPV_actin.pdb #2/D ASP 775 OD2    1.003    2.597
6UPV_actin_only.pdb #1/C LEU 221 CD1                          6DV1_prepped_minimized_with_6UPV_actin.pdb #2/D LEU 803 HA     0.995    2.605
6DV1_prepped_minimized_with_6UPV_actin.pdb #2/D LYS 704 HD3   6UPV_actin_only.pdb #1/A ARG 95 CG                             0.995    2.605
6UPV_actin_only.pdb #1/A ASN 92 O                             6DV1_prepped_minimized_with_6UPV_actin.pdb #2/D LYS 834 HZ2    0.991    2.609
6DV1_prepped_minimized_with_6UPV_actin.pdb #2/D LYS 834 HZ2   6UPV_actin_only.pdb #1/A ARG 95 NH1                            0.990    2.610
6DV1_prepped_minimized_with_6UPV_actin.pdb #2/D ILE 792 HG21  6UPV_actin_only.pdb #1/C ALA 144 C                             0.990    2.610
6UPV_actin_only.pdb #1/A GLU 57 OE1                           6DV1_prepped_minimized_with_6UPV_actin.pdb #2/D GLN 831 HE21   0.989    2.611
6DV1_prepped_minimized_with_6UPV_actin.pdb #2/D SER 817 HB3   6UPV_actin_only.pdb #1/C ARG 147 CD                            0.979    2.621
6UPV_actin_only.pdb #1/A MET 47 CE                            6DV1_prepped_minimized_with_6UPV_actin.pdb #2/D LEU 785 HD22   0.977    2.623
6DV1_prepped_minimized_with_6UPV_actin.pdb #2/D ILE 792 HD13  6UPV_actin_only.pdb #1/C ILE 345 CD1                           0.974    2.626
6DV1_prepped_minimized_with_6UPV_actin.pdb #2/D LYS 704 HE2   6UPV_actin_only.pdb #1/A ARG 95 NH1                            0.974    2.626
6UPV_actin_only.pdb #1/A ASN 92 OD1                           6DV1_prepped_minimized_with_6UPV_actin.pdb #2/D LYS 834 HB3    0.965    2.635
6UPV_actin_only.pdb #1/C GLU 167 CD                           6DV1_prepped_minimized_with_6UPV_actin.pdb #2/D ASN 824 HD22   0.949    2.651
6DV1_prepped_minimized_with_6UPV_actin.pdb #2/D LEU 803 N     6UPV_actin_only.pdb #1/C ASP 311 OD2                           0.945    2.655
6DV1_prepped_minimized_with_6UPV_actin.pdb #2/D LYS 834 NZ    6UPV_actin_only.pdb #1/A ARG 95 NH1                            0.942    2.658
6DV1_prepped_minimized_with_6UPV_actin.pdb #2/D ILE 792 HG21  6UPV_actin_only.pdb #1/C ALA 144 O                             0.929    2.671
6DV1_prepped_minimized_with_6UPV_actin.pdb #2/D MET 816 CE    6UPV_actin_only.pdb #1/C LYS 326 NZ                            0.926    2.674
6DV1_prepped_minimized_with_6UPV_actin.pdb #2/D ASP 813 CA    6UPV_actin_only.pdb #1/C LYS 328 NZ                            0.920    2.680
6DV1_prepped_minimized_with_6UPV_actin.pdb #2/D LEU 803 H     6UPV_actin_only.pdb #1/C ASP 311 CG                            0.920    2.680
6DV1_prepped_minimized_with_6UPV_actin.pdb #2/D LYS 704 HZ1   6UPV_actin_only.pdb #1/A ARG 95 NE                             0.909    2.691
6DV1_prepped_minimized_with_6UPV_actin.pdb #2/D LYS 704 HZ3   6UPV_actin_only.pdb #1/A ARG 95 CG                             0.896    2.704
6DV1_prepped_minimized_with_6UPV_actin.pdb #2/D SER 817 OG    6UPV_actin_only.pdb #1/C ARG 147 NH1                           0.895    2.705
6DV1_prepped_minimized_with_6UPV_actin.pdb #2/D LYS 683 HG2   6UPV_actin_only.pdb #1/C LYS 326 CG                            0.895    2.705
6UPV_actin_only.pdb #1/C LYS 326 CE                           6DV1_prepped_minimized_with_6UPV_actin.pdb #2/D MET 816 SD     0.880    2.720
6DV1_prepped_minimized_with_6UPV_actin.pdb #2/D LYS 704 CE    6UPV_actin_only.pdb #1/A ARG 95 NE                             0.878    2.722
6UPV_actin_only.pdb #1/C LYS 326 CB                           6DV1_prepped_minimized_with_6UPV_actin.pdb #2/D LYS 683 HG2    0.870    2.730
6UPV_actin_only.pdb #1/A ARG 95 CB                            6DV1_prepped_minimized_with_6UPV_actin.pdb #2/D LYS 704 HD3    0.867    2.733
6DV1_prepped_minimized_with_6UPV_actin.pdb #2/D ARG 782 HH22  6UPV_actin_only.pdb #1/A LYS 50 CB                             0.866    2.734
6DV1_prepped_minimized_with_6UPV_actin.pdb #2/D GLN 789 HG3   6UPV_actin_only.pdb #1/C GLY 146 O                             0.866    2.734
6DV1_prepped_minimized_with_6UPV_actin.pdb #2/D VAL 812 CB    6UPV_actin_only.pdb #1/C LYS 328 CE                            0.860    2.740
6DV1_prepped_minimized_with_6UPV_actin.pdb #2/D LYS 704 HZ2   6UPV_actin_only.pdb #1/A ARG 95 CD                             0.858    2.742
6DV1_prepped_minimized_with_6UPV_actin.pdb #2/D MET 816 HE3   6UPV_actin_only.pdb #1/C LYS 326 NZ                            0.857    2.743
6UPV_actin_only.pdb #1/C GLY 146 O                            6DV1_prepped_minimized_with_6UPV_actin.pdb #2/D ALA 821 HB2    0.847    2.753
6UPV_actin_only.pdb #1/C THR 351 CG2                          6DV1_prepped_minimized_with_6UPV_actin.pdb #2/D GLN 781 OE1    0.843    2.757
6DV1_prepped_minimized_with_6UPV_actin.pdb #2/D LYS 704 HZ1   6UPV_actin_only.pdb #1/A ARG 95 NH1                            0.823    2.777
6UPV_actin_only.pdb #1/C TYR 143 O                            6DV1_prepped_minimized_with_6UPV_actin.pdb #2/D ILE 792 HD12   0.822    2.778
6DV1_prepped_minimized_with_6UPV_actin.pdb #2/D ASN 824 HD22  6UPV_actin_only.pdb #1/C GLU 167 OE1                           0.822    2.778
6UPV_actin_only.pdb #1/A ASN 92 O                             6DV1_prepped_minimized_with_6UPV_actin.pdb #2/D LYS 834 NZ     0.816    2.784
6UPV_actin_only.pdb #1/C ASP 311 OD1                          6DV1_prepped_minimized_with_6UPV_actin.pdb #2/D GLN 801 CD     0.813    2.787
6UPV_actin_only.pdb #1/C GLU 167 OE2                          6DV1_prepped_minimized_with_6UPV_actin.pdb #2/D ASN 824 ND2    0.805    2.795
6UPV_actin_only.pdb #1/C LYS 328 CE                           6DV1_prepped_minimized_with_6UPV_actin.pdb #2/D VAL 812 C      0.788    2.812
6DV1_prepped_minimized_with_6UPV_actin.pdb #2/D TYR 786 HE1   6UPV_actin_only.pdb #1/C THR 148 CG2                           0.783    2.817
6DV1_prepped_minimized_with_6UPV_actin.pdb #2/D TYR 786 HE1   6UPV_actin_only.pdb #1/C THR 148 OG1                           0.777    2.823
6UPV_actin_only.pdb #1/C THR 148 CB                           6DV1_prepped_minimized_with_6UPV_actin.pdb #2/D TYR 786 HH     0.776    2.824
6DV1_prepped_minimized_with_6UPV_actin.pdb #2/D TYR 786 HH    6UPV_actin_only.pdb #1/C THR 148 CG2                           0.768    2.832
6DV1_prepped_minimized_with_6UPV_actin.pdb #2/D LYS 683 HB3   6UPV_actin_only.pdb #1/C LYS 326 CE                            0.765    2.835
6DV1_prepped_minimized_with_6UPV_actin.pdb #2/D ARG 782 HG2   6UPV_actin_only.pdb #1/A MET 47 CE                             0.762    2.838
6DV1_prepped_minimized_with_6UPV_actin.pdb #2/D LYS 683 HE2   6UPV_actin_only.pdb #1/C LYS 326 CB                            0.761    2.839
6UPV_actin_only.pdb #1/C TYR 143 O                            6DV1_prepped_minimized_with_6UPV_actin.pdb #2/D ILE 792 CD1    0.756    2.844
6DV1_prepped_minimized_with_6UPV_actin.pdb #2/D LYS 704 CD    6UPV_actin_only.pdb #1/A ARG 95 NE                             0.752    2.848
6DV1_prepped_minimized_with_6UPV_actin.pdb #2/D ILE 792 HG21  6UPV_actin_only.pdb #1/C GLY 146 N                             0.750    2.850
6UPV_actin_only.pdb #1/C LYS 328 CG                           6DV1_prepped_minimized_with_6UPV_actin.pdb #2/D VAL 812 HG13   0.740    2.860
6DV1_prepped_minimized_with_6UPV_actin.pdb #2/D SER 817 CA    6UPV_actin_only.pdb #1/C ARG 147 NH2                           0.732    2.868
6DV1_prepped_minimized_with_6UPV_actin.pdb #2/D MET 816 HE3   6UPV_actin_only.pdb #1/C LYS 326 CE                            0.728    2.872
6DV1_prepped_minimized_with_6UPV_actin.pdb #2/D ASP 813 OD1   6UPV_actin_only.pdb #1/C ILE 330 CA                            0.724    2.876
6UPV_actin_only.pdb #1/A ARG 95 CD                            6DV1_prepped_minimized_with_6UPV_actin.pdb #2/D LYS 704 HE3    0.717    2.883
6DV1_prepped_minimized_with_6UPV_actin.pdb #2/D ASP 813 OD2   6UPV_actin_only.pdb #1/C ILE 330 CG1                           0.717    2.883
6DV1_prepped_minimized_with_6UPV_actin.pdb #2/D VAL 812 HG22  6UPV_actin_only.pdb #1/C LYS 328 CD                            0.712    2.888
6DV1_prepped_minimized_with_6UPV_actin.pdb #2/D GLN 801 CB    6UPV_actin_only.pdb #1/C ASP 311 OD2                           0.701    2.899
6DV1_prepped_minimized_with_6UPV_actin.pdb #2/D ASP 813 OD2   6UPV_actin_only.pdb #1/C LYS 328 CE                            0.688    2.912
6DV1_prepped_minimized_with_6UPV_actin.pdb #2/D VAL 812 HG22  6UPV_actin_only.pdb #1/C LYS 328 CE                            0.686    2.914
6UPV_actin_only.pdb #1/C LYS 326 CD                           6DV1_prepped_minimized_with_6UPV_actin.pdb #2/D LYS 683 HB3    0.684    2.916
6DV1_prepped_minimized_with_6UPV_actin.pdb #2/D ILE 792 HG23  6UPV_actin_only.pdb #1/C ALA 144 O                             0.660    2.940
6DV1_prepped_minimized_with_6UPV_actin.pdb #2/D LEU 803 HB2   6UPV_actin_only.pdb #1/C ASP 311 CG                            0.654    2.946
6UPV_actin_only.pdb #1/C ASP 311 OD2                          6DV1_prepped_minimized_with_6UPV_actin.pdb #2/D GLN 801 C      0.653    2.947
6DV1_prepped_minimized_with_6UPV_actin.pdb #2/D ARG 782 HH12  6UPV_actin_only.pdb #1/A LYS 50 CB                             0.650    2.950
6DV1_prepped_minimized_with_6UPV_actin.pdb #2/D LEU 785 HD13  6UPV_actin_only.pdb #1/A MET 47 CE                             0.647    2.953
6DV1_prepped_minimized_with_6UPV_actin.pdb #2/D GLN 789 HG3   6UPV_actin_only.pdb #1/C ARG 147 N                             0.638    2.962
6DV1_prepped_minimized_with_6UPV_actin.pdb #2/D LYS 834 HZ3   6UPV_actin_only.pdb #1/A ASN 92 C                              0.634    2.966
6DV1_prepped_minimized_with_6UPV_actin.pdb #2/D LYS 834 HZ3   6UPV_actin_only.pdb #1/A ARG 95 NH1                            0.633    2.967
6DV1_prepped_minimized_with_6UPV_actin.pdb #2/D ASP 813 HA    6UPV_actin_only.pdb #1/C LYS 328 NZ                            0.625    2.975
6DV1_prepped_minimized_with_6UPV_actin.pdb #2/D TYR 779 HH    6UPV_actin_only.pdb #1/A LYS 50 NZ                             0.618    2.982
6UPV_actin_only.pdb #1/C ARG 147 NH2                          6DV1_prepped_minimized_with_6UPV_actin.pdb #2/D SER 817 H      0.590    3.010
6UPV_actin_only.pdb #1/A ARG 95 CB                            6DV1_prepped_minimized_with_6UPV_actin.pdb #2/D LYS 704 HZ1    0.590    3.010
6DV1_prepped_minimized_with_6UPV_actin.pdb #2/D ILE 792 HG21  6UPV_actin_only.pdb #1/C SER 145 N                             0.589    3.011
6UPV_actin_only.pdb #1/C GLU 167 OE2                          6DV1_prepped_minimized_with_6UPV_actin.pdb #2/D ASN 824 HD21   0.579    3.021
6UPV_actin_only.pdb #1/C ASP 311 CG                           6DV1_prepped_minimized_with_6UPV_actin.pdb #2/D GLN 801 CB     0.578    3.022
6DV1_prepped_minimized_with_6UPV_actin.pdb #2/D ASP 775 OD2   6UPV_actin_only.pdb #1/A LYS 50 CE                             0.574    3.026
6UPV_actin_only.pdb #1/A ARG 95 CG                            6DV1_prepped_minimized_with_6UPV_actin.pdb #2/D LYS 704 CE     0.572    3.028
6UPV_actin_only.pdb #1/C ASP 311 OD2                          6DV1_prepped_minimized_with_6UPV_actin.pdb #2/D ASN 802 CA     0.558    3.042
6DV1_prepped_minimized_with_6UPV_actin.pdb #2/D ASP 813 OD2   6UPV_actin_only.pdb #1/C LYS 328 CD                            0.557    3.043
6DV1_prepped_minimized_with_6UPV_actin.pdb #2/D ARG 782 NH2   6UPV_actin_only.pdb #1/A GLY 48 O                              0.551    3.049
6DV1_prepped_minimized_with_6UPV_actin.pdb #2/D ILE 792 CD1   6UPV_actin_only.pdb #1/C ILE 345 CD1                           0.551    3.049
6DV1_prepped_minimized_with_6UPV_actin.pdb #2/D LYS 704 CD    6UPV_actin_only.pdb #1/A ARG 95 CG                             0.545    3.055
6UPV_actin_only.pdb #1/A GLU 57 CD                            6DV1_prepped_minimized_with_6UPV_actin.pdb #2/D GLN 831 HE22   0.545    3.055
6DV1_prepped_minimized_with_6UPV_actin.pdb #2/D CYS 793 HG    6UPV_actin_only.pdb #1/C ARG 147 NH1                           0.544    3.056
6UPV_actin_only.pdb #1/A ARG 95 CB                            6DV1_prepped_minimized_with_6UPV_actin.pdb #2/D LYS 704 HD2    0.544    3.056
6DV1_prepped_minimized_with_6UPV_actin.pdb #2/D GLN 801 HB2   6UPV_actin_only.pdb #1/C ASP 311 OD2                           0.543    3.057
6UPV_actin_only.pdb #1/C LEU 221 CD1                          6DV1_prepped_minimized_with_6UPV_actin.pdb #2/D LEU 803 CD1    0.541    3.059
6DV1_prepped_minimized_with_6UPV_actin.pdb #2/D LEU 803 HB2   6UPV_actin_only.pdb #1/C ASP 311 OD2                           0.536    3.064
6DV1_prepped_minimized_with_6UPV_actin.pdb #2/D ASP 813 CG    6UPV_actin_only.pdb #1/C LYS 328 CE                            0.534    3.066
6DV1_prepped_minimized_with_6UPV_actin.pdb #2/D ILE 792 HG22  6UPV_actin_only.pdb #1/C ALA 144 O                             0.533    3.067
6DV1_prepped_minimized_with_6UPV_actin.pdb #2/D LYS 704 HD2   6UPV_actin_only.pdb #1/A ARG 95 CG                             0.529    3.071
6UPV_actin_only.pdb #1/C ARG 147 NH2                          6DV1_prepped_minimized_with_6UPV_actin.pdb #2/D ASP 813 O      0.528    3.072
6DV1_prepped_minimized_with_6UPV_actin.pdb #2/D ASP 813 CG    6UPV_actin_only.pdb #1/C ILE 330 CG1                           0.527    3.073
6DV1_prepped_minimized_with_6UPV_actin.pdb #2/D ARG 782 HH22  6UPV_actin_only.pdb #1/A GLY 48 C                              0.526    3.074
6UPV_actin_only.pdb #1/C ALA 310 CB                           6DV1_prepped_minimized_with_6UPV_actin.pdb #2/D GLN 801 NE2    0.523    3.077
6UPV_actin_only.pdb #1/C SER 145 C                            6DV1_prepped_minimized_with_6UPV_actin.pdb #2/D CYS 793 HG     0.514    3.086
6UPV_actin_only.pdb #1/C ASP 311 OD1                          6DV1_prepped_minimized_with_6UPV_actin.pdb #2/D GLN 801 CG     0.507    3.093
6DV1_prepped_minimized_with_6UPV_actin.pdb #2/D VAL 812 CG1   6UPV_actin_only.pdb #1/C LYS 328 NZ                            0.504    3.096
6DV1_prepped_minimized_with_6UPV_actin.pdb #2/D ASN 802 H     6UPV_actin_only.pdb #1/C ASP 311 OD1                           0.503    3.097
6UPV_actin_only.pdb #1/A LYS 50 CE                            6DV1_prepped_minimized_with_6UPV_actin.pdb #2/D TYR 779 HH     0.502    3.098
6UPV_actin_only.pdb #1/C TYR 143 O                            6DV1_prepped_minimized_with_6UPV_actin.pdb #2/D ILE 792 HG21   0.496    3.104
6DV1_prepped_minimized_with_6UPV_actin.pdb #2/D TYR 786 OH    6UPV_actin_only.pdb #1/C THR 148 OG1                           0.489    3.111
6UPV_actin_only.pdb #1/C THR 148 CG2                          6DV1_prepped_minimized_with_6UPV_actin.pdb #2/D LEU 785 HD21   0.486    3.114
6DV1_prepped_minimized_with_6UPV_actin.pdb #2/D ILE 792 CG2   6UPV_actin_only.pdb #1/C ALA 144 O                             0.484    3.116
6UPV_actin_only.pdb #1/C GLY 146 CA                           6DV1_prepped_minimized_with_6UPV_actin.pdb #2/D CYS 793 HB2    0.480    3.120
6UPV_actin_only.pdb #1/C LYS 328 CE                           6DV1_prepped_minimized_with_6UPV_actin.pdb #2/D ASP 813 CA     0.480    3.120
6UPV_actin_only.pdb #1/C LYS 328 CE                           6DV1_prepped_minimized_with_6UPV_actin.pdb #2/D VAL 812 CA     0.476    3.124
6DV1_prepped_minimized_with_6UPV_actin.pdb #2/D ILE 792 HB    6UPV_actin_only.pdb #1/C GLY 146 CA                            0.472    3.128
6UPV_actin_only.pdb #1/C LYS 328 CD                           6DV1_prepped_minimized_with_6UPV_actin.pdb #2/D VAL 812 HG12   0.472    3.128
6UPV_actin_only.pdb #1/A MET 47 SD                            6DV1_prepped_minimized_with_6UPV_actin.pdb #2/D ARG 782 HG2    0.470    3.130
6UPV_actin_only.pdb #1/C ASP 311 CG                           6DV1_prepped_minimized_with_6UPV_actin.pdb #2/D GLN 801 HB2    0.469    3.131
6UPV_actin_only.pdb #1/C TYR 143 C                            6DV1_prepped_minimized_with_6UPV_actin.pdb #2/D ILE 792 HD13   0.468    3.132
6DV1_prepped_minimized_with_6UPV_actin.pdb #2/D ILE 792 HG22  6UPV_actin_only.pdb #1/C GLY 146 N                             0.464    3.136
6DV1_prepped_minimized_with_6UPV_actin.pdb #2/D LYS 704 HZ1   6UPV_actin_only.pdb #1/A ARG 95 CZ                             0.460    3.140
6UPV_actin_only.pdb #1/C ASP 311 OD2                          6DV1_prepped_minimized_with_6UPV_actin.pdb #2/D ASN 802 C      0.457    3.143
6UPV_actin_only.pdb #1/A VAL 45 O                             6DV1_prepped_minimized_with_6UPV_actin.pdb #2/D LEU 785 HD12   0.453    3.147
6DV1_prepped_minimized_with_6UPV_actin.pdb #2/D ASP 813 HA    6UPV_actin_only.pdb #1/C LYS 328 CE                            0.450    3.150
6DV1_prepped_minimized_with_6UPV_actin.pdb #2/D LYS 704 NZ    6UPV_actin_only.pdb #1/A ARG 95 NE                             0.450    3.150
6UPV_actin_only.pdb #1/C LYS 326 CE                           6DV1_prepped_minimized_with_6UPV_actin.pdb #2/D MET 816 CE     0.447    3.153
6DV1_prepped_minimized_with_6UPV_actin.pdb #2/D VAL 812 HG12  6UPV_actin_only.pdb #1/C LYS 328 NZ                            0.447    3.153
6UPV_actin_only.pdb #1/A LYS 50 NZ                            6DV1_prepped_minimized_with_6UPV_actin.pdb #2/D TYR 779 HE2    0.443    3.157
6DV1_prepped_minimized_with_6UPV_actin.pdb #2/D ASP 813 OD1   6UPV_actin_only.pdb #1/C ILE 329 C                             0.440    3.160
6UPV_actin_only.pdb #1/A ARG 95 CZ                            6DV1_prepped_minimized_with_6UPV_actin.pdb #2/D GLU 701 OE1    0.438    3.162
6UPV_actin_only.pdb #1/A LYS 50 CE                            6DV1_prepped_minimized_with_6UPV_actin.pdb #2/D TYR 779 OH     0.434    3.166
6UPV_actin_only.pdb #1/C LYS 326 CD                           6DV1_prepped_minimized_with_6UPV_actin.pdb #2/D LYS 683 HD3    0.428    3.172
6DV1_prepped_minimized_with_6UPV_actin.pdb #2/D ALA 700 O     6UPV_actin_only.pdb #1/A ARG 95 NH2                            0.422    3.178
6DV1_prepped_minimized_with_6UPV_actin.pdb #2/D ILE 792 HG21  6UPV_actin_only.pdb #1/C ALA 144 CA                            0.422    3.178
6DV1_prepped_minimized_with_6UPV_actin.pdb #2/D MET 816 HE2   6UPV_actin_only.pdb #1/C LYS 326 NZ                            0.416    3.184
6UPV_actin_only.pdb #1/C LYS 326 CD                           6DV1_prepped_minimized_with_6UPV_actin.pdb #2/D LYS 683 CG     0.411    3.189
6UPV_actin_only.pdb #1/A VAL 45 O                             6DV1_prepped_minimized_with_6UPV_actin.pdb #2/D LEU 785 HD13   0.409    3.191
6UPV_actin_only.pdb #1/C LEU 221 CG                           6DV1_prepped_minimized_with_6UPV_actin.pdb #2/D LEU 803 HD12   0.404    3.196
6DV1_prepped_minimized_with_6UPV_actin.pdb #2/D LEU 803 HD13  6UPV_actin_only.pdb #1/C ASP 311 CB                            0.399    3.201
6UPV_actin_only.pdb #1/C ASP 311 CB                           6DV1_prepped_minimized_with_6UPV_actin.pdb #2/D LEU 803 HB2    0.399    3.201
6DV1_prepped_minimized_with_6UPV_actin.pdb #2/D SER 817 HA    6UPV_actin_only.pdb #1/C ARG 147 NH2                           0.397    3.203
6UPV_actin_only.pdb #1/A MET 47 SD                            6DV1_prepped_minimized_with_6UPV_actin.pdb #2/D ARG 782 HE     0.395    3.205
6UPV_actin_only.pdb #1/A GLY 48 N                             6DV1_prepped_minimized_with_6UPV_actin.pdb #2/D ARG 782 HH21   0.391    3.209
6UPV_actin_only.pdb #1/C ALA 295 CB                           6DV1_prepped_minimized_with_6UPV_actin.pdb #2/D MET 816 HE3    0.386    3.214
6DV1_prepped_minimized_with_6UPV_actin.pdb #2/D SER 817 HG    6UPV_actin_only.pdb #1/C ARG 147 NH1                           0.379    3.221
6DV1_prepped_minimized_with_6UPV_actin.pdb #2/D SER 817 CA    6UPV_actin_only.pdb #1/C ARG 147 CZ                            0.377    3.223
6UPV_actin_only.pdb #1/A GLN 49 O                             6DV1_prepped_minimized_with_6UPV_actin.pdb #2/D ALA 778 HB2    0.376    3.224
6UPV_actin_only.pdb #1/C ARG 147 NH2                          6DV1_prepped_minimized_with_6UPV_actin.pdb #2/D SER 817 N      0.368    3.232
6DV1_prepped_minimized_with_6UPV_actin.pdb #2/D CYS 793 SG    6UPV_actin_only.pdb #1/C ARG 147 NH1                           0.368    3.232
6UPV_actin_only.pdb #1/C ARG 147 NE                           6DV1_prepped_minimized_with_6UPV_actin.pdb #2/D SER 817 HB2    0.367    3.233
6UPV_actin_only.pdb #1/C TYR 143 O                            6DV1_prepped_minimized_with_6UPV_actin.pdb #2/D ILE 792 HD11   0.360    3.240
6DV1_prepped_minimized_with_6UPV_actin.pdb #2/D TYR 786 OH    6UPV_actin_only.pdb #1/A MET 47 CE                             0.360    3.240
6UPV_actin_only.pdb #1/A ARG 95 NH1                           6DV1_prepped_minimized_with_6UPV_actin.pdb #2/D GLU 701 CD     0.360    3.240
6DV1_prepped_minimized_with_6UPV_actin.pdb #2/D LYS 704 HZ2   6UPV_actin_only.pdb #1/A ARG 95 NH1                            0.358    3.242
6UPV_actin_only.pdb #1/C LYS 326 NZ                           6DV1_prepped_minimized_with_6UPV_actin.pdb #2/D MET 816 CG     0.357    3.243
6DV1_prepped_minimized_with_6UPV_actin.pdb #2/D HIS 788 NE2   6UPV_actin_only.pdb #1/C ILE 345 CG2                           0.353    3.247
6UPV_actin_only.pdb #1/A GLY 48 O                             6DV1_prepped_minimized_with_6UPV_actin.pdb #2/D ARG 782 HH12   0.351    3.249
6UPV_actin_only.pdb #1/A ARG 95 CG                            6DV1_prepped_minimized_with_6UPV_actin.pdb #2/D LYS 704 HE2    0.349    3.251
6DV1_prepped_minimized_with_6UPV_actin.pdb #2/D CYS 793 HG    6UPV_actin_only.pdb #1/C GLY 146 CA                            0.347    3.253
6UPV_actin_only.pdb #1/A ARG 95 CG                            6DV1_prepped_minimized_with_6UPV_actin.pdb #2/D LYS 704 HZ2    0.342    3.258
6UPV_actin_only.pdb #1/C ASP 311 OD2                          6DV1_prepped_minimized_with_6UPV_actin.pdb #2/D GLN 801 CA     0.341    3.259
6UPV_actin_only.pdb #1/C ASP 311 O                            6DV1_prepped_minimized_with_6UPV_actin.pdb #2/D LEU 803 HD13   0.333    3.267
6UPV_actin_only.pdb #1/A GLY 48 N                             6DV1_prepped_minimized_with_6UPV_actin.pdb #2/D ARG 782 HH22   0.331    3.269
6UPV_actin_only.pdb #1/C GLY 146 CA                           6DV1_prepped_minimized_with_6UPV_actin.pdb #2/D GLN 789 O      0.322    3.278
6UPV_actin_only.pdb #1/C LYS 328 CG                           6DV1_prepped_minimized_with_6UPV_actin.pdb #2/D ASP 813 CG     0.316    3.284
6DV1_prepped_minimized_with_6UPV_actin.pdb #2/D VAL 812 CG2   6UPV_actin_only.pdb #1/C LYS 328 CE                            0.314    3.286
6UPV_actin_only.pdb #1/C GLY 146 O                            6DV1_prepped_minimized_with_6UPV_actin.pdb #2/D GLN 789 HB3    0.310    3.290
6DV1_prepped_minimized_with_6UPV_actin.pdb #2/D LYS 834 HD3   6UPV_actin_only.pdb #1/A ASN 92 CG                             0.307    3.293
6DV1_prepped_minimized_with_6UPV_actin.pdb #2/D GLN 789 OE1   6UPV_actin_only.pdb #1/C ARG 147 O                             0.304    3.296
6DV1_prepped_minimized_with_6UPV_actin.pdb #2/D LYS 704 NZ    6UPV_actin_only.pdb #1/A ARG 95 NH1                            0.300    3.300
6UPV_actin_only.pdb #1/A MET 47 SD                            6DV1_prepped_minimized_with_6UPV_actin.pdb #2/D TYR 786 OH     0.300    3.300
6UPV_actin_only.pdb #1/A MET 47 CE                            6DV1_prepped_minimized_with_6UPV_actin.pdb #2/D TYR 786 HE2    0.299    3.301
6DV1_prepped_minimized_with_6UPV_actin.pdb #2/D LYS 683 HE2   6UPV_actin_only.pdb #1/C ILE 327 N                             0.297    3.303
6DV1_prepped_minimized_with_6UPV_actin.pdb #2/D ILE 792 HG22  6UPV_actin_only.pdb #1/C SER 145 C                             0.287    3.313
6UPV_actin_only.pdb #1/C ARG 147 NE                           6DV1_prepped_minimized_with_6UPV_actin.pdb #2/D SER 817 HA     0.285    3.315
6DV1_prepped_minimized_with_6UPV_actin.pdb #2/D ASP 813 OD1   6UPV_actin_only.pdb #1/C ILE 330 CG1                           0.282    3.318
6UPV_actin_only.pdb #1/C ASP 311 CG                           6DV1_prepped_minimized_with_6UPV_actin.pdb #2/D ASN 802 N      0.275    3.325
6DV1_prepped_minimized_with_6UPV_actin.pdb #2/D ASP 813 OD1   6UPV_actin_only.pdb #1/C ILE 330 N                             0.272    3.328
6UPV_actin_only.pdb #1/A ARG 95 CD                            6DV1_prepped_minimized_with_6UPV_actin.pdb #2/D LYS 704 CG     0.266    3.334
6UPV_actin_only.pdb #1/A ARG 95 CB                            6DV1_prepped_minimized_with_6UPV_actin.pdb #2/D LYS 704 CD     0.262    3.338
6DV1_prepped_minimized_with_6UPV_actin.pdb #2/D LYS 834 HZ1   6UPV_actin_only.pdb #1/A ARG 95 CZ                             0.258    3.342
6UPV_actin_only.pdb #1/A ASN 92 CA                            6DV1_prepped_minimized_with_6UPV_actin.pdb #2/D LYS 834 HZ3    0.256    3.344
6DV1_prepped_minimized_with_6UPV_actin.pdb #2/D ARG 782 HH21  6UPV_actin_only.pdb #1/A TYR 53 OH                             0.250    3.350
6DV1_prepped_minimized_with_6UPV_actin.pdb #2/D GLN 789 HG2   6UPV_actin_only.pdb #1/C GLY 146 O                             0.250    3.350
6UPV_actin_only.pdb #1/A HIS 87 CE1                           6DV1_prepped_minimized_with_6UPV_actin.pdb #2/D VAL 838 HG11   0.242    3.358
6UPV_actin_only.pdb #1/C LYS 328 NZ                           6DV1_prepped_minimized_with_6UPV_actin.pdb #2/D ASP 813 HB3    0.241    3.359
6UPV_actin_only.pdb #1/C GLY 146 C                            6DV1_prepped_minimized_with_6UPV_actin.pdb #2/D GLN 789 CG     0.240    3.360
6UPV_actin_only.pdb #1/C ARG 147 NE                           6DV1_prepped_minimized_with_6UPV_actin.pdb #2/D SER 817 HG     0.239    3.361
6UPV_actin_only.pdb #1/C LYS 326 CE                           6DV1_prepped_minimized_with_6UPV_actin.pdb #2/D MET 816 HE2    0.239    3.361
6DV1_prepped_minimized_with_6UPV_actin.pdb #2/D GLN 789 HG2   6UPV_actin_only.pdb #1/C ARG 147 O                             0.228    3.372
6DV1_prepped_minimized_with_6UPV_actin.pdb #2/D ILE 792 HD13  6UPV_actin_only.pdb #1/C ALA 144 CA                            0.221    3.379
6UPV_actin_only.pdb #1/C THR 148 CB                           6DV1_prepped_minimized_with_6UPV_actin.pdb #2/D TYR 786 HE1    0.219    3.381
6UPV_actin_only.pdb #1/C LYS 328 CD                           6DV1_prepped_minimized_with_6UPV_actin.pdb #2/D VAL 812 CB     0.219    3.381
6UPV_actin_only.pdb #1/C LYS 328 CD                           6DV1_prepped_minimized_with_6UPV_actin.pdb #2/D VAL 812 CG2    0.217    3.383
6DV1_prepped_minimized_with_6UPV_actin.pdb #2/D LYS 683 HG2   6UPV_actin_only.pdb #1/C LYS 326 CE                            0.216    3.384
6DV1_prepped_minimized_with_6UPV_actin.pdb #2/D CYS 793 HB2   6UPV_actin_only.pdb #1/C GLY 146 O                             0.202    3.398
6UPV_actin_only.pdb #1/C THR 351 CG2                          6DV1_prepped_minimized_with_6UPV_actin.pdb #2/D GLN 781 HB3    0.201    3.399
6DV1_prepped_minimized_with_6UPV_actin.pdb #2/D LYS 704 CE    6UPV_actin_only.pdb #1/A ARG 95 CZ                             0.200    3.400
6DV1_prepped_minimized_with_6UPV_actin.pdb #2/D VAL 812 HG22  6UPV_actin_only.pdb #1/C LYS 328 CG                            0.197    3.403
6UPV_actin_only.pdb #1/C LYS 326 CA                           6DV1_prepped_minimized_with_6UPV_actin.pdb #2/D LYS 683 HE2    0.197    3.403
6UPV_actin_only.pdb #1/A GLY 46 O                             6DV1_prepped_minimized_with_6UPV_actin.pdb #2/D ARG 782 HG3    0.195    3.405
6UPV_actin_only.pdb #1/C GLY 146 N                            6DV1_prepped_minimized_with_6UPV_actin.pdb #2/D ILE 792 HB     0.193    3.407
6UPV_actin_only.pdb #1/C ASP 311 CG                           6DV1_prepped_minimized_with_6UPV_actin.pdb #2/D GLN 801 OE1    0.191    3.409
6UPV_actin_only.pdb #1/A GLY 48 O                             6DV1_prepped_minimized_with_6UPV_actin.pdb #2/D ALA 778 HB1    0.189    3.411
6UPV_actin_only.pdb #1/C ASP 311 CB                           6DV1_prepped_minimized_with_6UPV_actin.pdb #2/D LEU 803 H      0.188    3.412
6DV1_prepped_minimized_with_6UPV_actin.pdb #2/D LEU 803 HB2   6UPV_actin_only.pdb #1/C ASP 311 OD1                           0.185    3.415
6DV1_prepped_minimized_with_6UPV_actin.pdb #2/D LYS 704 CE    6UPV_actin_only.pdb #1/A ARG 95 NH1                            0.183    3.417
6UPV_actin_only.pdb #1/C LEU 221 CD1                          6DV1_prepped_minimized_with_6UPV_actin.pdb #2/D GLY 804 N      0.183    3.417
6UPV_actin_only.pdb #1/C ALA 144 C                            6DV1_prepped_minimized_with_6UPV_actin.pdb #2/D ILE 792 CG2    0.179    3.421
6DV1_prepped_minimized_with_6UPV_actin.pdb #2/D ILE 792 CG2   6UPV_actin_only.pdb #1/C GLY 146 N                             0.179    3.421
6DV1_prepped_minimized_with_6UPV_actin.pdb #2/D ASP 813 HB3   6UPV_actin_only.pdb #1/C ILE 330 CG1                           0.177    3.423
6DV1_prepped_minimized_with_6UPV_actin.pdb #2/D LYS 704 HD3   6UPV_actin_only.pdb #1/A ARG 95 CZ                             0.176    3.424
6UPV_actin_only.pdb #1/C LYS 328 CD                           6DV1_prepped_minimized_with_6UPV_actin.pdb #2/D VAL 812 HG21   0.172    3.428
6UPV_actin_only.pdb #1/C ILE 345 CG1                          6DV1_prepped_minimized_with_6UPV_actin.pdb #2/D HIS 788 NE2    0.169    3.431
6UPV_actin_only.pdb #1/A MET 47 CE                            6DV1_prepped_minimized_with_6UPV_actin.pdb #2/D TYR 786 CZ     0.168    3.432
6DV1_prepped_minimized_with_6UPV_actin.pdb #2/D LEU 803 HA    6UPV_actin_only.pdb #1/C ASP 311 CB                            0.168    3.432
6UPV_actin_only.pdb #1/C GLY 146 C                            6DV1_prepped_minimized_with_6UPV_actin.pdb #2/D GLN 789 HG2    0.167    3.433
6DV1_prepped_minimized_with_6UPV_actin.pdb #2/D ILE 792 HG21  6UPV_actin_only.pdb #1/C SER 145 C                             0.166    3.434
6UPV_actin_only.pdb #1/C ASP 311 OD2                          6DV1_prepped_minimized_with_6UPV_actin.pdb #2/D GLN 801 HA     0.164    3.436
6DV1_prepped_minimized_with_6UPV_actin.pdb #2/D GLN 789 CG    6UPV_actin_only.pdb #1/C GLY 146 O                             0.161    3.439
6UPV_actin_only.pdb #1/C SER 145 O                            6DV1_prepped_minimized_with_6UPV_actin.pdb #2/D CYS 793 SG     0.161    3.439
6UPV_actin_only.pdb #1/C LYS 328 CE                           6DV1_prepped_minimized_with_6UPV_actin.pdb #2/D ASP 813 CB     0.159    3.441
6UPV_actin_only.pdb #1/A ASN 92 O                             6DV1_prepped_minimized_with_6UPV_actin.pdb #2/D LYS 834 HZ1    0.157    3.443
6DV1_prepped_minimized_with_6UPV_actin.pdb #2/D LYS 683 HE2   6UPV_actin_only.pdb #1/C LYS 326 CD                            0.154    3.446
6DV1_prepped_minimized_with_6UPV_actin.pdb #2/D VAL 812 C     6UPV_actin_only.pdb #1/C LYS 328 NZ                            0.152    3.448
6DV1_prepped_minimized_with_6UPV_actin.pdb #2/D SER 817 HA    6UPV_actin_only.pdb #1/C ARG 147 CZ                            0.149    3.451
6UPV_actin_only.pdb #1/A GLY 48 N                             6DV1_prepped_minimized_with_6UPV_actin.pdb #2/D ARG 782 NH2    0.148    3.452
6DV1_prepped_minimized_with_6UPV_actin.pdb #2/D ARG 782 NH2   6UPV_actin_only.pdb #1/A LYS 50 CB                             0.145    3.455
6DV1_prepped_minimized_with_6UPV_actin.pdb #2/D ARG 782 HH22  6UPV_actin_only.pdb #1/A LYS 50 N                              0.144    3.456
6DV1_prepped_minimized_with_6UPV_actin.pdb #2/D HIS 788 NE2   6UPV_actin_only.pdb #1/C ILE 345 CD1                           0.143    3.457
6DV1_prepped_minimized_with_6UPV_actin.pdb #2/D GLN 831 HE22  6UPV_actin_only.pdb #1/A GLU 57 OE2                            0.142    3.458
6DV1_prepped_minimized_with_6UPV_actin.pdb #2/D TYR 786 OH    6UPV_actin_only.pdb #1/C THR 148 CG2                           0.142    3.458
6UPV_actin_only.pdb #1/A ARG 95 CZ                            6DV1_prepped_minimized_with_6UPV_actin.pdb #2/D ALA 700 O      0.136    3.464
6UPV_actin_only.pdb #1/A MET 47 CE                            6DV1_prepped_minimized_with_6UPV_actin.pdb #2/D TYR 786 CE2    0.136    3.464
6UPV_actin_only.pdb #1/C LEU 221 CD1                          6DV1_prepped_minimized_with_6UPV_actin.pdb #2/D LEU 803 HD11   0.136    3.464
6DV1_prepped_minimized_with_6UPV_actin.pdb #2/D VAL 838 HG11  6UPV_actin_only.pdb #1/A HIS 87 NE2                            0.129    3.471
6UPV_actin_only.pdb #1/C ASP 311 CG                           6DV1_prepped_minimized_with_6UPV_actin.pdb #2/D LEU 803 N      0.125    3.475
6UPV_actin_only.pdb #1/A TYR 91 CB                            6DV1_prepped_minimized_with_6UPV_actin.pdb #2/D VAL 838 HG22   0.122    3.478
6UPV_actin_only.pdb #1/A GLY 48 O                             6DV1_prepped_minimized_with_6UPV_actin.pdb #2/D ARG 782 CZ     0.120    3.480
6UPV_actin_only.pdb #1/C ILE 345 CG2                          6DV1_prepped_minimized_with_6UPV_actin.pdb #2/D HIS 788 HD2    0.120    3.480
6DV1_prepped_minimized_with_6UPV_actin.pdb #2/D GLU 701 HA    6UPV_actin_only.pdb #1/A ARG 95 NH1                            0.117    3.483
6UPV_actin_only.pdb #1/C ILE 345 CD1                          6DV1_prepped_minimized_with_6UPV_actin.pdb #2/D ILE 792 HG12   0.117    3.483
6UPV_actin_only.pdb #1/C LYS 328 CG                           6DV1_prepped_minimized_with_6UPV_actin.pdb #2/D ASP 813 HA     0.117    3.483
6UPV_actin_only.pdb #1/C LYS 326 CB                           6DV1_prepped_minimized_with_6UPV_actin.pdb #2/D LYS 683 HE3    0.115    3.485
6UPV_actin_only.pdb #1/C GLY 146 N                            6DV1_prepped_minimized_with_6UPV_actin.pdb #2/D GLN 789 HG3    0.114    3.486
6UPV_actin_only.pdb #1/C ARG 147 NE                           6DV1_prepped_minimized_with_6UPV_actin.pdb #2/D SER 817 CA     0.112    3.488
6UPV_actin_only.pdb #1/C GLU 167 OE1                          6DV1_prepped_minimized_with_6UPV_actin.pdb #2/D GLN 820 HE21   0.112    3.488
6UPV_actin_only.pdb #1/C THR 148 CG2                          6DV1_prepped_minimized_with_6UPV_actin.pdb #2/D TYR 786 CE1    0.111    3.489
6UPV_actin_only.pdb #1/C LYS 326 NZ                           6DV1_prepped_minimized_with_6UPV_actin.pdb #2/D VAL 812 HG22   0.108    3.492
6DV1_prepped_minimized_with_6UPV_actin.pdb #2/D ARG 782 HH22  6UPV_actin_only.pdb #1/A GLY 48 CA                             0.107    3.493
6UPV_actin_only.pdb #1/C LYS 326 CD                           6DV1_prepped_minimized_with_6UPV_actin.pdb #2/D LYS 683 CB     0.107    3.493
6UPV_actin_only.pdb #1/A GLY 48 O                             6DV1_prepped_minimized_with_6UPV_actin.pdb #2/D ARG 782 NH1    0.105    3.495
6UPV_actin_only.pdb #1/A ASN 92 CB                            6DV1_prepped_minimized_with_6UPV_actin.pdb #2/D LYS 834 HD3    0.105    3.495
6UPV_actin_only.pdb #1/C ALA 144 C                            6DV1_prepped_minimized_with_6UPV_actin.pdb #2/D ILE 792 HG23   0.099    3.501
6UPV_actin_only.pdb #1/C THR 149 CG2                          6DV1_prepped_minimized_with_6UPV_actin.pdb #2/D GLN 820 HG2    0.095    3.505
6UPV_actin_only.pdb #1/C ASP 311 CB                           6DV1_prepped_minimized_with_6UPV_actin.pdb #2/D ASN 802 H      0.086    3.514
6DV1_prepped_minimized_with_6UPV_actin.pdb #2/D LEU 803 H     6UPV_actin_only.pdb #1/C ASP 311 OD1                           0.085    3.515
6UPV_actin_only.pdb #1/C TYR 143 O                            6DV1_prepped_minimized_with_6UPV_actin.pdb #2/D GLN 789 OE1    0.085    3.515
6UPV_actin_only.pdb #1/C LYS 326 CE                           6DV1_prepped_minimized_with_6UPV_actin.pdb #2/D GLU 686 OE1    0.083    3.517
6UPV_actin_only.pdb #1/C ASP 311 CB                           6DV1_prepped_minimized_with_6UPV_actin.pdb #2/D GLN 801 HB3    0.079    3.521
6DV1_prepped_minimized_with_6UPV_actin.pdb #2/D ILE 792 HG21  6UPV_actin_only.pdb #1/C SER 145 CA                            0.077    3.523
6UPV_actin_only.pdb #1/C ILE 327 O                            6DV1_prepped_minimized_with_6UPV_actin.pdb #2/D LYS 683 HZ1    0.076    3.524
6DV1_prepped_minimized_with_6UPV_actin.pdb #2/D ASP 813 HB3   6UPV_actin_only.pdb #1/C ILE 330 CG2                           0.075    3.525
6UPV_actin_only.pdb #1/C ALA 144 C                            6DV1_prepped_minimized_with_6UPV_actin.pdb #2/D ILE 792 HG22   0.071    3.529
6UPV_actin_only.pdb #1/C ASP 311 OD2                          6DV1_prepped_minimized_with_6UPV_actin.pdb #2/D ASN 802 HB3    0.068    3.532
6DV1_prepped_minimized_with_6UPV_actin.pdb #2/D ASP 813 OD1   6UPV_actin_only.pdb #1/C ILE 330 CB                            0.067    3.533
6DV1_prepped_minimized_with_6UPV_actin.pdb #2/D LEU 785 HD22  6UPV_actin_only.pdb #1/C THR 148 CG2                           0.066    3.534
6DV1_prepped_minimized_with_6UPV_actin.pdb #2/D ALA 778 HB2   6UPV_actin_only.pdb #1/A GLN 49 CB                             0.065    3.535
6UPV_actin_only.pdb #1/C LYS 328 CE                           6DV1_prepped_minimized_with_6UPV_actin.pdb #2/D VAL 812 H      0.063    3.537
6UPV_actin_only.pdb #1/A ARG 95 CB                            6DV1_prepped_minimized_with_6UPV_actin.pdb #2/D LYS 704 HZ3    0.057    3.543
6UPV_actin_only.pdb #1/C LYS 326 NZ                           6DV1_prepped_minimized_with_6UPV_actin.pdb #2/D MET 816 HG3    0.056    3.544
6UPV_actin_only.pdb #1/C ARG 147 CG                           6DV1_prepped_minimized_with_6UPV_actin.pdb #2/D SER 817 HB3    0.056    3.544
6UPV_actin_only.pdb #1/A LYS 50 NZ                            6DV1_prepped_minimized_with_6UPV_actin.pdb #2/D TYR 779 CZ     0.055    3.545
6UPV_actin_only.pdb #1/C LYS 326 CE                           6DV1_prepped_minimized_with_6UPV_actin.pdb #2/D LYS 683 HA     0.051    3.549
6UPV_actin_only.pdb #1/A ASN 92 OD1                           6DV1_prepped_minimized_with_6UPV_actin.pdb #2/D LYS 834 CD     0.049    3.551
6UPV_actin_only.pdb #1/A ARG 95 CB                            6DV1_prepped_minimized_with_6UPV_actin.pdb #2/D LYS 704 NZ     0.049    3.551
6UPV_actin_only.pdb #1/C LYS 328 CB                           6DV1_prepped_minimized_with_6UPV_actin.pdb #2/D ASP 813 OD2    0.048    3.552
6UPV_actin_only.pdb #1/C LYS 326 NZ                           6DV1_prepped_minimized_with_6UPV_actin.pdb #2/D MET 816 HE1    0.048    3.552
6DV1_prepped_minimized_with_6UPV_actin.pdb #2/D ALA 778 HB1   6UPV_actin_only.pdb #1/A GLN 49 O                              0.047    3.553
6DV1_prepped_minimized_with_6UPV_actin.pdb #2/D CYS 793 HG    6UPV_actin_only.pdb #1/C GLY 146 N                             0.041    3.559
6UPV_actin_only.pdb #1/A MET 47 CE                            6DV1_prepped_minimized_with_6UPV_actin.pdb #2/D ARG 782 HA     0.039    3.561
6UPV_actin_only.pdb #1/A ARG 95 CD                            6DV1_prepped_minimized_with_6UPV_actin.pdb #2/D LYS 704 HG3    0.038    3.562
6DV1_prepped_minimized_with_6UPV_actin.pdb #2/D GLN 789 HG2   6UPV_actin_only.pdb #1/C ARG 147 C                             0.036    3.564
6UPV_actin_only.pdb #1/A VAL 45 O                             6DV1_prepped_minimized_with_6UPV_actin.pdb #2/D LEU 785 CD1    0.033    3.567
6UPV_actin_only.pdb #1/C LYS 326 CD                           6DV1_prepped_minimized_with_6UPV_actin.pdb #2/D LYS 683 CD     0.032    3.568
6DV1_prepped_minimized_with_6UPV_actin.pdb #2/D LEU 803 HA    6UPV_actin_only.pdb #1/C ASP 311 OD2                           0.031    3.569
6UPV_actin_only.pdb #1/C LYS 326 CB                           6DV1_prepped_minimized_with_6UPV_actin.pdb #2/D LYS 683 CE     0.031    3.569
6DV1_prepped_minimized_with_6UPV_actin.pdb #2/D ASP 813 CG    6UPV_actin_only.pdb #1/C ILE 330 CA                            0.021    3.579
6DV1_prepped_minimized_with_6UPV_actin.pdb #2/D ASP 813 CG    6UPV_actin_only.pdb #1/C ILE 329 O                             0.021    3.579
6DV1_prepped_minimized_with_6UPV_actin.pdb #2/D LEU 803 CA    6UPV_actin_only.pdb #1/C ASP 311 OD2                           0.021    3.579
6UPV_actin_only.pdb #1/C LEU 221 CG                           6DV1_prepped_minimized_with_6UPV_actin.pdb #2/D GLY 804 H      0.019    3.581
6DV1_prepped_minimized_with_6UPV_actin.pdb #2/D ARG 782 HH21  6UPV_actin_only.pdb #1/A GLY 48 O                              0.016    3.584
6UPV_actin_only.pdb #1/A LYS 50 CE                            6DV1_prepped_minimized_with_6UPV_actin.pdb #2/D ASP 775 OD1    0.011    3.589
6UPV_actin_only.pdb #1/A ARG 95 CZ                            6DV1_prepped_minimized_with_6UPV_actin.pdb #2/D GLU 701 HA     0.009    3.591
6UPV_actin_only.pdb #1/C LEU 221 CD1                          6DV1_prepped_minimized_with_6UPV_actin.pdb #2/D LEU 803 CA     0.008    3.592
6UPV_actin_only.pdb #1/C ARG 147 CD                           6DV1_prepped_minimized_with_6UPV_actin.pdb #2/D SER 817 CB     0.002    3.598
