# Supplementary material for: Mechanism of the cadherin–catenin F-actin catch bond interaction
Source: eLife. 2022 Aug 1;11:e80130. doi: 10.7554/eLife.80130 (PMC9402232; doi:10.7554/eLife.80130)
Supplement: Source data 1. [file elife-80130-data1.zip › Supplementary File 1 - source data 1/Contacts/3-6/3-6A_4IGG_subA]

Ignore distances between atoms separated by 5 bonds or less
Ignore distances between atoms in residues less than 5 apart in sequence
Detect intra-residue distances: False
Detect intra-molecule distances: False

638 distances
                                  atom1                                                                      atom2                                    overlap  distance
4IGG_ABD_subunitA_prepped_minimized_with_6UPV_actin.pdb #4/D LEU 807 HG    6UPV_actin_only.pdb #1/C MET 305 SD                                         2.588    1.012
4IGG_ABD_subunitA_prepped_minimized_with_6UPV_actin.pdb #4/D GLU 806 CD    6UPV_actin_only.pdb #1/C TYR 337 CE1                                        2.565    1.035
4IGG_ABD_subunitA_prepped_minimized_with_6UPV_actin.pdb #4/D GLU 806 CD    6UPV_actin_only.pdb #1/C TYR 337 CD1                                        2.529    1.071
4IGG_ABD_subunitA_prepped_minimized_with_6UPV_actin.pdb #4/D GLU 806 CG    6UPV_actin_only.pdb #1/C TYR 337 CE2                                        2.476    1.124
4IGG_ABD_subunitA_prepped_minimized_with_6UPV_actin.pdb #4/D VAL 809 HB    6UPV_actin_only.pdb #1/C PRO 333 CD                                         2.469    1.131
4IGG_ABD_subunitA_prepped_minimized_with_6UPV_actin.pdb #4/D VAL 809 HB    6UPV_actin_only.pdb #1/C PRO 333 CG                                         2.428    1.172
4IGG_ABD_subunitA_prepped_minimized_with_6UPV_actin.pdb #4/D GLU 806 CG    6UPV_actin_only.pdb #1/C TYR 337 CD2                                        2.388    1.212
4IGG_ABD_subunitA_prepped_minimized_with_6UPV_actin.pdb #4/D LEU 807 C     6UPV_actin_only.pdb #1/C PRO 333 O                                          2.384    1.216
4IGG_ABD_subunitA_prepped_minimized_with_6UPV_actin.pdb #4/D GLU 806 OE2   6UPV_actin_only.pdb #1/C TYR 337 CD1                                        2.353    1.247
4IGG_ABD_subunitA_prepped_minimized_with_6UPV_actin.pdb #4/D VAL 808 O     6UPV_actin_only.pdb #1/C PRO 332 O                                          2.311    1.289
4IGG_ABD_subunitA_prepped_minimized_with_6UPV_actin.pdb #4/D SER 817 OG    6UPV_actin_only.pdb #1/C ARG 147 NH1                                        2.229    1.371
4IGG_ABD_subunitA_prepped_minimized_with_6UPV_actin.pdb #4/D LEU 807 HG    6UPV_actin_only.pdb #1/C MET 305 CE                                         2.228    1.372
4IGG_ABD_subunitA_prepped_minimized_with_6UPV_actin.pdb #4/D ASP 813 OD1   6UPV_actin_only.pdb #1/C LYS 328 NZ                                         2.201    1.399
4IGG_ABD_subunitA_prepped_minimized_with_6UPV_actin.pdb #4/D LEU 807 O     6UPV_actin_only.pdb #1/C PRO 333 O                                          2.083    1.517
4IGG_ABD_subunitA_prepped_minimized_with_6UPV_actin.pdb #4/D GLN 789 HG2   6UPV_actin_only.pdb #1/C GLY 146 O                                          2.067    1.533
4IGG_ABD_subunitA_prepped_minimized_with_6UPV_actin.pdb #4/D LEU 807 CG    6UPV_actin_only.pdb #1/C MET 305 SD                                         2.019    1.581
4IGG_ABD_subunitA_prepped_minimized_with_6UPV_actin.pdb #4/D VAL 809 HA    6UPV_actin_only.pdb #1/C ALA 331 O                                          2.004    1.596
4IGG_ABD_subunitA_prepped_minimized_with_6UPV_actin.pdb #4/D ASP 813 CG    6UPV_actin_only.pdb #1/C LYS 328 NZ                                         2.001    1.599
4IGG_ABD_subunitA_prepped_minimized_with_6UPV_actin.pdb #4/D SER 817 HG    6UPV_actin_only.pdb #1/C ARG 147 NH1                                        1.988    1.612
4IGG_ABD_subunitA_prepped_minimized_with_6UPV_actin.pdb #4/D LEU 807 HD13  6UPV_actin_only.pdb #1/C MET 305 SD                                         1.984    1.616
4IGG_ABD_subunitA_prepped_minimized_with_6UPV_actin.pdb #4/D GLU 806 HG2   6UPV_actin_only.pdb #1/C TYR 337 CE2                                        1.980    1.620
4IGG_ABD_subunitA_prepped_minimized_with_6UPV_actin.pdb #4/D LEU 807 HD22  6UPV_actin_only.pdb #1/C MET 305 CG                                         1.964    1.636
4IGG_ABD_subunitA_prepped_minimized_with_6UPV_actin.pdb #4/D GLU 806 OE1   6UPV_actin_only.pdb #1/C TYR 337 CE1                                        1.939    1.661
4IGG_ABD_subunitA_prepped_minimized_with_6UPV_actin.pdb #4/D VAL 809 HB    6UPV_actin_only.pdb #1/C PRO 333 N                                          1.882    1.718
4IGG_ABD_subunitA_prepped_minimized_with_6UPV_actin.pdb #4/D LEU 807 HD23  6UPV_actin_only.pdb #1/C ARG 335 CG                                         1.870    1.730
4IGG_ABD_subunitA_prepped_minimized_with_6UPV_actin.pdb #4/D LEU 807 HD12  6UPV_actin_only.pdb #1/C LYS 336 CB                                         1.862    1.738
4IGG_ABD_subunitA_prepped_minimized_with_6UPV_actin.pdb #4/D LEU 807 CD1   6UPV_actin_only.pdb #1/C MET 305 SD                                         1.778    1.822
4IGG_ABD_subunitA_prepped_minimized_with_6UPV_actin.pdb #4/D VAL 809 CB    6UPV_actin_only.pdb #1/C PRO 333 CG                                         1.777    1.823
4IGG_ABD_subunitA_prepped_minimized_with_6UPV_actin.pdb #4/D LEU 807 HD11  6UPV_actin_only.pdb #1/C LYS 336 CB                                         1.776    1.824
4IGG_ABD_subunitA_prepped_minimized_with_6UPV_actin.pdb #4/D ASP 813 HA    6UPV_actin_only.pdb #1/C LYS 328 NZ                                         1.766    1.834
4IGG_ABD_subunitA_prepped_minimized_with_6UPV_actin.pdb #4/D GLU 806 HG3   6UPV_actin_only.pdb #1/C TYR 337 CD2                                        1.766    1.834
4IGG_ABD_subunitA_prepped_minimized_with_6UPV_actin.pdb #4/D VAL 808 O     6UPV_actin_only.pdb #1/C ARG 335 NH1                                        1.733    1.867
4IGG_ABD_subunitA_prepped_minimized_with_6UPV_actin.pdb #4/D LEU 807 HB3   6UPV_actin_only.pdb #1/C ARG 335 N                                          1.720    1.880
4IGG_ABD_subunitA_prepped_minimized_with_6UPV_actin.pdb #4/D LEU 807 HD21  6UPV_actin_only.pdb #1/C ARG 335 CG                                         1.703    1.897
4IGG_ABD_subunitA_prepped_minimized_with_6UPV_actin.pdb #4/D LYS 834 HZ2   6UPV_actin_only.pdb #1/A GLU 57 OE1                                         1.699    1.901
4IGG_ABD_subunitA_prepped_minimized_with_6UPV_actin.pdb #4/D VAL 809 HG11  6UPV_actin_only.pdb #1/C PRO 333 CG                                         1.695    1.905
4IGG_ABD_subunitA_prepped_minimized_with_6UPV_actin.pdb #4/D VAL 808 O     6UPV_actin_only.pdb #1/C PRO 332 C                                          1.694    1.906
4IGG_ABD_subunitA_prepped_minimized_with_6UPV_actin.pdb #4/D GLU 806 CB    6UPV_actin_only.pdb #1/C TYR 337 CD2                                        1.684    1.916
4IGG_ABD_subunitA_prepped_minimized_with_6UPV_actin.pdb #4/D HIS 788 HE1   6UPV_actin_only.pdb #1/C ILE 345 CD1                                        1.681    1.919
4IGG_ABD_subunitA_prepped_minimized_with_6UPV_actin.pdb #4/D LEU 807 HD12  6UPV_actin_only.pdb #1/C LYS 336 CA                                         1.672    1.928
4IGG_ABD_subunitA_prepped_minimized_with_6UPV_actin.pdb #4/D TYR 779 OH    6UPV_actin_only.pdb #1/A LYS 50 NZ                                          1.667    1.933
4IGG_ABD_subunitA_prepped_minimized_with_6UPV_actin.pdb #4/D VAL 808 HG23  6UPV_actin_only.pdb #1/C MET 305 CE                                         1.657    1.943
4IGG_ABD_subunitA_prepped_minimized_with_6UPV_actin.pdb #4/D LYS 683 HG2   6UPV_actin_only.pdb #1/C LYS 326 CD                                         1.648    1.952
4IGG_ABD_subunitA_prepped_minimized_with_6UPV_actin.pdb #4/D GLU 806 HB3   6UPV_actin_only.pdb #1/C TYR 337 CD2                                        1.646    1.954
4IGG_ABD_subunitA_prepped_minimized_with_6UPV_actin.pdb #4/D GLU 806 CD    6UPV_actin_only.pdb #1/C TYR 337 CZ                                         1.624    1.976
4IGG_ABD_subunitA_prepped_minimized_with_6UPV_actin.pdb #4/D LEU 807 CA    6UPV_actin_only.pdb #1/C PRO 333 O                                          1.621    1.979
4IGG_ABD_subunitA_prepped_minimized_with_6UPV_actin.pdb #4/D VAL 809 CG1   6UPV_actin_only.pdb #1/C PRO 333 CG                                         1.608    1.992
4IGG_ABD_subunitA_prepped_minimized_with_6UPV_actin.pdb #4/D LYS 704 HD3   6UPV_actin_only.pdb #1/A ARG 95 CD                                          1.587    2.013
4IGG_ABD_subunitA_prepped_minimized_with_6UPV_actin.pdb #4/D GLU 806 OE2   6UPV_actin_only.pdb #1/C TYR 337 CE1                                        1.579    2.021
4IGG_ABD_subunitA_prepped_minimized_with_6UPV_actin.pdb #4/D GLU 806 CD    6UPV_actin_only.pdb #1/C TYR 337 CG                                         1.566    2.034
4IGG_ABD_subunitA_prepped_minimized_with_6UPV_actin.pdb #4/D VAL 808 N     6UPV_actin_only.pdb #1/C PRO 333 O                                          1.552    2.048
4IGG_ABD_subunitA_prepped_minimized_with_6UPV_actin.pdb #4/D VAL 808 HB    6UPV_actin_only.pdb #1/C ARG 335 NH2                                        1.551    2.049
4IGG_ABD_subunitA_prepped_minimized_with_6UPV_actin.pdb #4/D VAL 809 CB    6UPV_actin_only.pdb #1/C PRO 333 CD                                         1.546    2.054
4IGG_ABD_subunitA_prepped_minimized_with_6UPV_actin.pdb #4/D LEU 807 HB2   6UPV_actin_only.pdb #1/C LYS 336 N                                          1.534    2.066
4IGG_ABD_subunitA_prepped_minimized_with_6UPV_actin.pdb #4/D GLU 701 OE2   6UPV_actin_only.pdb #1/A ARG 95 NH1                                         1.532    2.068
4IGG_ABD_subunitA_prepped_minimized_with_6UPV_actin.pdb #4/D GLU 806 CB    6UPV_actin_only.pdb #1/C TYR 337 CE2                                        1.528    2.072
4IGG_ABD_subunitA_prepped_minimized_with_6UPV_actin.pdb #4/D GLN 789 HG3   6UPV_actin_only.pdb #1/C GLY 146 C                                          1.490    2.110
4IGG_ABD_subunitA_prepped_minimized_with_6UPV_actin.pdb #4/D TYR 779 HH    6UPV_actin_only.pdb #1/A LYS 50 NZ                                          1.490    2.110
4IGG_ABD_subunitA_prepped_minimized_with_6UPV_actin.pdb #4/D LEU 785 HD23  6UPV_actin_only.pdb #1/A MET 47 CE                                          1.479    2.121
4IGG_ABD_subunitA_prepped_minimized_with_6UPV_actin.pdb #4/D GLU 806 CG    6UPV_actin_only.pdb #1/C TYR 337 CZ                                         1.477    2.123
4IGG_ABD_subunitA_prepped_minimized_with_6UPV_actin.pdb #4/D LEU 807 CD1   6UPV_actin_only.pdb #1/C LYS 336 CB                                         1.467    2.133
4IGG_ABD_subunitA_prepped_minimized_with_6UPV_actin.pdb #4/D GLN 789 HG3   6UPV_actin_only.pdb #1/C GLY 146 O                                          1.455    2.145
4IGG_ABD_subunitA_prepped_minimized_with_6UPV_actin.pdb #4/D GLN 789 CG    6UPV_actin_only.pdb #1/C GLY 146 O                                          1.438    2.162
4IGG_ABD_subunitA_prepped_minimized_with_6UPV_actin.pdb #4/D LEU 807 CD2   6UPV_actin_only.pdb #1/C ARG 335 CG                                         1.435    2.165
4IGG_ABD_subunitA_prepped_minimized_with_6UPV_actin.pdb #4/D LEU 807 H     6UPV_actin_only.pdb #1/C PRO 333 O                                          1.435    2.165
4IGG_ABD_subunitA_prepped_minimized_with_6UPV_actin.pdb #4/D VAL 809 HB    6UPV_actin_only.pdb #1/C PRO 333 CB                                         1.423    2.177
4IGG_ABD_subunitA_prepped_minimized_with_6UPV_actin.pdb #4/D LEU 807 HD12  6UPV_actin_only.pdb #1/C LYS 336 N                                          1.423    2.177
4IGG_ABD_subunitA_prepped_minimized_with_6UPV_actin.pdb #4/D VAL 809 HG12  6UPV_actin_only.pdb #1/C PRO 333 CG                                         1.420    2.180
4IGG_ABD_subunitA_prepped_minimized_with_6UPV_actin.pdb #4/D LYS 683 HB3   6UPV_actin_only.pdb #1/C LYS 326 NZ                                         1.418    2.182
4IGG_ABD_subunitA_prepped_minimized_with_6UPV_actin.pdb #4/D ASP 813 OD2   6UPV_actin_only.pdb #1/C LYS 328 NZ                                         1.406    2.194
4IGG_ABD_subunitA_prepped_minimized_with_6UPV_actin.pdb #4/D VAL 808 HB    6UPV_actin_only.pdb #1/C ARG 335 NH1                                        1.393    2.207
4IGG_ABD_subunitA_prepped_minimized_with_6UPV_actin.pdb #4/D GLU 806 HG3   6UPV_actin_only.pdb #1/C TYR 337 CE2                                        1.379    2.221
4IGG_ABD_subunitA_prepped_minimized_with_6UPV_actin.pdb #4/D LEU 807 HA    6UPV_actin_only.pdb #1/C MET 305 CE                                         1.369    2.231
4IGG_ABD_subunitA_prepped_minimized_with_6UPV_actin.pdb #4/D GLU 806 CG    6UPV_actin_only.pdb #1/C TYR 337 CG                                         1.363    2.237
4IGG_ABD_subunitA_prepped_minimized_with_6UPV_actin.pdb #4/D LEU 807 CD2   6UPV_actin_only.pdb #1/C MET 305 CG                                         1.359    2.241
4IGG_ABD_subunitA_prepped_minimized_with_6UPV_actin.pdb #4/D SER 817 OG    6UPV_actin_only.pdb #1/C ARG 147 CZ                                         1.353    2.247
4IGG_ABD_subunitA_prepped_minimized_with_6UPV_actin.pdb #4/D ASP 813 CA    6UPV_actin_only.pdb #1/C LYS 328 NZ                                         1.345    2.255
4IGG_ABD_subunitA_prepped_minimized_with_6UPV_actin.pdb #4/D VAL 808 C     6UPV_actin_only.pdb #1/C PRO 333 CA                                         1.338    2.262
4IGG_ABD_subunitA_prepped_minimized_with_6UPV_actin.pdb #4/D LEU 807 HB2   6UPV_actin_only.pdb #1/C ARG 335 N                                          1.330    2.270
4IGG_ABD_subunitA_prepped_minimized_with_6UPV_actin.pdb #4/D GLU 806 OE2   6UPV_actin_only.pdb #1/C TYR 337 CG                                         1.324    2.276
6UPV_actin_only.pdb #1/C LYS 328 NZ                                        4IGG_ABD_subunitA_prepped_minimized_with_6UPV_actin.pdb #4/D ASP 813 CB     1.319    2.281
4IGG_ABD_subunitA_prepped_minimized_with_6UPV_actin.pdb #4/D LEU 807 HG    6UPV_actin_only.pdb #1/C MET 305 CG                                         1.319    2.281
4IGG_ABD_subunitA_prepped_minimized_with_6UPV_actin.pdb #4/D GLU 806 OE1   6UPV_actin_only.pdb #1/C TYR 337 CZ                                         1.311    2.289
4IGG_ABD_subunitA_prepped_minimized_with_6UPV_actin.pdb #4/D GLU 806 HG2   6UPV_actin_only.pdb #1/C TYR 337 CZ                                         1.308    2.292
4IGG_ABD_subunitA_prepped_minimized_with_6UPV_actin.pdb #4/D GLU 806 HG2   6UPV_actin_only.pdb #1/C TYR 337 CD2                                        1.306    2.294
4IGG_ABD_subunitA_prepped_minimized_with_6UPV_actin.pdb #4/D ASN 824 HD22  6UPV_actin_only.pdb #1/C GLU 167 OE2                                        1.301    2.299
4IGG_ABD_subunitA_prepped_minimized_with_6UPV_actin.pdb #4/D LEU 807 C     6UPV_actin_only.pdb #1/C PRO 333 C                                          1.287    2.313
4IGG_ABD_subunitA_prepped_minimized_with_6UPV_actin.pdb #4/D GLU 806 OE1   6UPV_actin_only.pdb #1/C TYR 337 CD1                                        1.283    2.317
4IGG_ABD_subunitA_prepped_minimized_with_6UPV_actin.pdb #4/D LEU 807 HD23  6UPV_actin_only.pdb #1/C ARG 335 C                                          1.283    2.317
4IGG_ABD_subunitA_prepped_minimized_with_6UPV_actin.pdb #4/D HIS 788 HE2   6UPV_actin_only.pdb #1/C TYR 143 O                                          1.279    2.321
4IGG_ABD_subunitA_prepped_minimized_with_6UPV_actin.pdb #4/D VAL 809 HB    6UPV_actin_only.pdb #1/C PRO 333 CA                                         1.253    2.347
4IGG_ABD_subunitA_prepped_minimized_with_6UPV_actin.pdb #4/D LEU 807 HD21  6UPV_actin_only.pdb #1/C ARG 335 NE                                         1.233    2.367
6UPV_actin_only.pdb #1/C ARG 335 CZ                                        4IGG_ABD_subunitA_prepped_minimized_with_6UPV_actin.pdb #4/D VAL 808 HB     1.208    2.392
4IGG_ABD_subunitA_prepped_minimized_with_6UPV_actin.pdb #4/D SER 817 HA    6UPV_actin_only.pdb #1/C ARG 147 CZ                                         1.203    2.397
4IGG_ABD_subunitA_prepped_minimized_with_6UPV_actin.pdb #4/D GLN 789 HG2   6UPV_actin_only.pdb #1/C GLY 146 C                                          1.199    2.401
6UPV_actin_only.pdb #1/C MET 305 SD                                        4IGG_ABD_subunitA_prepped_minimized_with_6UPV_actin.pdb #4/D LEU 807 HD11   1.190    2.410
4IGG_ABD_subunitA_prepped_minimized_with_6UPV_actin.pdb #4/D GLN 789 HE21  6UPV_actin_only.pdb #1/C GLY 146 O                                          1.188    2.412
4IGG_ABD_subunitA_prepped_minimized_with_6UPV_actin.pdb #4/D LEU 807 CD2   6UPV_actin_only.pdb #1/C MET 305 SD                                         1.185    2.415
4IGG_ABD_subunitA_prepped_minimized_with_6UPV_actin.pdb #4/D VAL 808 C     6UPV_actin_only.pdb #1/C PRO 332 O                                          1.184    2.416
4IGG_ABD_subunitA_prepped_minimized_with_6UPV_actin.pdb #4/D LEU 807 CG    6UPV_actin_only.pdb #1/C MET 305 CE                                         1.176    2.424
4IGG_ABD_subunitA_prepped_minimized_with_6UPV_actin.pdb #4/D LEU 807 HD13  6UPV_actin_only.pdb #1/C LYS 336 CE                                         1.176    2.424
4IGG_ABD_subunitA_prepped_minimized_with_6UPV_actin.pdb #4/D LEU 807 HB2   6UPV_actin_only.pdb #1/C GLU 334 C                                          1.176    2.424
4IGG_ABD_subunitA_prepped_minimized_with_6UPV_actin.pdb #4/D VAL 809 HG21  6UPV_actin_only.pdb #1/C PRO 333 CD                                         1.174    2.426
4IGG_ABD_subunitA_prepped_minimized_with_6UPV_actin.pdb #4/D VAL 808 O     6UPV_actin_only.pdb #1/C PRO 333 N                                          1.174    2.426
4IGG_ABD_subunitA_prepped_minimized_with_6UPV_actin.pdb #4/D SER 817 CB    6UPV_actin_only.pdb #1/C ARG 147 NH1                                        1.171    2.429
4IGG_ABD_subunitA_prepped_minimized_with_6UPV_actin.pdb #4/D LEU 807 HD21  6UPV_actin_only.pdb #1/C MET 305 CG                                         1.164    2.436
4IGG_ABD_subunitA_prepped_minimized_with_6UPV_actin.pdb #4/D LEU 807 HD13  6UPV_actin_only.pdb #1/C MET 305 CG                                         1.164    2.436
4IGG_ABD_subunitA_prepped_minimized_with_6UPV_actin.pdb #4/D VAL 809 CG2   6UPV_actin_only.pdb #1/C PRO 333 CD                                         1.153    2.447
4IGG_ABD_subunitA_prepped_minimized_with_6UPV_actin.pdb #4/D SER 817 N     6UPV_actin_only.pdb #1/C ARG 147 NH2                                        1.135    2.465
4IGG_ABD_subunitA_prepped_minimized_with_6UPV_actin.pdb #4/D LEU 807 N     6UPV_actin_only.pdb #1/C PRO 333 O                                          1.135    2.465
4IGG_ABD_subunitA_prepped_minimized_with_6UPV_actin.pdb #4/D LEU 807 H     6UPV_actin_only.pdb #1/C GLU 334 CA                                         1.133    2.467
4IGG_ABD_subunitA_prepped_minimized_with_6UPV_actin.pdb #4/D VAL 809 HA    6UPV_actin_only.pdb #1/C PRO 332 C                                          1.121    2.479
4IGG_ABD_subunitA_prepped_minimized_with_6UPV_actin.pdb #4/D VAL 808 C     6UPV_actin_only.pdb #1/C ARG 335 NH1                                        1.120    2.480
6UPV_actin_only.pdb #1/C ARG 147 NH2                                       4IGG_ABD_subunitA_prepped_minimized_with_6UPV_actin.pdb #4/D MET 816 HB3    1.119    2.481
4IGG_ABD_subunitA_prepped_minimized_with_6UPV_actin.pdb #4/D GLU 806 HG3   6UPV_actin_only.pdb #1/C TYR 337 CG                                         1.117    2.483
4IGG_ABD_subunitA_prepped_minimized_with_6UPV_actin.pdb #4/D GLU 806 HA    6UPV_actin_only.pdb #1/C TYR 337 CE2                                        1.115    2.485
4IGG_ABD_subunitA_prepped_minimized_with_6UPV_actin.pdb #4/D LEU 807 HD22  6UPV_actin_only.pdb #1/C MET 305 SD                                         1.114    2.486
4IGG_ABD_subunitA_prepped_minimized_with_6UPV_actin.pdb #4/D SER 817 HA    6UPV_actin_only.pdb #1/C ARG 147 NE                                         1.107    2.493
4IGG_ABD_subunitA_prepped_minimized_with_6UPV_actin.pdb #4/D LYS 683 HG2   6UPV_actin_only.pdb #1/C LYS 326 CG                                         1.102    2.498
4IGG_ABD_subunitA_prepped_minimized_with_6UPV_actin.pdb #4/D LYS 834 HG3   6UPV_actin_only.pdb #1/A ASN 92 OD1                                         1.094    2.506
4IGG_ABD_subunitA_prepped_minimized_with_6UPV_actin.pdb #4/D ASP 813 OD1   6UPV_actin_only.pdb #1/C LYS 328 CE                                         1.092    2.508
4IGG_ABD_subunitA_prepped_minimized_with_6UPV_actin.pdb #4/D LEU 807 HD23  6UPV_actin_only.pdb #1/C ARG 335 CB                                         1.091    2.509
4IGG_ABD_subunitA_prepped_minimized_with_6UPV_actin.pdb #4/D ASP 775 OD2   6UPV_actin_only.pdb #1/A LYS 50 CE                                          1.086    2.514
4IGG_ABD_subunitA_prepped_minimized_with_6UPV_actin.pdb #4/D LEU 807 O     6UPV_actin_only.pdb #1/C PRO 333 C                                          1.073    2.527
4IGG_ABD_subunitA_prepped_minimized_with_6UPV_actin.pdb #4/D LYS 834 HG2   6UPV_actin_only.pdb #1/A ASN 92 OD1                                         1.071    2.529
4IGG_ABD_subunitA_prepped_minimized_with_6UPV_actin.pdb #4/D VAL 808 O     6UPV_actin_only.pdb #1/C PRO 333 CA                                         1.068    2.532
4IGG_ABD_subunitA_prepped_minimized_with_6UPV_actin.pdb #4/D LEU 807 HD21  6UPV_actin_only.pdb #1/C ARG 335 CD                                         1.062    2.538
6UPV_actin_only.pdb #1/A GLU 57 CD                                         4IGG_ABD_subunitA_prepped_minimized_with_6UPV_actin.pdb #4/D LYS 834 HZ2    1.062    2.538
6UPV_actin_only.pdb #1/C ALA 331 O                                         4IGG_ABD_subunitA_prepped_minimized_with_6UPV_actin.pdb #4/D VAL 809 CA     1.058    2.542
4IGG_ABD_subunitA_prepped_minimized_with_6UPV_actin.pdb #4/D LEU 807 CB    6UPV_actin_only.pdb #1/C ARG 335 N                                          1.055    2.545
4IGG_ABD_subunitA_prepped_minimized_with_6UPV_actin.pdb #4/D VAL 809 HG12  6UPV_actin_only.pdb #1/C PRO 333 CB                                         1.052    2.548
4IGG_ABD_subunitA_prepped_minimized_with_6UPV_actin.pdb #4/D LEU 807 HD23  6UPV_actin_only.pdb #1/C LYS 336 N                                          1.050    2.550
4IGG_ABD_subunitA_prepped_minimized_with_6UPV_actin.pdb #4/D VAL 809 HG23  6UPV_actin_only.pdb #1/C PRO 333 CD                                         1.044    2.556
4IGG_ABD_subunitA_prepped_minimized_with_6UPV_actin.pdb #4/D LYS 834 HZ2   6UPV_actin_only.pdb #1/A GLU 57 OE2                                         1.029    2.571
4IGG_ABD_subunitA_prepped_minimized_with_6UPV_actin.pdb #4/D VAL 808 H     6UPV_actin_only.pdb #1/C PRO 333 O                                          1.024    2.576
4IGG_ABD_subunitA_prepped_minimized_with_6UPV_actin.pdb #4/D MET 816 C     6UPV_actin_only.pdb #1/C ARG 147 NH2                                        1.022    2.578
4IGG_ABD_subunitA_prepped_minimized_with_6UPV_actin.pdb #4/D VAL 808 N     6UPV_actin_only.pdb #1/C PRO 333 C                                          1.012    2.588
6UPV_actin_only.pdb #1/C ALA 331 O                                         4IGG_ABD_subunitA_prepped_minimized_with_6UPV_actin.pdb #4/D SER 810 H      1.008    2.592
6UPV_actin_only.pdb #1/C MET 305 CG                                        4IGG_ABD_subunitA_prepped_minimized_with_6UPV_actin.pdb #4/D LEU 807 CG     1.008    2.592
6UPV_actin_only.pdb #1/C ALA 331 C                                         4IGG_ABD_subunitA_prepped_minimized_with_6UPV_actin.pdb #4/D VAL 809 HA     1.008    2.592
4IGG_ABD_subunitA_prepped_minimized_with_6UPV_actin.pdb #4/D LYS 834 HZ1   6UPV_actin_only.pdb #1/A GLU 57 OE2                                         1.006    2.594
4IGG_ABD_subunitA_prepped_minimized_with_6UPV_actin.pdb #4/D TYR 779 HH    6UPV_actin_only.pdb #1/A LYS 50 CE                                          1.002    2.598
4IGG_ABD_subunitA_prepped_minimized_with_6UPV_actin.pdb #4/D ASP 813 HA    6UPV_actin_only.pdb #1/C LYS 328 CE                                         0.999    2.601
6UPV_actin_only.pdb #1/C PRO 333 CG                                        4IGG_ABD_subunitA_prepped_minimized_with_6UPV_actin.pdb #4/D VAL 809 HG21   0.995    2.605
6UPV_actin_only.pdb #1/C THR 351 CG2                                       4IGG_ABD_subunitA_prepped_minimized_with_6UPV_actin.pdb #4/D GLN 781 HE22   0.994    2.606
4IGG_ABD_subunitA_prepped_minimized_with_6UPV_actin.pdb #4/D ILE 792 HG21  6UPV_actin_only.pdb #1/C GLY 146 N                                          0.982    2.618
4IGG_ABD_subunitA_prepped_minimized_with_6UPV_actin.pdb #4/D GLU 806 CD    6UPV_actin_only.pdb #1/C TYR 337 CE2                                        0.978    2.622
6UPV_actin_only.pdb #1/C PRO 333 CA                                        4IGG_ABD_subunitA_prepped_minimized_with_6UPV_actin.pdb #4/D VAL 808 HA     0.972    2.628
4IGG_ABD_subunitA_prepped_minimized_with_6UPV_actin.pdb #4/D VAL 808 C     6UPV_actin_only.pdb #1/C PRO 333 N                                          0.971    2.629
4IGG_ABD_subunitA_prepped_minimized_with_6UPV_actin.pdb #4/D GLU 806 CD    6UPV_actin_only.pdb #1/C TYR 337 CD2                                        0.969    2.631
4IGG_ABD_subunitA_prepped_minimized_with_6UPV_actin.pdb #4/D LEU 807 HB3   6UPV_actin_only.pdb #1/C PRO 333 O                                          0.959    2.641
4IGG_ABD_subunitA_prepped_minimized_with_6UPV_actin.pdb #4/D ILE 792 HG21  6UPV_actin_only.pdb #1/C ALA 144 O                                          0.958    2.642
4IGG_ABD_subunitA_prepped_minimized_with_6UPV_actin.pdb #4/D GLU 806 HB3   6UPV_actin_only.pdb #1/C TYR 337 CE2                                        0.952    2.648
4IGG_ABD_subunitA_prepped_minimized_with_6UPV_actin.pdb #4/D ASN 824 HD22  6UPV_actin_only.pdb #1/C GLU 167 OE1                                        0.947    2.653
6UPV_actin_only.pdb #1/C MET 305 SD                                        4IGG_ABD_subunitA_prepped_minimized_with_6UPV_actin.pdb #4/D LEU 807 HA     0.940    2.660
4IGG_ABD_subunitA_prepped_minimized_with_6UPV_actin.pdb #4/D SER 817 HB3   6UPV_actin_only.pdb #1/C ARG 147 NH1                                        0.938    2.662
4IGG_ABD_subunitA_prepped_minimized_with_6UPV_actin.pdb #4/D ASP 813 N     6UPV_actin_only.pdb #1/C LYS 328 NZ                                         0.936    2.664
4IGG_ABD_subunitA_prepped_minimized_with_6UPV_actin.pdb #4/D LYS 704 HD3   6UPV_actin_only.pdb #1/A ARG 95 NE                                          0.935    2.665
4IGG_ABD_subunitA_prepped_minimized_with_6UPV_actin.pdb #4/D LEU 807 HD13  6UPV_actin_only.pdb #1/C LYS 336 CB                                         0.931    2.669
4IGG_ABD_subunitA_prepped_minimized_with_6UPV_actin.pdb #4/D ILE 792 HG21  6UPV_actin_only.pdb #1/C ALA 144 C                                          0.930    2.670
4IGG_ABD_subunitA_prepped_minimized_with_6UPV_actin.pdb #4/D VAL 809 HA    6UPV_actin_only.pdb #1/C PRO 333 N                                          0.928    2.672
4IGG_ABD_subunitA_prepped_minimized_with_6UPV_actin.pdb #4/D VAL 808 CA    6UPV_actin_only.pdb #1/C PRO 333 CA                                         0.927    2.673
4IGG_ABD_subunitA_prepped_minimized_with_6UPV_actin.pdb #4/D GLN 789 CG    6UPV_actin_only.pdb #1/C GLY 146 C                                          0.921    2.679
4IGG_ABD_subunitA_prepped_minimized_with_6UPV_actin.pdb #4/D VAL 809 CB    6UPV_actin_only.pdb #1/C PRO 333 N                                          0.921    2.679
4IGG_ABD_subunitA_prepped_minimized_with_6UPV_actin.pdb #4/D SER 817 HA    6UPV_actin_only.pdb #1/C ARG 147 NH2                                        0.921    2.679
4IGG_ABD_subunitA_prepped_minimized_with_6UPV_actin.pdb #4/D VAL 809 HA    6UPV_actin_only.pdb #1/C PRO 332 CA                                         0.921    2.679
6UPV_actin_only.pdb #1/C MET 305 CE                                        4IGG_ABD_subunitA_prepped_minimized_with_6UPV_actin.pdb #4/D VAL 808 H      0.917    2.683
6UPV_actin_only.pdb #1/C GLY 146 CA                                        4IGG_ABD_subunitA_prepped_minimized_with_6UPV_actin.pdb #4/D GLN 789 HG3    0.915    2.685
4IGG_ABD_subunitA_prepped_minimized_with_6UPV_actin.pdb #4/D LEU 807 HB3   6UPV_actin_only.pdb #1/C GLU 334 C                                          0.913    2.687
6UPV_actin_only.pdb #1/A GLU 57 OE1                                        4IGG_ABD_subunitA_prepped_minimized_with_6UPV_actin.pdb #4/D GLN 831 HE22   0.910    2.690
6UPV_actin_only.pdb #1/C TYR 337 CD2                                       4IGG_ABD_subunitA_prepped_minimized_with_6UPV_actin.pdb #4/D GLU 806 HB2    0.907    2.693
4IGG_ABD_subunitA_prepped_minimized_with_6UPV_actin.pdb #4/D ASP 813 OD1   6UPV_actin_only.pdb #1/C ILE 329 O                                          0.904    2.696
4IGG_ABD_subunitA_prepped_minimized_with_6UPV_actin.pdb #4/D GLN 789 HG3   6UPV_actin_only.pdb #1/C ARG 147 N                                          0.902    2.698
6UPV_actin_only.pdb #1/C PRO 332 C                                         4IGG_ABD_subunitA_prepped_minimized_with_6UPV_actin.pdb #4/D VAL 808 C      0.896    2.704
4IGG_ABD_subunitA_prepped_minimized_with_6UPV_actin.pdb #4/D LEU 807 HB3   6UPV_actin_only.pdb #1/C ARG 335 CG                                         0.891    2.709
4IGG_ABD_subunitA_prepped_minimized_with_6UPV_actin.pdb #4/D VAL 809 CG2   6UPV_actin_only.pdb #1/C PRO 333 CG                                         0.889    2.711
6UPV_actin_only.pdb #1/A ARG 95 CB                                         4IGG_ABD_subunitA_prepped_minimized_with_6UPV_actin.pdb #4/D LYS 704 HE3    0.886    2.714
4IGG_ABD_subunitA_prepped_minimized_with_6UPV_actin.pdb #4/D VAL 809 HB    6UPV_actin_only.pdb #1/C PRO 332 C                                          0.875    2.725
4IGG_ABD_subunitA_prepped_minimized_with_6UPV_actin.pdb #4/D LEU 807 HD12  6UPV_actin_only.pdb #1/C MET 305 SD                                         0.873    2.727
6UPV_actin_only.pdb #1/C ILE 345 CG1                                       4IGG_ABD_subunitA_prepped_minimized_with_6UPV_actin.pdb #4/D HIS 788 HE1    0.868    2.732
6UPV_actin_only.pdb #1/C MET 305 CE                                        4IGG_ABD_subunitA_prepped_minimized_with_6UPV_actin.pdb #4/D VAL 808 HG22   0.864    2.736
6UPV_actin_only.pdb #1/C LYS 326 CD                                        4IGG_ABD_subunitA_prepped_minimized_with_6UPV_actin.pdb #4/D LYS 683 HD3    0.858    2.742
4IGG_ABD_subunitA_prepped_minimized_with_6UPV_actin.pdb #4/D HIS 788 CE1   6UPV_actin_only.pdb #1/C ILE 345 CD1                                        0.856    2.744
4IGG_ABD_subunitA_prepped_minimized_with_6UPV_actin.pdb #4/D LEU 807 HD23  6UPV_actin_only.pdb #1/C ARG 335 CA                                         0.855    2.745
4IGG_ABD_subunitA_prepped_minimized_with_6UPV_actin.pdb #4/D GLU 806 CA    6UPV_actin_only.pdb #1/C TYR 337 CE2                                        0.849    2.751
4IGG_ABD_subunitA_prepped_minimized_with_6UPV_actin.pdb #4/D LYS 683 HE2   6UPV_actin_only.pdb #1/C LYS 326 CB                                         0.849    2.751
4IGG_ABD_subunitA_prepped_minimized_with_6UPV_actin.pdb #4/D LEU 807 CD1   6UPV_actin_only.pdb #1/C LYS 336 N                                          0.847    2.753
4IGG_ABD_subunitA_prepped_minimized_with_6UPV_actin.pdb #4/D MET 816 O     6UPV_actin_only.pdb #1/C ARG 147 NH2                                        0.845    2.755
4IGG_ABD_subunitA_prepped_minimized_with_6UPV_actin.pdb #4/D LEU 807 HD23  6UPV_actin_only.pdb #1/C ARG 335 O                                          0.842    2.758
6UPV_actin_only.pdb #1/C MET 305 CE                                        4IGG_ABD_subunitA_prepped_minimized_with_6UPV_actin.pdb #4/D VAL 808 CG2    0.838    2.762
4IGG_ABD_subunitA_prepped_minimized_with_6UPV_actin.pdb #4/D GLU 806 OE2   6UPV_actin_only.pdb #1/C LYS 18 CD                                          0.838    2.762
4IGG_ABD_subunitA_prepped_minimized_with_6UPV_actin.pdb #4/D LYS 683 HB3   6UPV_actin_only.pdb #1/C LYS 326 CE                                         0.836    2.764
4IGG_ABD_subunitA_prepped_minimized_with_6UPV_actin.pdb #4/D ASP 813 O     6UPV_actin_only.pdb #1/C ARG 147 NH2                                        0.831    2.769
4IGG_ABD_subunitA_prepped_minimized_with_6UPV_actin.pdb #4/D LEU 807 HD12  6UPV_actin_only.pdb #1/C LYS 336 CG                                         0.824    2.776
4IGG_ABD_subunitA_prepped_minimized_with_6UPV_actin.pdb #4/D LEU 807 CD1   6UPV_actin_only.pdb #1/C LYS 336 CA                                         0.823    2.777
4IGG_ABD_subunitA_prepped_minimized_with_6UPV_actin.pdb #4/D LYS 683 HG2   6UPV_actin_only.pdb #1/C LYS 326 CE                                         0.818    2.782
4IGG_ABD_subunitA_prepped_minimized_with_6UPV_actin.pdb #4/D LYS 704 HD2   6UPV_actin_only.pdb #1/A ARG 95 NE                                          0.816    2.784
4IGG_ABD_subunitA_prepped_minimized_with_6UPV_actin.pdb #4/D SER 817 OG    6UPV_actin_only.pdb #1/C ARG 147 NH2                                        0.815    2.785
4IGG_ABD_subunitA_prepped_minimized_with_6UPV_actin.pdb #4/D LEU 807 HD21  6UPV_actin_only.pdb #1/C MET 305 SD                                         0.813    2.787
6UPV_actin_only.pdb #1/C LYS 328 NZ                                        4IGG_ABD_subunitA_prepped_minimized_with_6UPV_actin.pdb #4/D ASP 813 HB3    0.810    2.790
6UPV_actin_only.pdb #1/C GLU 167 OE2                                       4IGG_ABD_subunitA_prepped_minimized_with_6UPV_actin.pdb #4/D TYR 786 HH     0.810    2.790
4IGG_ABD_subunitA_prepped_minimized_with_6UPV_actin.pdb #4/D LEU 785 HD22  6UPV_actin_only.pdb #1/A MET 47 CE                                          0.810    2.790
4IGG_ABD_subunitA_prepped_minimized_with_6UPV_actin.pdb #4/D LYS 683 CG    6UPV_actin_only.pdb #1/C LYS 326 CD                                         0.808    2.792
6UPV_actin_only.pdb #1/C GLY 301 O                                         4IGG_ABD_subunitA_prepped_minimized_with_6UPV_actin.pdb #4/D LEU 807 HD22   0.805    2.795
4IGG_ABD_subunitA_prepped_minimized_with_6UPV_actin.pdb #4/D LEU 807 HB3   6UPV_actin_only.pdb #1/C ARG 335 CA                                         0.802    2.798
4IGG_ABD_subunitA_prepped_minimized_with_6UPV_actin.pdb #4/D VAL 808 N     6UPV_actin_only.pdb #1/C PRO 333 CA                                         0.802    2.798
4IGG_ABD_subunitA_prepped_minimized_with_6UPV_actin.pdb #4/D VAL 808 H     6UPV_actin_only.pdb #1/C ARG 335 NH1                                        0.798    2.802
4IGG_ABD_subunitA_prepped_minimized_with_6UPV_actin.pdb #4/D LEU 807 HD11  6UPV_actin_only.pdb #1/C LYS 336 CE                                         0.795    2.805
4IGG_ABD_subunitA_prepped_minimized_with_6UPV_actin.pdb #4/D SER 817 HG    6UPV_actin_only.pdb #1/C ARG 147 CZ                                         0.790    2.810
6UPV_actin_only.pdb #1/C GLY 146 O                                         4IGG_ABD_subunitA_prepped_minimized_with_6UPV_actin.pdb #4/D ALA 821 HB2    0.790    2.810
4IGG_ABD_subunitA_prepped_minimized_with_6UPV_actin.pdb #4/D VAL 809 N     6UPV_actin_only.pdb #1/C PRO 333 CA                                         0.789    2.811
6UPV_actin_only.pdb #1/C MET 305 CE                                        4IGG_ABD_subunitA_prepped_minimized_with_6UPV_actin.pdb #4/D VAL 808 N      0.788    2.812
4IGG_ABD_subunitA_prepped_minimized_with_6UPV_actin.pdb #4/D LEU 807 CA    6UPV_actin_only.pdb #1/C MET 305 CE                                         0.788    2.812
4IGG_ABD_subunitA_prepped_minimized_with_6UPV_actin.pdb #4/D SER 817 CA    6UPV_actin_only.pdb #1/C ARG 147 CZ                                         0.787    2.813
4IGG_ABD_subunitA_prepped_minimized_with_6UPV_actin.pdb #4/D LEU 807 CB    6UPV_actin_only.pdb #1/C LYS 336 N                                          0.783    2.817
6UPV_actin_only.pdb #1/C GLU 167 CD                                        4IGG_ABD_subunitA_prepped_minimized_with_6UPV_actin.pdb #4/D ASN 824 HD22   0.782    2.818
6UPV_actin_only.pdb #1/C THR 351 CG2                                       4IGG_ABD_subunitA_prepped_minimized_with_6UPV_actin.pdb #4/D GLN 781 NE2    0.775    2.825
4IGG_ABD_subunitA_prepped_minimized_with_6UPV_actin.pdb #4/D GLU 806 CG    6UPV_actin_only.pdb #1/C TYR 337 CE1                                        0.772    2.828
4IGG_ABD_subunitA_prepped_minimized_with_6UPV_actin.pdb #4/D GLU 799 HE2   6UPV_actin_only.pdb #1/C GLU 334 CB                                         0.769    2.831
6UPV_actin_only.pdb #1/A LYS 50 CD                                         4IGG_ABD_subunitA_prepped_minimized_with_6UPV_actin.pdb #4/D ASP 775 OD1    0.768    2.832
6UPV_actin_only.pdb #1/C LYS 326 CB                                        4IGG_ABD_subunitA_prepped_minimized_with_6UPV_actin.pdb #4/D LYS 683 HG2    0.768    2.832
4IGG_ABD_subunitA_prepped_minimized_with_6UPV_actin.pdb #4/D ASP 775 OD1   6UPV_actin_only.pdb #1/A LYS 50 CE                                          0.768    2.832
4IGG_ABD_subunitA_prepped_minimized_with_6UPV_actin.pdb #4/D LYS 834 NZ    6UPV_actin_only.pdb #1/A GLU 57 OE1                                         0.761    2.839
4IGG_ABD_subunitA_prepped_minimized_with_6UPV_actin.pdb #4/D ASP 813 OD1   6UPV_actin_only.pdb #1/C LYS 328 CD                                         0.759    2.841
4IGG_ABD_subunitA_prepped_minimized_with_6UPV_actin.pdb #4/D GLN 789 CD    6UPV_actin_only.pdb #1/C GLY 146 O                                          0.757    2.843
6UPV_actin_only.pdb #1/C SER 145 O                                         4IGG_ABD_subunitA_prepped_minimized_with_6UPV_actin.pdb #4/D SER 817 HG     0.757    2.843
4IGG_ABD_subunitA_prepped_minimized_with_6UPV_actin.pdb #4/D VAL 808 H     6UPV_actin_only.pdb #1/C PRO 332 O                                          0.749    2.851
4IGG_ABD_subunitA_prepped_minimized_with_6UPV_actin.pdb #4/D LEU 807 CB    6UPV_actin_only.pdb #1/C PRO 333 O                                          0.747    2.853
4IGG_ABD_subunitA_prepped_minimized_with_6UPV_actin.pdb #4/D SER 817 CB    6UPV_actin_only.pdb #1/C ARG 147 CZ                                         0.746    2.854
6UPV_actin_only.pdb #1/C ILE 345 CD1                                       4IGG_ABD_subunitA_prepped_minimized_with_6UPV_actin.pdb #4/D ILE 792 HD11   0.742    2.858
4IGG_ABD_subunitA_prepped_minimized_with_6UPV_actin.pdb #4/D LEU 807 HD11  6UPV_actin_only.pdb #1/C LYS 336 CA                                         0.741    2.859
4IGG_ABD_subunitA_prepped_minimized_with_6UPV_actin.pdb #4/D GLU 806 CG    6UPV_actin_only.pdb #1/C TYR 337 CD1                                        0.740    2.860
6UPV_actin_only.pdb #1/C ALA 331 O                                         4IGG_ABD_subunitA_prepped_minimized_with_6UPV_actin.pdb #4/D VAL 809 C      0.740    2.860
4IGG_ABD_subunitA_prepped_minimized_with_6UPV_actin.pdb #4/D LEU 807 HA    6UPV_actin_only.pdb #1/C PRO 333 O                                          0.734    2.866
6UPV_actin_only.pdb #1/A ARG 95 CD                                         4IGG_ABD_subunitA_prepped_minimized_with_6UPV_actin.pdb #4/D LYS 704 CD     0.728    2.872
4IGG_ABD_subunitA_prepped_minimized_with_6UPV_actin.pdb #4/D GLU 806 HG2   6UPV_actin_only.pdb #1/C TYR 337 OH                                         0.726    2.874
6UPV_actin_only.pdb #1/C MET 305 SD                                        4IGG_ABD_subunitA_prepped_minimized_with_6UPV_actin.pdb #4/D LEU 807 CB     0.724    2.876
4IGG_ABD_subunitA_prepped_minimized_with_6UPV_actin.pdb #4/D ILE 792 HG22  6UPV_actin_only.pdb #1/C GLY 146 N                                          0.723    2.877
4IGG_ABD_subunitA_prepped_minimized_with_6UPV_actin.pdb #4/D GLU 806 OE1   6UPV_actin_only.pdb #1/C TYR 337 OH                                         0.720    2.880
4IGG_ABD_subunitA_prepped_minimized_with_6UPV_actin.pdb #4/D ASP 813 HB3   6UPV_actin_only.pdb #1/C ILE 330 CA                                         0.718    2.882
6UPV_actin_only.pdb #1/A ARG 95 O                                          4IGG_ABD_subunitA_prepped_minimized_with_6UPV_actin.pdb #4/D LYS 704 HZ2    0.718    2.882
4IGG_ABD_subunitA_prepped_minimized_with_6UPV_actin.pdb #4/D LEU 807 HB2   6UPV_actin_only.pdb #1/C ARG 335 C                                          0.718    2.882
6UPV_actin_only.pdb #1/C GLY 146 O                                         4IGG_ABD_subunitA_prepped_minimized_with_6UPV_actin.pdb #4/D GLN 789 NE2    0.717    2.883
4IGG_ABD_subunitA_prepped_minimized_with_6UPV_actin.pdb #4/D ILE 792 HG23  6UPV_actin_only.pdb #1/C ALA 144 O                                          0.716    2.884
6UPV_actin_only.pdb #1/C PRO 333 C                                         4IGG_ABD_subunitA_prepped_minimized_with_6UPV_actin.pdb #4/D LEU 807 H      0.716    2.884
6UPV_actin_only.pdb #1/C MET 305 CG                                        4IGG_ABD_subunitA_prepped_minimized_with_6UPV_actin.pdb #4/D LEU 807 CD1    0.715    2.885
4IGG_ABD_subunitA_prepped_minimized_with_6UPV_actin.pdb #4/D TYR 786 HE1   6UPV_actin_only.pdb #1/C THR 148 OG1                                        0.715    2.885
4IGG_ABD_subunitA_prepped_minimized_with_6UPV_actin.pdb #4/D ASP 775 OD2   6UPV_actin_only.pdb #1/A LYS 50 NZ                                          0.715    2.885
6UPV_actin_only.pdb #1/C LYS 326 NZ                                        4IGG_ABD_subunitA_prepped_minimized_with_6UPV_actin.pdb #4/D MET 816 SD     0.712    2.888
4IGG_ABD_subunitA_prepped_minimized_with_6UPV_actin.pdb #4/D VAL 808 HG23  6UPV_actin_only.pdb #1/C ARG 335 NH2                                        0.704    2.896
4IGG_ABD_subunitA_prepped_minimized_with_6UPV_actin.pdb #4/D SER 817 CA    6UPV_actin_only.pdb #1/C ARG 147 NH2                                        0.701    2.899
4IGG_ABD_subunitA_prepped_minimized_with_6UPV_actin.pdb #4/D LEU 807 HB3   6UPV_actin_only.pdb #1/C PRO 333 C                                          0.695    2.905
6UPV_actin_only.pdb #1/A MET 47 CE                                         4IGG_ABD_subunitA_prepped_minimized_with_6UPV_actin.pdb #4/D LEU 785 CD2    0.694    2.906
4IGG_ABD_subunitA_prepped_minimized_with_6UPV_actin.pdb #4/D VAL 809 N     6UPV_actin_only.pdb #1/C PRO 333 N                                          0.691    2.909
4IGG_ABD_subunitA_prepped_minimized_with_6UPV_actin.pdb #4/D LEU 807 HD21  6UPV_actin_only.pdb #1/C ARG 335 CZ                                         0.687    2.913
4IGG_ABD_subunitA_prepped_minimized_with_6UPV_actin.pdb #4/D LEU 807 HD11  6UPV_actin_only.pdb #1/C LYS 336 N                                          0.687    2.913
4IGG_ABD_subunitA_prepped_minimized_with_6UPV_actin.pdb #4/D VAL 809 CA    6UPV_actin_only.pdb #1/C PRO 333 N                                          0.686    2.914
4IGG_ABD_subunitA_prepped_minimized_with_6UPV_actin.pdb #4/D LEU 807 HD22  6UPV_actin_only.pdb #1/C ARG 335 CG                                         0.685    2.915
6UPV_actin_only.pdb #1/C MET 305 CE                                        4IGG_ABD_subunitA_prepped_minimized_with_6UPV_actin.pdb #4/D LEU 807 C      0.678    2.922
4IGG_ABD_subunitA_prepped_minimized_with_6UPV_actin.pdb #4/D SER 817 H     6UPV_actin_only.pdb #1/C ARG 147 NH2                                        0.670    2.930
4IGG_ABD_subunitA_prepped_minimized_with_6UPV_actin.pdb #4/D LEU 807 HD21  6UPV_actin_only.pdb #1/C MET 305 CE                                         0.665    2.935
6UPV_actin_only.pdb #1/C ALA 331 O                                         4IGG_ABD_subunitA_prepped_minimized_with_6UPV_actin.pdb #4/D SER 810 N      0.664    2.936
6UPV_actin_only.pdb #1/A ARG 95 NH1                                        4IGG_ABD_subunitA_prepped_minimized_with_6UPV_actin.pdb #4/D GLU 701 CD     0.663    2.937
4IGG_ABD_subunitA_prepped_minimized_with_6UPV_actin.pdb #4/D LEU 807 CG    6UPV_actin_only.pdb #1/C LYS 336 N                                          0.662    2.938
4IGG_ABD_subunitA_prepped_minimized_with_6UPV_actin.pdb #4/D VAL 808 H     6UPV_actin_only.pdb #1/C PRO 333 C                                          0.659    2.941
4IGG_ABD_subunitA_prepped_minimized_with_6UPV_actin.pdb #4/D LEU 807 HD11  6UPV_actin_only.pdb #1/C LYS 336 CG                                         0.659    2.941
4IGG_ABD_subunitA_prepped_minimized_with_6UPV_actin.pdb #4/D GLU 806 HB2   6UPV_actin_only.pdb #1/C TYR 337 CE2                                        0.659    2.941
6UPV_actin_only.pdb #1/A LYS 50 CE                                         4IGG_ABD_subunitA_prepped_minimized_with_6UPV_actin.pdb #4/D TYR 779 OH     0.656    2.944
4IGG_ABD_subunitA_prepped_minimized_with_6UPV_actin.pdb #4/D LEU 807 HD23  6UPV_actin_only.pdb #1/C ARG 335 CD                                         0.648    2.952
4IGG_ABD_subunitA_prepped_minimized_with_6UPV_actin.pdb #4/D LEU 807 HB2   6UPV_actin_only.pdb #1/C GLU 334 O                                          0.642    2.958
6UPV_actin_only.pdb #1/C PRO 333 CB                                        4IGG_ABD_subunitA_prepped_minimized_with_6UPV_actin.pdb #4/D VAL 809 CG1    0.641    2.959
4IGG_ABD_subunitA_prepped_minimized_with_6UPV_actin.pdb #4/D ILE 792 HG21  6UPV_actin_only.pdb #1/C SER 145 N                                          0.640    2.960
6UPV_actin_only.pdb #1/C GLU 334 OE2                                       4IGG_ABD_subunitA_prepped_minimized_with_6UPV_actin.pdb #4/D VAL 796 HG23   0.634    2.966
6UPV_actin_only.pdb #1/A ARG 95 CD                                         4IGG_ABD_subunitA_prepped_minimized_with_6UPV_actin.pdb #4/D LYS 704 HD2    0.634    2.966
4IGG_ABD_subunitA_prepped_minimized_with_6UPV_actin.pdb #4/D VAL 808 HA    6UPV_actin_only.pdb #1/C PRO 333 CB                                         0.627    2.973
4IGG_ABD_subunitA_prepped_minimized_with_6UPV_actin.pdb #4/D VAL 809 CB    6UPV_actin_only.pdb #1/C PRO 333 CB                                         0.627    2.973
4IGG_ABD_subunitA_prepped_minimized_with_6UPV_actin.pdb #4/D ASP 813 HB3   6UPV_actin_only.pdb #1/C ILE 330 CG1                                        0.625    2.975
4IGG_ABD_subunitA_prepped_minimized_with_6UPV_actin.pdb #4/D ASP 775 CG    6UPV_actin_only.pdb #1/A LYS 50 CE                                          0.618    2.982
4IGG_ABD_subunitA_prepped_minimized_with_6UPV_actin.pdb #4/D GLU 806 OE2   6UPV_actin_only.pdb #1/C TYR 337 CB                                         0.618    2.982
6UPV_actin_only.pdb #1/C PRO 333 CB                                        4IGG_ABD_subunitA_prepped_minimized_with_6UPV_actin.pdb #4/D VAL 809 HG11   0.614    2.986
6UPV_actin_only.pdb #1/A ASN 92 OD1                                        4IGG_ABD_subunitA_prepped_minimized_with_6UPV_actin.pdb #4/D LYS 834 CG     0.610    2.990
4IGG_ABD_subunitA_prepped_minimized_with_6UPV_actin.pdb #4/D VAL 809 HA    6UPV_actin_only.pdb #1/C PRO 333 CD                                         0.609    2.991
6UPV_actin_only.pdb #1/C LYS 328 CE                                        4IGG_ABD_subunitA_prepped_minimized_with_6UPV_actin.pdb #4/D VAL 812 HG22   0.606    2.994
6UPV_actin_only.pdb #1/C LYS 328 CE                                        4IGG_ABD_subunitA_prepped_minimized_with_6UPV_actin.pdb #4/D ASP 813 CG     0.603    2.997
4IGG_ABD_subunitA_prepped_minimized_with_6UPV_actin.pdb #4/D LEU 807 HB2   6UPV_actin_only.pdb #1/C GLU 334 CA                                         0.602    2.998
4IGG_ABD_subunitA_prepped_minimized_with_6UPV_actin.pdb #4/D LEU 807 N     6UPV_actin_only.pdb #1/C GLU 334 CA                                         0.599    3.001
4IGG_ABD_subunitA_prepped_minimized_with_6UPV_actin.pdb #4/D LEU 807 H     6UPV_actin_only.pdb #1/C GLU 334 N                                          0.590    3.010
4IGG_ABD_subunitA_prepped_minimized_with_6UPV_actin.pdb #4/D ILE 792 HG22  6UPV_actin_only.pdb #1/C SER 145 C                                          0.590    3.010
4IGG_ABD_subunitA_prepped_minimized_with_6UPV_actin.pdb #4/D VAL 808 CB    6UPV_actin_only.pdb #1/C ARG 335 NH2                                        0.587    3.013
4IGG_ABD_subunitA_prepped_minimized_with_6UPV_actin.pdb #4/D SER 817 HA    6UPV_actin_only.pdb #1/C ARG 147 NH1                                        0.582    3.018
4IGG_ABD_subunitA_prepped_minimized_with_6UPV_actin.pdb #4/D VAL 809 HA    6UPV_actin_only.pdb #1/C PRO 332 N                                          0.580    3.020
4IGG_ABD_subunitA_prepped_minimized_with_6UPV_actin.pdb #4/D VAL 809 CA    6UPV_actin_only.pdb #1/C PRO 333 CD                                         0.578    3.022
6UPV_actin_only.pdb #1/C LYS 328 NZ                                        4IGG_ABD_subunitA_prepped_minimized_with_6UPV_actin.pdb #4/D ASP 813 H      0.575    3.025
6UPV_actin_only.pdb #1/C LYS 326 CD                                        4IGG_ABD_subunitA_prepped_minimized_with_6UPV_actin.pdb #4/D LYS 683 HB3    0.573    3.027
4IGG_ABD_subunitA_prepped_minimized_with_6UPV_actin.pdb #4/D HIS 788 HE2   6UPV_actin_only.pdb #1/C ILE 345 CD1                                        0.571    3.029
4IGG_ABD_subunitA_prepped_minimized_with_6UPV_actin.pdb #4/D LEU 807 CB    6UPV_actin_only.pdb #1/C GLU 334 C                                          0.571    3.029
4IGG_ABD_subunitA_prepped_minimized_with_6UPV_actin.pdb #4/D LEU 807 HB2   6UPV_actin_only.pdb #1/C ARG 335 CA                                         0.569    3.031
6UPV_actin_only.pdb #1/C ARG 147 CZ                                        4IGG_ABD_subunitA_prepped_minimized_with_6UPV_actin.pdb #4/D SER 817 N      0.569    3.031
4IGG_ABD_subunitA_prepped_minimized_with_6UPV_actin.pdb #4/D TYR 786 HE1   6UPV_actin_only.pdb #1/C THR 148 CG2                                        0.568    3.032
4IGG_ABD_subunitA_prepped_minimized_with_6UPV_actin.pdb #4/D LEU 807 CB    6UPV_actin_only.pdb #1/C MET 305 CE                                         0.567    3.033
6UPV_actin_only.pdb #1/A LYS 50 NZ                                         4IGG_ABD_subunitA_prepped_minimized_with_6UPV_actin.pdb #4/D TYR 779 CZ     0.566    3.034
4IGG_ABD_subunitA_prepped_minimized_with_6UPV_actin.pdb #4/D LYS 834 HZ1   6UPV_actin_only.pdb #1/A GLU 57 OE1                                         0.565    3.035
4IGG_ABD_subunitA_prepped_minimized_with_6UPV_actin.pdb #4/D VAL 808 HA    6UPV_actin_only.pdb #1/C PRO 333 O                                          0.565    3.035
4IGG_ABD_subunitA_prepped_minimized_with_6UPV_actin.pdb #4/D LEU 807 CA    6UPV_actin_only.pdb #1/C PRO 333 C                                          0.564    3.036
4IGG_ABD_subunitA_prepped_minimized_with_6UPV_actin.pdb #4/D GLU 806 HG3   6UPV_actin_only.pdb #1/C TYR 337 CZ                                         0.561    3.039
4IGG_ABD_subunitA_prepped_minimized_with_6UPV_actin.pdb #4/D VAL 808 CA    6UPV_actin_only.pdb #1/C PRO 333 O                                          0.561    3.039
6UPV_actin_only.pdb #1/A ARG 95 CD                                         4IGG_ABD_subunitA_prepped_minimized_with_6UPV_actin.pdb #4/D GLU 701 OE1    0.560    3.040
4IGG_ABD_subunitA_prepped_minimized_with_6UPV_actin.pdb #4/D LEU 807 CD1   6UPV_actin_only.pdb #1/C LYS 336 CE                                         0.559    3.041
4IGG_ABD_subunitA_prepped_minimized_with_6UPV_actin.pdb #4/D LYS 683 HA    6UPV_actin_only.pdb #1/C LYS 326 CE                                         0.559    3.041
4IGG_ABD_subunitA_prepped_minimized_with_6UPV_actin.pdb #4/D VAL 808 CB    6UPV_actin_only.pdb #1/C ARG 335 NH1                                        0.556    3.044
4IGG_ABD_subunitA_prepped_minimized_with_6UPV_actin.pdb #4/D VAL 809 CA    6UPV_actin_only.pdb #1/C PRO 333 CG                                         0.553    3.047
4IGG_ABD_subunitA_prepped_minimized_with_6UPV_actin.pdb #4/D VAL 809 HA    6UPV_actin_only.pdb #1/C PRO 332 O                                          0.548    3.052
4IGG_ABD_subunitA_prepped_minimized_with_6UPV_actin.pdb #4/D LEU 807 HB3   6UPV_actin_only.pdb #1/C GLU 334 CA                                         0.541    3.059
4IGG_ABD_subunitA_prepped_minimized_with_6UPV_actin.pdb #4/D LEU 807 HD22  6UPV_actin_only.pdb #1/C MET 305 CB                                         0.541    3.059
6UPV_actin_only.pdb #1/C GLY 146 CA                                        4IGG_ABD_subunitA_prepped_minimized_with_6UPV_actin.pdb #4/D GLN 789 HG2    0.541    3.059
4IGG_ABD_subunitA_prepped_minimized_with_6UPV_actin.pdb #4/D VAL 809 CG1   6UPV_actin_only.pdb #1/C PRO 333 CD                                         0.541    3.059
6UPV_actin_only.pdb #1/C LYS 328 CG                                        4IGG_ABD_subunitA_prepped_minimized_with_6UPV_actin.pdb #4/D ASP 813 OD1    0.537    3.063
6UPV_actin_only.pdb #1/C THR 148 CG2                                       4IGG_ABD_subunitA_prepped_minimized_with_6UPV_actin.pdb #4/D GLN 789 OE1    0.534    3.066
6UPV_actin_only.pdb #1/C PRO 333 CG                                        4IGG_ABD_subunitA_prepped_minimized_with_6UPV_actin.pdb #4/D VAL 809 HG13   0.534    3.066
4IGG_ABD_subunitA_prepped_minimized_with_6UPV_actin.pdb #4/D LEU 807 HD12  6UPV_actin_only.pdb #1/C ARG 335 C                                          0.529    3.071
4IGG_ABD_subunitA_prepped_minimized_with_6UPV_actin.pdb #4/D VAL 808 CA    6UPV_actin_only.pdb #1/C ARG 335 NH1                                        0.528    3.072
4IGG_ABD_subunitA_prepped_minimized_with_6UPV_actin.pdb #4/D LEU 807 C     6UPV_actin_only.pdb #1/C PRO 333 CA                                         0.527    3.073
4IGG_ABD_subunitA_prepped_minimized_with_6UPV_actin.pdb #4/D LEU 807 HB3   6UPV_actin_only.pdb #1/C GLU 334 N                                          0.526    3.074
4IGG_ABD_subunitA_prepped_minimized_with_6UPV_actin.pdb #4/D MET 816 HG2   6UPV_actin_only.pdb #1/C LYS 328 CG                                         0.521    3.079
4IGG_ABD_subunitA_prepped_minimized_with_6UPV_actin.pdb #4/D GLU 806 CD    6UPV_actin_only.pdb #1/C TYR 337 OH                                         0.520    3.080
6UPV_actin_only.pdb #1/A GLU 57 OE1                                        4IGG_ABD_subunitA_prepped_minimized_with_6UPV_actin.pdb #4/D LYS 834 HZ3    0.518    3.082
4IGG_ABD_subunitA_prepped_minimized_with_6UPV_actin.pdb #4/D GLU 806 HB3   6UPV_actin_only.pdb #1/C TYR 337 CG                                         0.509    3.091
6UPV_actin_only.pdb #1/C TYR 143 O                                         4IGG_ABD_subunitA_prepped_minimized_with_6UPV_actin.pdb #4/D ILE 792 HG13   0.507    3.093
4IGG_ABD_subunitA_prepped_minimized_with_6UPV_actin.pdb #4/D LYS 834 NZ    6UPV_actin_only.pdb #1/A GLU 57 OE2                                         0.505    3.095
6UPV_actin_only.pdb #1/C GLU 167 OE2                                       4IGG_ABD_subunitA_prepped_minimized_with_6UPV_actin.pdb #4/D ASN 824 ND2    0.504    3.096
4IGG_ABD_subunitA_prepped_minimized_with_6UPV_actin.pdb #4/D VAL 808 O     6UPV_actin_only.pdb #1/C ALA 331 O                                          0.502    3.098
4IGG_ABD_subunitA_prepped_minimized_with_6UPV_actin.pdb #4/D SER 817 CA    6UPV_actin_only.pdb #1/C ARG 147 NH1                                        0.502    3.098
4IGG_ABD_subunitA_prepped_minimized_with_6UPV_actin.pdb #4/D VAL 809 HG11  6UPV_actin_only.pdb #1/C PRO 333 CD                                         0.501    3.099
6UPV_actin_only.pdb #1/A ARG 95 CB                                         4IGG_ABD_subunitA_prepped_minimized_with_6UPV_actin.pdb #4/D LYS 704 HZ3    0.500    3.100
6UPV_actin_only.pdb #1/C GLY 301 O                                         4IGG_ABD_subunitA_prepped_minimized_with_6UPV_actin.pdb #4/D LEU 807 HD23   0.500    3.100
6UPV_actin_only.pdb #1/C PRO 333 CA                                        4IGG_ABD_subunitA_prepped_minimized_with_6UPV_actin.pdb #4/D LEU 807 O      0.499    3.101
6UPV_actin_only.pdb #1/A GLN 49 O                                          4IGG_ABD_subunitA_prepped_minimized_with_6UPV_actin.pdb #4/D GLN 774 HB3    0.495    3.105
6UPV_actin_only.pdb #1/C SER 145 O                                         4IGG_ABD_subunitA_prepped_minimized_with_6UPV_actin.pdb #4/D SER 817 HB3    0.495    3.105
4IGG_ABD_subunitA_prepped_minimized_with_6UPV_actin.pdb #4/D ALA 778 HB2   6UPV_actin_only.pdb #1/A GLN 49 O                                           0.490    3.110
4IGG_ABD_subunitA_prepped_minimized_with_6UPV_actin.pdb #4/D ILE 792 HB    6UPV_actin_only.pdb #1/C GLY 146 CA                                         0.479    3.121
6UPV_actin_only.pdb #1/C ILE 327 O                                         4IGG_ABD_subunitA_prepped_minimized_with_6UPV_actin.pdb #4/D LYS 683 HZ1    0.479    3.121
4IGG_ABD_subunitA_prepped_minimized_with_6UPV_actin.pdb #4/D LEU 807 HB3   6UPV_actin_only.pdb #1/C LYS 336 N                                          0.478    3.122
4IGG_ABD_subunitA_prepped_minimized_with_6UPV_actin.pdb #4/D ILE 792 HG21  6UPV_actin_only.pdb #1/C SER 145 C                                          0.477    3.123
4IGG_ABD_subunitA_prepped_minimized_with_6UPV_actin.pdb #4/D VAL 808 O     6UPV_actin_only.pdb #1/C PRO 332 CA                                         0.474    3.126
4IGG_ABD_subunitA_prepped_minimized_with_6UPV_actin.pdb #4/D VAL 808 O     6UPV_actin_only.pdb #1/C ARG 335 CZ                                         0.472    3.128
4IGG_ABD_subunitA_prepped_minimized_with_6UPV_actin.pdb #4/D LEU 807 HB3   6UPV_actin_only.pdb #1/C ARG 335 CB                                         0.471    3.129
4IGG_ABD_subunitA_prepped_minimized_with_6UPV_actin.pdb #4/D SER 817 HB3   6UPV_actin_only.pdb #1/C ARG 147 CZ                                         0.459    3.141
6UPV_actin_only.pdb #1/C THR 351 CG2                                       4IGG_ABD_subunitA_prepped_minimized_with_6UPV_actin.pdb #4/D GLN 781 CD     0.458    3.142
4IGG_ABD_subunitA_prepped_minimized_with_6UPV_actin.pdb #4/D LEU 807 HB2   6UPV_actin_only.pdb #1/C LYS 336 CA                                         0.458    3.142
4IGG_ABD_subunitA_prepped_minimized_with_6UPV_actin.pdb #4/D LEU 807 HD11  6UPV_actin_only.pdb #1/C LYS 336 CD                                         0.457    3.143
4IGG_ABD_subunitA_prepped_minimized_with_6UPV_actin.pdb #4/D ASP 813 HB3   6UPV_actin_only.pdb #1/C ILE 330 CB                                         0.455    3.145
4IGG_ABD_subunitA_prepped_minimized_with_6UPV_actin.pdb #4/D VAL 809 HG23  6UPV_actin_only.pdb #1/C PRO 332 CA                                         0.451    3.149
4IGG_ABD_subunitA_prepped_minimized_with_6UPV_actin.pdb #4/D VAL 809 CA    6UPV_actin_only.pdb #1/C PRO 332 C                                          0.448    3.152
4IGG_ABD_subunitA_prepped_minimized_with_6UPV_actin.pdb #4/D GLU 806 CG    6UPV_actin_only.pdb #1/C TYR 337 OH                                         0.447    3.153
6UPV_actin_only.pdb #1/A MET 47 CE                                         4IGG_ABD_subunitA_prepped_minimized_with_6UPV_actin.pdb #4/D LEU 785 HB3    0.446    3.154
4IGG_ABD_subunitA_prepped_minimized_with_6UPV_actin.pdb #4/D LYS 683 CB    6UPV_actin_only.pdb #1/C LYS 326 NZ                                         0.444    3.156
6UPV_actin_only.pdb #1/C TYR 337 CD2                                       4IGG_ABD_subunitA_prepped_minimized_with_6UPV_actin.pdb #4/D GLU 806 CA     0.444    3.156
4IGG_ABD_subunitA_prepped_minimized_with_6UPV_actin.pdb #4/D LEU 807 CD2   6UPV_actin_only.pdb #1/C ARG 335 CD                                         0.442    3.158
6UPV_actin_only.pdb #1/A GLY 48 O                                          4IGG_ABD_subunitA_prepped_minimized_with_6UPV_actin.pdb #4/D ALA 778 HB1    0.437    3.163
6UPV_actin_only.pdb #1/C LYS 326 CE                                        4IGG_ABD_subunitA_prepped_minimized_with_6UPV_actin.pdb #4/D GLU 686 OE1    0.430    3.170
4IGG_ABD_subunitA_prepped_minimized_with_6UPV_actin.pdb #4/D LYS 704 HE3   6UPV_actin_only.pdb #1/A ARG 95 CD                                          0.429    3.171
4IGG_ABD_subunitA_prepped_minimized_with_6UPV_actin.pdb #4/D LEU 807 CD2   6UPV_actin_only.pdb #1/C LYS 336 N                                          0.425    3.175
6UPV_actin_only.pdb #1/A GLU 57 CD                                         4IGG_ABD_subunitA_prepped_minimized_with_6UPV_actin.pdb #4/D LYS 834 HZ1    0.423    3.177
4IGG_ABD_subunitA_prepped_minimized_with_6UPV_actin.pdb #4/D ASP 813 CG    6UPV_actin_only.pdb #1/C ILE 329 O                                          0.422    3.178
4IGG_ABD_subunitA_prepped_minimized_with_6UPV_actin.pdb #4/D VAL 808 HG21  6UPV_actin_only.pdb #1/C ARG 335 NH2                                        0.421    3.179
4IGG_ABD_subunitA_prepped_minimized_with_6UPV_actin.pdb #4/D VAL 808 H     6UPV_actin_only.pdb #1/C ARG 335 CZ                                         0.419    3.181
4IGG_ABD_subunitA_prepped_minimized_with_6UPV_actin.pdb #4/D LEU 807 CD2   6UPV_actin_only.pdb #1/C MET 305 CE                                         0.417    3.183
6UPV_actin_only.pdb #1/C GLU 334 CB                                        4IGG_ABD_subunitA_prepped_minimized_with_6UPV_actin.pdb #4/D GLU 799 OE1    0.412    3.188
4IGG_ABD_subunitA_prepped_minimized_with_6UPV_actin.pdb #4/D LEU 807 HB2   6UPV_actin_only.pdb #1/C LYS 336 CB                                         0.407    3.193
4IGG_ABD_subunitA_prepped_minimized_with_6UPV_actin.pdb #4/D LEU 807 CD1   6UPV_actin_only.pdb #1/C LYS 336 CG                                         0.405    3.195
4IGG_ABD_subunitA_prepped_minimized_with_6UPV_actin.pdb #4/D GLU 806 OE2   6UPV_actin_only.pdb #1/C TYR 337 CZ                                         0.404    3.196
4IGG_ABD_subunitA_prepped_minimized_with_6UPV_actin.pdb #4/D ILE 792 CG2   6UPV_actin_only.pdb #1/C ALA 144 O                                          0.403    3.197
4IGG_ABD_subunitA_prepped_minimized_with_6UPV_actin.pdb #4/D VAL 808 CG2   6UPV_actin_only.pdb #1/C ARG 335 NH2                                        0.401    3.199
4IGG_ABD_subunitA_prepped_minimized_with_6UPV_actin.pdb #4/D ILE 792 CG2   6UPV_actin_only.pdb #1/C GLY 146 N                                          0.401    3.199
6UPV_actin_only.pdb #1/C GLU 167 OE2                                       4IGG_ABD_subunitA_prepped_minimized_with_6UPV_actin.pdb #4/D ASN 824 HD21   0.398    3.202
6UPV_actin_only.pdb #1/C LYS 326 CD                                        4IGG_ABD_subunitA_prepped_minimized_with_6UPV_actin.pdb #4/D LYS 683 CD     0.396    3.204
6UPV_actin_only.pdb #1/A ARG 95 CZ                                         4IGG_ABD_subunitA_prepped_minimized_with_6UPV_actin.pdb #4/D GLU 701 OE2    0.396    3.204
4IGG_ABD_subunitA_prepped_minimized_with_6UPV_actin.pdb #4/D HIS 788 NE2   6UPV_actin_only.pdb #1/C ILE 345 CD1                                        0.393    3.207
4IGG_ABD_subunitA_prepped_minimized_with_6UPV_actin.pdb #4/D LEU 807 HD23  6UPV_actin_only.pdb #1/C MET 305 CG                                         0.392    3.208
4IGG_ABD_subunitA_prepped_minimized_with_6UPV_actin.pdb #4/D MET 816 HE3   6UPV_actin_only.pdb #1/C LYS 328 CE                                         0.391    3.209
4IGG_ABD_subunitA_prepped_minimized_with_6UPV_actin.pdb #4/D VAL 809 N     6UPV_actin_only.pdb #1/C PRO 333 CG                                         0.391    3.209
6UPV_actin_only.pdb #1/C LYS 326 NZ                                        4IGG_ABD_subunitA_prepped_minimized_with_6UPV_actin.pdb #4/D LYS 683 O      0.390    3.210
4IGG_ABD_subunitA_prepped_minimized_with_6UPV_actin.pdb #4/D LYS 834 HE2   6UPV_actin_only.pdb #1/A ASN 92 OD1                                         0.389    3.211
4IGG_ABD_subunitA_prepped_minimized_with_6UPV_actin.pdb #4/D ASP 813 HB3   6UPV_actin_only.pdb #1/C ILE 330 CG2                                        0.387    3.213
4IGG_ABD_subunitA_prepped_minimized_with_6UPV_actin.pdb #4/D LYS 704 CD    6UPV_actin_only.pdb #1/A ARG 95 NE                                          0.385    3.215
6UPV_actin_only.pdb #1/C GLY 146 CA                                        4IGG_ABD_subunitA_prepped_minimized_with_6UPV_actin.pdb #4/D GLN 789 HA     0.385    3.215
4IGG_ABD_subunitA_prepped_minimized_with_6UPV_actin.pdb #4/D GLU 799 OE1   6UPV_actin_only.pdb #1/C GLU 334 CG                                         0.382    3.218
4IGG_ABD_subunitA_prepped_minimized_with_6UPV_actin.pdb #4/D GLU 806 OE1   6UPV_actin_only.pdb #1/C TYR 337 CE2                                        0.381    3.219
4IGG_ABD_subunitA_prepped_minimized_with_6UPV_actin.pdb #4/D LEU 807 CG    6UPV_actin_only.pdb #1/C ARG 335 CG                                         0.380    3.220
4IGG_ABD_subunitA_prepped_minimized_with_6UPV_actin.pdb #4/D LEU 785 HD13  6UPV_actin_only.pdb #1/C TYR 143 CE1                                        0.379    3.221
4IGG_ABD_subunitA_prepped_minimized_with_6UPV_actin.pdb #4/D VAL 809 N     6UPV_actin_only.pdb #1/C PRO 332 C                                          0.377    3.223
6UPV_actin_only.pdb #1/C LYS 328 NZ                                        4IGG_ABD_subunitA_prepped_minimized_with_6UPV_actin.pdb #4/D ASP 813 HB2    0.375    3.225
4IGG_ABD_subunitA_prepped_minimized_with_6UPV_actin.pdb #4/D GLU 806 HG3   6UPV_actin_only.pdb #1/C TYR 337 CD1                                        0.372    3.228
4IGG_ABD_subunitA_prepped_minimized_with_6UPV_actin.pdb #4/D GLU 806 OE2   6UPV_actin_only.pdb #1/C TYR 337 CA                                         0.367    3.233
6UPV_actin_only.pdb #1/A LYS 50 NZ                                         4IGG_ABD_subunitA_prepped_minimized_with_6UPV_actin.pdb #4/D TYR 779 HE1    0.367    3.233
6UPV_actin_only.pdb #1/A LYS 50 CD                                         4IGG_ABD_subunitA_prepped_minimized_with_6UPV_actin.pdb #4/D ASP 775 CG     0.366    3.234
4IGG_ABD_subunitA_prepped_minimized_with_6UPV_actin.pdb #4/D VAL 808 CA    6UPV_actin_only.pdb #1/C PRO 333 C                                          0.365    3.235
4IGG_ABD_subunitA_prepped_minimized_with_6UPV_actin.pdb #4/D LEU 785 HD23  6UPV_actin_only.pdb #1/C THR 148 CG2                                        0.365    3.235
6UPV_actin_only.pdb #1/A LYS 50 CD                                         4IGG_ABD_subunitA_prepped_minimized_with_6UPV_actin.pdb #4/D ASP 775 OD2    0.363    3.237
6UPV_actin_only.pdb #1/C TYR 337 CG                                        4IGG_ABD_subunitA_prepped_minimized_with_6UPV_actin.pdb #4/D GLU 806 CB     0.359    3.241
6UPV_actin_only.pdb #1/C ALA 295 O                                         4IGG_ABD_subunitA_prepped_minimized_with_6UPV_actin.pdb #4/D MET 816 HG2    0.359    3.241
4IGG_ABD_subunitA_prepped_minimized_with_6UPV_actin.pdb #4/D GLU 806 HG2   6UPV_actin_only.pdb #1/C TYR 337 CE1                                        0.354    3.246
4IGG_ABD_subunitA_prepped_minimized_with_6UPV_actin.pdb #4/D LEU 807 H     6UPV_actin_only.pdb #1/C GLU 334 CB                                         0.353    3.247
4IGG_ABD_subunitA_prepped_minimized_with_6UPV_actin.pdb #4/D VAL 808 H     6UPV_actin_only.pdb #1/C PRO 333 CA                                         0.352    3.248
4IGG_ABD_subunitA_prepped_minimized_with_6UPV_actin.pdb #4/D GLU 806 OE1   6UPV_actin_only.pdb #1/C TYR 337 CG                                         0.351    3.249
4IGG_ABD_subunitA_prepped_minimized_with_6UPV_actin.pdb #4/D VAL 809 N     6UPV_actin_only.pdb #1/C PRO 333 CB                                         0.348    3.252
4IGG_ABD_subunitA_prepped_minimized_with_6UPV_actin.pdb #4/D VAL 808 H     6UPV_actin_only.pdb #1/C ARG 335 CG                                         0.346    3.254
4IGG_ABD_subunitA_prepped_minimized_with_6UPV_actin.pdb #4/D VAL 808 C     6UPV_actin_only.pdb #1/C PRO 333 CB                                         0.343    3.257
4IGG_ABD_subunitA_prepped_minimized_with_6UPV_actin.pdb #4/D LYS 704 HD3   6UPV_actin_only.pdb #1/A ARG 95 CG                                          0.343    3.257
6UPV_actin_only.pdb #1/C LYS 328 CE                                        4IGG_ABD_subunitA_prepped_minimized_with_6UPV_actin.pdb #4/D ASP 813 OD2    0.343    3.257
6UPV_actin_only.pdb #1/A MET 47 CE                                         4IGG_ABD_subunitA_prepped_minimized_with_6UPV_actin.pdb #4/D ARG 782 HA     0.341    3.259
6UPV_actin_only.pdb #1/C MET 305 SD                                        4IGG_ABD_subunitA_prepped_minimized_with_6UPV_actin.pdb #4/D LEU 807 CA     0.339    3.261
4IGG_ABD_subunitA_prepped_minimized_with_6UPV_actin.pdb #4/D VAL 809 CB    6UPV_actin_only.pdb #1/C PRO 333 CA                                         0.338    3.262
6UPV_actin_only.pdb #1/C TYR 337 CG                                        4IGG_ABD_subunitA_prepped_minimized_with_6UPV_actin.pdb #4/D GLU 806 HG2    0.337    3.263
4IGG_ABD_subunitA_prepped_minimized_with_6UPV_actin.pdb #4/D LEU 807 HD13  6UPV_actin_only.pdb #1/C LYS 336 CG                                         0.336    3.264
4IGG_ABD_subunitA_prepped_minimized_with_6UPV_actin.pdb #4/D GLU 701 OE1   6UPV_actin_only.pdb #1/A ARG 95 NH1                                         0.335    3.265
4IGG_ABD_subunitA_prepped_minimized_with_6UPV_actin.pdb #4/D LEU 807 HD23  6UPV_actin_only.pdb #1/C ARG 335 N                                          0.333    3.267
6UPV_actin_only.pdb #1/C THR 351 CG2                                       4IGG_ABD_subunitA_prepped_minimized_with_6UPV_actin.pdb #4/D GLN 781 OE1    0.331    3.269
4IGG_ABD_subunitA_prepped_minimized_with_6UPV_actin.pdb #4/D LYS 704 HZ3   6UPV_actin_only.pdb #1/A ARG 95 CD                                          0.330    3.270
4IGG_ABD_subunitA_prepped_minimized_with_6UPV_actin.pdb #4/D LEU 807 CD2   6UPV_actin_only.pdb #1/C ARG 335 C                                          0.330    3.270
4IGG_ABD_subunitA_prepped_minimized_with_6UPV_actin.pdb #4/D VAL 812 C     6UPV_actin_only.pdb #1/C LYS 328 NZ                                         0.329    3.271
6UPV_actin_only.pdb #1/C TYR 337 CB                                        4IGG_ABD_subunitA_prepped_minimized_with_6UPV_actin.pdb #4/D GLU 806 CD     0.327    3.273
6UPV_actin_only.pdb #1/C ARG 147 CD                                        4IGG_ABD_subunitA_prepped_minimized_with_6UPV_actin.pdb #4/D SER 817 HA     0.326    3.274
4IGG_ABD_subunitA_prepped_minimized_with_6UPV_actin.pdb #4/D VAL 808 N     6UPV_actin_only.pdb #1/C PRO 332 O                                          0.326    3.274
6UPV_actin_only.pdb #1/C TYR 143 C                                         4IGG_ABD_subunitA_prepped_minimized_with_6UPV_actin.pdb #4/D HIS 788 HE2    0.326    3.274
4IGG_ABD_subunitA_prepped_minimized_with_6UPV_actin.pdb #4/D VAL 808 HG23  6UPV_actin_only.pdb #1/C ARG 335 CZ                                         0.324    3.276
4IGG_ABD_subunitA_prepped_minimized_with_6UPV_actin.pdb #4/D LEU 807 CD2   6UPV_actin_only.pdb #1/C ARG 335 NE                                         0.323    3.277
4IGG_ABD_subunitA_prepped_minimized_with_6UPV_actin.pdb #4/D VAL 808 HA    6UPV_actin_only.pdb #1/C PRO 333 C                                          0.319    3.281
4IGG_ABD_subunitA_prepped_minimized_with_6UPV_actin.pdb #4/D GLU 806 HB3   6UPV_actin_only.pdb #1/C GLU 334 O                                          0.317    3.283
4IGG_ABD_subunitA_prepped_minimized_with_6UPV_actin.pdb #4/D SER 817 OG    6UPV_actin_only.pdb #1/C ARG 147 NE                                         0.317    3.283
4IGG_ABD_subunitA_prepped_minimized_with_6UPV_actin.pdb #4/D LEU 807 HD12  6UPV_actin_only.pdb #1/C MET 305 CG                                         0.316    3.284
4IGG_ABD_subunitA_prepped_minimized_with_6UPV_actin.pdb #4/D ILE 792 HG22  6UPV_actin_only.pdb #1/C GLY 146 CA                                         0.314    3.286
4IGG_ABD_subunitA_prepped_minimized_with_6UPV_actin.pdb #4/D GLU 799 HE2   6UPV_actin_only.pdb #1/C GLU 334 CA                                         0.314    3.286
6UPV_actin_only.pdb #1/C TYR 143 O                                         4IGG_ABD_subunitA_prepped_minimized_with_6UPV_actin.pdb #4/D HIS 788 NE2    0.312    3.288
4IGG_ABD_subunitA_prepped_minimized_with_6UPV_actin.pdb #4/D ILE 792 HG21  6UPV_actin_only.pdb #1/C SER 145 CA                                         0.310    3.290
6UPV_actin_only.pdb #1/C ARG 147 NH1                                       4IGG_ABD_subunitA_prepped_minimized_with_6UPV_actin.pdb #4/D SER 817 HB2    0.309    3.291
4IGG_ABD_subunitA_prepped_minimized_with_6UPV_actin.pdb #4/D VAL 812 HG13  6UPV_actin_only.pdb #1/C LYS 328 NZ                                         0.307    3.293
6UPV_actin_only.pdb #1/C THR 351 CG2                                       4IGG_ABD_subunitA_prepped_minimized_with_6UPV_actin.pdb #4/D GLN 781 HE21   0.307    3.293
4IGG_ABD_subunitA_prepped_minimized_with_6UPV_actin.pdb #4/D LEU 807 HB3   6UPV_actin_only.pdb #1/C PRO 332 O                                          0.304    3.296
4IGG_ABD_subunitA_prepped_minimized_with_6UPV_actin.pdb #4/D LYS 834 HE3   6UPV_actin_only.pdb #1/A ASN 92 CG                                          0.304    3.296
4IGG_ABD_subunitA_prepped_minimized_with_6UPV_actin.pdb #4/D VAL 808 O     6UPV_actin_only.pdb #1/C PRO 333 C                                          0.302    3.298
6UPV_actin_only.pdb #1/C TYR 337 CB                                        4IGG_ABD_subunitA_prepped_minimized_with_6UPV_actin.pdb #4/D GLU 806 HG3    0.295    3.305
4IGG_ABD_subunitA_prepped_minimized_with_6UPV_actin.pdb #4/D LEU 807 HB3   6UPV_actin_only.pdb #1/C ARG 335 C                                          0.292    3.308
6UPV_actin_only.pdb #1/C MET 305 CB                                        4IGG_ABD_subunitA_prepped_minimized_with_6UPV_actin.pdb #4/D LEU 807 HG     0.291    3.309
4IGG_ABD_subunitA_prepped_minimized_with_6UPV_actin.pdb #4/D VAL 808 C     6UPV_actin_only.pdb #1/C PRO 333 C                                          0.290    3.310
6UPV_actin_only.pdb #1/C LYS 328 CE                                        4IGG_ABD_subunitA_prepped_minimized_with_6UPV_actin.pdb #4/D VAL 812 HG13   0.289    3.311
6UPV_actin_only.pdb #1/C ARG 147 NH2                                       4IGG_ABD_subunitA_prepped_minimized_with_6UPV_actin.pdb #4/D MET 816 CB     0.289    3.311
6UPV_actin_only.pdb #1/C ARG 147 NE                                        4IGG_ABD_subunitA_prepped_minimized_with_6UPV_actin.pdb #4/D SER 817 CA     0.286    3.314
4IGG_ABD_subunitA_prepped_minimized_with_6UPV_actin.pdb #4/D LEU 785 HD21  6UPV_actin_only.pdb #1/C THR 148 CG2                                        0.281    3.319
4IGG_ABD_subunitA_prepped_minimized_with_6UPV_actin.pdb #4/D LEU 807 CD2   6UPV_actin_only.pdb #1/C ARG 335 CB                                         0.277    3.323
6UPV_actin_only.pdb #1/A ASN 92 OD1                                        4IGG_ABD_subunitA_prepped_minimized_with_6UPV_actin.pdb #4/D LYS 834 O      0.277    3.323
6UPV_actin_only.pdb #1/C LYS 328 CE                                        4IGG_ABD_subunitA_prepped_minimized_with_6UPV_actin.pdb #4/D ASP 813 CA     0.275    3.325
4IGG_ABD_subunitA_prepped_minimized_with_6UPV_actin.pdb #4/D LEU 807 HD21  6UPV_actin_only.pdb #1/C ARG 335 CB                                         0.274    3.326
4IGG_ABD_subunitA_prepped_minimized_with_6UPV_actin.pdb #4/D LYS 834 HE3   6UPV_actin_only.pdb #1/A ASN 92 OD1                                         0.274    3.326
4IGG_ABD_subunitA_prepped_minimized_with_6UPV_actin.pdb #4/D VAL 809 HG23  6UPV_actin_only.pdb #1/C PRO 333 CG                                         0.271    3.329
6UPV_actin_only.pdb #1/C ALA 331 C                                         4IGG_ABD_subunitA_prepped_minimized_with_6UPV_actin.pdb #4/D VAL 808 O      0.266    3.334
6UPV_actin_only.pdb #1/C ARG 335 CZ                                        4IGG_ABD_subunitA_prepped_minimized_with_6UPV_actin.pdb #4/D VAL 808 CB     0.262    3.338
6UPV_actin_only.pdb #1/C ALA 331 O                                         4IGG_ABD_subunitA_prepped_minimized_with_6UPV_actin.pdb #4/D VAL 809 N      0.258    3.342
6UPV_actin_only.pdb #1/C TYR 337 CD2                                       4IGG_ABD_subunitA_prepped_minimized_with_6UPV_actin.pdb #4/D GLU 806 HA     0.256    3.344
4IGG_ABD_subunitA_prepped_minimized_with_6UPV_actin.pdb #4/D SER 817 CB    6UPV_actin_only.pdb #1/C ARG 147 NH2                                        0.254    3.346
6UPV_actin_only.pdb #1/C LYS 328 CE                                        4IGG_ABD_subunitA_prepped_minimized_with_6UPV_actin.pdb #4/D VAL 812 O      0.254    3.346
4IGG_ABD_subunitA_prepped_minimized_with_6UPV_actin.pdb #4/D LEU 807 CB    6UPV_actin_only.pdb #1/C GLU 334 CA                                         0.253    3.347
6UPV_actin_only.pdb #1/C PRO 333 CA                                        4IGG_ABD_subunitA_prepped_minimized_with_6UPV_actin.pdb #4/D VAL 809 H      0.252    3.348
6UPV_actin_only.pdb #1/A GLU 57 CD                                         4IGG_ABD_subunitA_prepped_minimized_with_6UPV_actin.pdb #4/D LYS 834 NZ     0.250    3.350
6UPV_actin_only.pdb #1/C GLY 146 CA                                        4IGG_ABD_subunitA_prepped_minimized_with_6UPV_actin.pdb #4/D GLN 789 CG     0.249    3.351
6UPV_actin_only.pdb #1/C GLU 167 OE1                                       4IGG_ABD_subunitA_prepped_minimized_with_6UPV_actin.pdb #4/D GLN 820 HE22   0.249    3.351
4IGG_ABD_subunitA_prepped_minimized_with_6UPV_actin.pdb #4/D LEU 807 HD12  6UPV_actin_only.pdb #1/C LYS 336 CE                                         0.246    3.354
6UPV_actin_only.pdb #1/C PRO 332 CA                                        4IGG_ABD_subunitA_prepped_minimized_with_6UPV_actin.pdb #4/D VAL 809 HB     0.245    3.355
4IGG_ABD_subunitA_prepped_minimized_with_6UPV_actin.pdb #4/D LEU 807 HD23  6UPV_actin_only.pdb #1/C MET 305 SD                                         0.243    3.357
6UPV_actin_only.pdb #1/C TYR 143 CD1                                       4IGG_ABD_subunitA_prepped_minimized_with_6UPV_actin.pdb #4/D LEU 785 HD13   0.243    3.357
4IGG_ABD_subunitA_prepped_minimized_with_6UPV_actin.pdb #4/D VAL 809 N     6UPV_actin_only.pdb #1/C PRO 332 O                                          0.243    3.357
4IGG_ABD_subunitA_prepped_minimized_with_6UPV_actin.pdb #4/D LEU 807 HD13  6UPV_actin_only.pdb #1/C LYS 336 CD                                         0.240    3.360
6UPV_actin_only.pdb #1/A ASN 92 CG                                         4IGG_ABD_subunitA_prepped_minimized_with_6UPV_actin.pdb #4/D LYS 834 HG3    0.240    3.360
4IGG_ABD_subunitA_prepped_minimized_with_6UPV_actin.pdb #4/D VAL 808 N     6UPV_actin_only.pdb #1/C ARG 335 NH1                                        0.238    3.362
4IGG_ABD_subunitA_prepped_minimized_with_6UPV_actin.pdb #4/D ILE 792 HG13  6UPV_actin_only.pdb #1/C ILE 345 CD1                                        0.238    3.362
4IGG_ABD_subunitA_prepped_minimized_with_6UPV_actin.pdb #4/D VAL 808 O     6UPV_actin_only.pdb #1/C PRO 332 N                                          0.238    3.362
4IGG_ABD_subunitA_prepped_minimized_with_6UPV_actin.pdb #4/D GLU 806 OE2   6UPV_actin_only.pdb #1/C TYR 337 CD2                                        0.238    3.362
4IGG_ABD_subunitA_prepped_minimized_with_6UPV_actin.pdb #4/D GLN 789 HG3   6UPV_actin_only.pdb #1/C ARG 147 CA                                         0.235    3.365
4IGG_ABD_subunitA_prepped_minimized_with_6UPV_actin.pdb #4/D LEU 807 CD1   6UPV_actin_only.pdb #1/C MET 305 CE                                         0.232    3.368
4IGG_ABD_subunitA_prepped_minimized_with_6UPV_actin.pdb #4/D LEU 807 CB    6UPV_actin_only.pdb #1/C ARG 335 CA                                         0.232    3.368
4IGG_ABD_subunitA_prepped_minimized_with_6UPV_actin.pdb #4/D LEU 807 HD23  6UPV_actin_only.pdb #1/C LYS 336 CA                                         0.230    3.370
6UPV_actin_only.pdb #1/C LYS 326 CD                                        4IGG_ABD_subunitA_prepped_minimized_with_6UPV_actin.pdb #4/D LYS 683 CB     0.228    3.372
4IGG_ABD_subunitA_prepped_minimized_with_6UPV_actin.pdb #4/D LYS 683 CB    6UPV_actin_only.pdb #1/C LYS 326 CE                                         0.223    3.377
6UPV_actin_only.pdb #1/C GLY 146 CA                                        4IGG_ABD_subunitA_prepped_minimized_with_6UPV_actin.pdb #4/D CYS 793 HG     0.216    3.384
4IGG_ABD_subunitA_prepped_minimized_with_6UPV_actin.pdb #4/D LEU 807 C     6UPV_actin_only.pdb #1/C GLU 334 N                                          0.216    3.384
4IGG_ABD_subunitA_prepped_minimized_with_6UPV_actin.pdb #4/D LEU 807 HD13  6UPV_actin_only.pdb #1/C MET 305 CE                                         0.216    3.384
4IGG_ABD_subunitA_prepped_minimized_with_6UPV_actin.pdb #4/D LEU 807 CB    6UPV_actin_only.pdb #1/C ARG 335 CG                                         0.215    3.385
6UPV_actin_only.pdb #1/C ALA 331 O                                         4IGG_ABD_subunitA_prepped_minimized_with_6UPV_actin.pdb #4/D VAL 809 HG23   0.210    3.390
6UPV_actin_only.pdb #1/C PRO 333 C                                         4IGG_ABD_subunitA_prepped_minimized_with_6UPV_actin.pdb #4/D LEU 807 N      0.206    3.394
4IGG_ABD_subunitA_prepped_minimized_with_6UPV_actin.pdb #4/D VAL 809 N     6UPV_actin_only.pdb #1/C ARG 335 NH1                                        0.204    3.396
4IGG_ABD_subunitA_prepped_minimized_with_6UPV_actin.pdb #4/D GLU 806 OE1   6UPV_actin_only.pdb #1/C LYS 336 CD                                         0.203    3.397
6UPV_actin_only.pdb #1/C PRO 332 O                                         4IGG_ABD_subunitA_prepped_minimized_with_6UPV_actin.pdb #4/D VAL 808 CA     0.203    3.397
6UPV_actin_only.pdb #1/C GLU 334 N                                         4IGG_ABD_subunitA_prepped_minimized_with_6UPV_actin.pdb #4/D GLU 799 HE2    0.202    3.398
4IGG_ABD_subunitA_prepped_minimized_with_6UPV_actin.pdb #4/D LEU 807 CG    6UPV_actin_only.pdb #1/C LYS 336 CB                                         0.200    3.400
6UPV_actin_only.pdb #1/A VAL 45 O                                          4IGG_ABD_subunitA_prepped_minimized_with_6UPV_actin.pdb #4/D LEU 785 HD22   0.198    3.402
6UPV_actin_only.pdb #1/C TYR 143 O                                         4IGG_ABD_subunitA_prepped_minimized_with_6UPV_actin.pdb #4/D ILE 792 HG21   0.195    3.405
4IGG_ABD_subunitA_prepped_minimized_with_6UPV_actin.pdb #4/D LYS 683 HG2   6UPV_actin_only.pdb #1/C LYS 326 NZ                                         0.195    3.405
4IGG_ABD_subunitA_prepped_minimized_with_6UPV_actin.pdb #4/D LEU 807 HB2   6UPV_actin_only.pdb #1/C PRO 333 O                                          0.194    3.406
4IGG_ABD_subunitA_prepped_minimized_with_6UPV_actin.pdb #4/D MET 816 HE3   6UPV_actin_only.pdb #1/C LYS 328 CD                                         0.191    3.409
4IGG_ABD_subunitA_prepped_minimized_with_6UPV_actin.pdb #4/D LYS 704 HZ2   6UPV_actin_only.pdb #1/A ARG 95 CB                                          0.191    3.409
4IGG_ABD_subunitA_prepped_minimized_with_6UPV_actin.pdb #4/D LEU 807 CA    6UPV_actin_only.pdb #1/C GLU 334 CA                                         0.190    3.410
4IGG_ABD_subunitA_prepped_minimized_with_6UPV_actin.pdb #4/D LEU 807 O     6UPV_actin_only.pdb #1/C PRO 333 CB                                         0.187    3.413
4IGG_ABD_subunitA_prepped_minimized_with_6UPV_actin.pdb #4/D VAL 809 HG23  6UPV_actin_only.pdb #1/C PRO 333 N                                          0.184    3.416
6UPV_actin_only.pdb #1/C LYS 326 CA                                        4IGG_ABD_subunitA_prepped_minimized_with_6UPV_actin.pdb #4/D LYS 683 HE2    0.182    3.418
4IGG_ABD_subunitA_prepped_minimized_with_6UPV_actin.pdb #4/D ILE 792 HG21  6UPV_actin_only.pdb #1/C GLY 146 CA                                         0.180    3.420
6UPV_actin_only.pdb #1/C GLY 146 CA                                        4IGG_ABD_subunitA_prepped_minimized_with_6UPV_actin.pdb #4/D GLN 789 O      0.179    3.421
4IGG_ABD_subunitA_prepped_minimized_with_6UPV_actin.pdb #4/D ASP 813 O     6UPV_actin_only.pdb #1/C ARG 147 NH1                                        0.179    3.421
6UPV_actin_only.pdb #1/C TYR 337 CB                                        4IGG_ABD_subunitA_prepped_minimized_with_6UPV_actin.pdb #4/D GLU 806 CG     0.178    3.422
4IGG_ABD_subunitA_prepped_minimized_with_6UPV_actin.pdb #4/D GLU 806 CB    6UPV_actin_only.pdb #1/C TYR 337 CZ                                         0.178    3.422
6UPV_actin_only.pdb #1/C LYS 336 CG                                        4IGG_ABD_subunitA_prepped_minimized_with_6UPV_actin.pdb #4/D GLU 806 OE1    0.175    3.425
4IGG_ABD_subunitA_prepped_minimized_with_6UPV_actin.pdb #4/D LEU 807 CB    6UPV_actin_only.pdb #1/C ARG 335 C                                          0.175    3.425
4IGG_ABD_subunitA_prepped_minimized_with_6UPV_actin.pdb #4/D ASP 813 OD1   6UPV_actin_only.pdb #1/C ILE 329 C                                          0.174    3.426
6UPV_actin_only.pdb #1/C LYS 328 CE                                        4IGG_ABD_subunitA_prepped_minimized_with_6UPV_actin.pdb #4/D ASP 813 N      0.173    3.427
4IGG_ABD_subunitA_prepped_minimized_with_6UPV_actin.pdb #4/D ILE 792 HG21  6UPV_actin_only.pdb #1/C ALA 144 CA                                         0.173    3.427
4IGG_ABD_subunitA_prepped_minimized_with_6UPV_actin.pdb #4/D LEU 807 HD12  6UPV_actin_only.pdb #1/C LYS 336 C                                          0.167    3.433
4IGG_ABD_subunitA_prepped_minimized_with_6UPV_actin.pdb #4/D HIS 788 CE1   6UPV_actin_only.pdb #1/C ILE 345 CG2                                        0.167    3.433
4IGG_ABD_subunitA_prepped_minimized_with_6UPV_actin.pdb #4/D GLN 789 HG2   6UPV_actin_only.pdb #1/C ARG 147 N                                          0.166    3.434
4IGG_ABD_subunitA_prepped_minimized_with_6UPV_actin.pdb #4/D GLN 789 CG    6UPV_actin_only.pdb #1/C ARG 147 N                                          0.165    3.435
4IGG_ABD_subunitA_prepped_minimized_with_6UPV_actin.pdb #4/D VAL 809 HG12  6UPV_actin_only.pdb #1/C PRO 333 CD                                         0.163    3.437
6UPV_actin_only.pdb #1/C PRO 332 C                                         4IGG_ABD_subunitA_prepped_minimized_with_6UPV_actin.pdb #4/D VAL 809 CB     0.162    3.438
6UPV_actin_only.pdb #1/C PRO 333 CA                                        4IGG_ABD_subunitA_prepped_minimized_with_6UPV_actin.pdb #4/D VAL 809 HG12   0.162    3.438
4IGG_ABD_subunitA_prepped_minimized_with_6UPV_actin.pdb #4/D GLU 806 OE2   6UPV_actin_only.pdb #1/C LYS 18 CE                                          0.161    3.439
6UPV_actin_only.pdb #1/C GLY 146 N                                         4IGG_ABD_subunitA_prepped_minimized_with_6UPV_actin.pdb #4/D ILE 792 HB     0.161    3.439
4IGG_ABD_subunitA_prepped_minimized_with_6UPV_actin.pdb #4/D GLU 806 HA    6UPV_actin_only.pdb #1/C TYR 337 CZ                                         0.159    3.441
4IGG_ABD_subunitA_prepped_minimized_with_6UPV_actin.pdb #4/D LYS 704 CE    6UPV_actin_only.pdb #1/A ARG 95 CD                                          0.155    3.445
6UPV_actin_only.pdb #1/C LYS 326 CD                                        4IGG_ABD_subunitA_prepped_minimized_with_6UPV_actin.pdb #4/D LYS 683 HA     0.155    3.445
4IGG_ABD_subunitA_prepped_minimized_with_6UPV_actin.pdb #4/D VAL 809 H     6UPV_actin_only.pdb #1/C PRO 333 CB                                         0.154    3.446
4IGG_ABD_subunitA_prepped_minimized_with_6UPV_actin.pdb #4/D ILE 792 HG22  6UPV_actin_only.pdb #1/C SER 145 O                                          0.151    3.449
4IGG_ABD_subunitA_prepped_minimized_with_6UPV_actin.pdb #4/D VAL 809 CA    6UPV_actin_only.pdb #1/C PRO 333 CA                                         0.150    3.450
4IGG_ABD_subunitA_prepped_minimized_with_6UPV_actin.pdb #4/D SER 817 N     6UPV_actin_only.pdb #1/C ARG 147 NH1                                        0.145    3.455
6UPV_actin_only.pdb #1/C LYS 326 CG                                        4IGG_ABD_subunitA_prepped_minimized_with_6UPV_actin.pdb #4/D GLU 686 OE2    0.144    3.456
4IGG_ABD_subunitA_prepped_minimized_with_6UPV_actin.pdb #4/D LEU 807 HD21  6UPV_actin_only.pdb #1/C ARG 335 NH1                                        0.143    3.457
4IGG_ABD_subunitA_prepped_minimized_with_6UPV_actin.pdb #4/D GLU 806 HB3   6UPV_actin_only.pdb #1/C GLU 334 CB                                         0.142    3.458
6UPV_actin_only.pdb #1/C ILE 345 CG1                                       4IGG_ABD_subunitA_prepped_minimized_with_6UPV_actin.pdb #4/D HIS 788 CE1    0.142    3.458
6UPV_actin_only.pdb #1/A LYS 50 CD                                         4IGG_ABD_subunitA_prepped_minimized_with_6UPV_actin.pdb #4/D TYR 779 HH     0.141    3.459
6UPV_actin_only.pdb #1/A ASN 92 CG                                         4IGG_ABD_subunitA_prepped_minimized_with_6UPV_actin.pdb #4/D LYS 834 HE2    0.141    3.459
4IGG_ABD_subunitA_prepped_minimized_with_6UPV_actin.pdb #4/D HIS 788 HE1   6UPV_actin_only.pdb #1/C ILE 345 CG2                                        0.141    3.459
6UPV_actin_only.pdb #1/C GLY 146 C                                         4IGG_ABD_subunitA_prepped_minimized_with_6UPV_actin.pdb #4/D GLN 789 CD     0.138    3.462
6UPV_actin_only.pdb #1/A ARG 95 CB                                         4IGG_ABD_subunitA_prepped_minimized_with_6UPV_actin.pdb #4/D LYS 704 CE     0.136    3.464
4IGG_ABD_subunitA_prepped_minimized_with_6UPV_actin.pdb #4/D GLU 806 HG3   6UPV_actin_only.pdb #1/C TYR 337 CE1                                        0.133    3.467
6UPV_actin_only.pdb #1/C LYS 328 CE                                        4IGG_ABD_subunitA_prepped_minimized_with_6UPV_actin.pdb #4/D VAL 812 C      0.133    3.467
4IGG_ABD_subunitA_prepped_minimized_with_6UPV_actin.pdb #4/D LEU 807 HB3   6UPV_actin_only.pdb #1/C MET 305 CE                                         0.131    3.469
4IGG_ABD_subunitA_prepped_minimized_with_6UPV_actin.pdb #4/D VAL 808 HG21  6UPV_actin_only.pdb #1/C MET 305 CE                                         0.130    3.470
4IGG_ABD_subunitA_prepped_minimized_with_6UPV_actin.pdb #4/D LEU 807 CB    6UPV_actin_only.pdb #1/C PRO 333 C                                          0.129    3.471
4IGG_ABD_subunitA_prepped_minimized_with_6UPV_actin.pdb #4/D LYS 683 CG    6UPV_actin_only.pdb #1/C LYS 326 CE                                         0.128    3.472
4IGG_ABD_subunitA_prepped_minimized_with_6UPV_actin.pdb #4/D LEU 807 H     6UPV_actin_only.pdb #1/C GLU 334 C                                          0.124    3.476
6UPV_actin_only.pdb #1/C THR 148 CB                                        4IGG_ABD_subunitA_prepped_minimized_with_6UPV_actin.pdb #4/D TYR 786 HE1    0.121    3.479
4IGG_ABD_subunitA_prepped_minimized_with_6UPV_actin.pdb #4/D VAL 808 HG23  6UPV_actin_only.pdb #1/C MET 305 SD                                         0.119    3.481
4IGG_ABD_subunitA_prepped_minimized_with_6UPV_actin.pdb #4/D VAL 809 H     6UPV_actin_only.pdb #1/C PRO 333 CG                                         0.116    3.484
4IGG_ABD_subunitA_prepped_minimized_with_6UPV_actin.pdb #4/D VAL 809 N     6UPV_actin_only.pdb #1/C PRO 333 CD                                         0.116    3.484
6UPV_actin_only.pdb #1/C GLY 146 C                                         4IGG_ABD_subunitA_prepped_minimized_with_6UPV_actin.pdb #4/D GLN 789 HE21   0.115    3.485
4IGG_ABD_subunitA_prepped_minimized_with_6UPV_actin.pdb #4/D SER 817 HB3   6UPV_actin_only.pdb #1/C ARG 147 NE                                         0.115    3.485
6UPV_actin_only.pdb #1/C GLY 301 O                                         4IGG_ABD_subunitA_prepped_minimized_with_6UPV_actin.pdb #4/D LEU 807 CD2    0.113    3.487
6UPV_actin_only.pdb #1/C ALA 144 O                                         4IGG_ABD_subunitA_prepped_minimized_with_6UPV_actin.pdb #4/D ILE 792 HG22   0.112    3.488
4IGG_ABD_subunitA_prepped_minimized_with_6UPV_actin.pdb #4/D HIS 788 NE2   6UPV_actin_only.pdb #1/C ILE 345 CG2                                        0.111    3.489
6UPV_actin_only.pdb #1/A ARG 95 CB                                         4IGG_ABD_subunitA_prepped_minimized_with_6UPV_actin.pdb #4/D LYS 704 NZ     0.111    3.489
4IGG_ABD_subunitA_prepped_minimized_with_6UPV_actin.pdb #4/D ASP 813 HB3   6UPV_actin_only.pdb #1/C ILE 329 O                                          0.111    3.489
6UPV_actin_only.pdb #1/C ARG 147 NH2                                       4IGG_ABD_subunitA_prepped_minimized_with_6UPV_actin.pdb #4/D MET 816 CA     0.111    3.489
6UPV_actin_only.pdb #1/A LYS 50 CD                                         4IGG_ABD_subunitA_prepped_minimized_with_6UPV_actin.pdb #4/D ASP 775 HA     0.110    3.490
4IGG_ABD_subunitA_prepped_minimized_with_6UPV_actin.pdb #4/D MET 816 HG2   6UPV_actin_only.pdb #1/C LYS 328 CB                                         0.110    3.490
6UPV_actin_only.pdb #1/C ASN 296 ND2                                       4IGG_ABD_subunitA_prepped_minimized_with_6UPV_actin.pdb #4/D MET 816 HG3    0.107    3.493
4IGG_ABD_subunitA_prepped_minimized_with_6UPV_actin.pdb #4/D VAL 812 O     6UPV_actin_only.pdb #1/C LYS 328 NZ                                         0.102    3.498
6UPV_actin_only.pdb #1/C LYS 336 CB                                        4IGG_ABD_subunitA_prepped_minimized_with_6UPV_actin.pdb #4/D GLU 806 O      0.101    3.499
6UPV_actin_only.pdb #1/C PRO 333 N                                         4IGG_ABD_subunitA_prepped_minimized_with_6UPV_actin.pdb #4/D VAL 809 CG2    0.099    3.501
4IGG_ABD_subunitA_prepped_minimized_with_6UPV_actin.pdb #4/D SER 817 HB3   6UPV_actin_only.pdb #1/C ARG 147 CD                                         0.099    3.501
6UPV_actin_only.pdb #1/C ARG 147 CZ                                        4IGG_ABD_subunitA_prepped_minimized_with_6UPV_actin.pdb #4/D MET 816 C      0.098    3.502
4IGG_ABD_subunitA_prepped_minimized_with_6UPV_actin.pdb #4/D LYS 683 HA    6UPV_actin_only.pdb #1/C LYS 326 NZ                                         0.094    3.506
4IGG_ABD_subunitA_prepped_minimized_with_6UPV_actin.pdb #4/D VAL 809 HA    6UPV_actin_only.pdb #1/C PRO 333 CG                                         0.094    3.506
4IGG_ABD_subunitA_prepped_minimized_with_6UPV_actin.pdb #4/D VAL 808 CA    6UPV_actin_only.pdb #1/C PRO 333 CB                                         0.090    3.510
6UPV_actin_only.pdb #1/A MET 44 SD                                         4IGG_ABD_subunitA_prepped_minimized_with_6UPV_actin.pdb #4/D LEU 785 HD21   0.090    3.510
4IGG_ABD_subunitA_prepped_minimized_with_6UPV_actin.pdb #4/D LEU 807 HD13  6UPV_actin_only.pdb #1/C LYS 336 CA                                         0.090    3.510
4IGG_ABD_subunitA_prepped_minimized_with_6UPV_actin.pdb #4/D LYS 683 HD3   6UPV_actin_only.pdb #1/C LYS 326 NZ                                         0.087    3.513
4IGG_ABD_subunitA_prepped_minimized_with_6UPV_actin.pdb #4/D LYS 704 HE3   6UPV_actin_only.pdb #1/A ARG 95 CG                                          0.086    3.514
4IGG_ABD_subunitA_prepped_minimized_with_6UPV_actin.pdb #4/D GLN 789 NE2   6UPV_actin_only.pdb #1/C ARG 147 CA                                         0.086    3.514
4IGG_ABD_subunitA_prepped_minimized_with_6UPV_actin.pdb #4/D VAL 809 HG22  6UPV_actin_only.pdb #1/C PRO 333 CD                                         0.085    3.515
6UPV_actin_only.pdb #1/C MET 305 O                                         4IGG_ABD_subunitA_prepped_minimized_with_6UPV_actin.pdb #4/D VAL 808 HG21   0.084    3.516
6UPV_actin_only.pdb #1/C ARG 147 CZ                                        4IGG_ABD_subunitA_prepped_minimized_with_6UPV_actin.pdb #4/D SER 817 H      0.083    3.517
6UPV_actin_only.pdb #1/C ARG 147 CZ                                        4IGG_ABD_subunitA_prepped_minimized_with_6UPV_actin.pdb #4/D ASP 813 O      0.082    3.518
4IGG_ABD_subunitA_prepped_minimized_with_6UPV_actin.pdb #4/D LEU 807 HD12  6UPV_actin_only.pdb #1/C ARG 335 O                                          0.082    3.518
6UPV_actin_only.pdb #1/C MET 305 SD                                        4IGG_ABD_subunitA_prepped_minimized_with_6UPV_actin.pdb #4/D LEU 807 HB2    0.076    3.524
4IGG_ABD_subunitA_prepped_minimized_with_6UPV_actin.pdb #4/D SER 817 HB3   6UPV_actin_only.pdb #1/C GLY 146 O                                          0.076    3.524
4IGG_ABD_subunitA_prepped_minimized_with_6UPV_actin.pdb #4/D LEU 807 HD22  6UPV_actin_only.pdb #1/C ARG 335 NE                                         0.074    3.526
4IGG_ABD_subunitA_prepped_minimized_with_6UPV_actin.pdb #4/D ALA 778 HB2   6UPV_actin_only.pdb #1/A GLN 49 CB                                          0.073    3.527
6UPV_actin_only.pdb #1/C LYS 326 NZ                                        4IGG_ABD_subunitA_prepped_minimized_with_6UPV_actin.pdb #4/D MET 816 HE1    0.073    3.527
4IGG_ABD_subunitA_prepped_minimized_with_6UPV_actin.pdb #4/D LYS 704 HZ3   6UPV_actin_only.pdb #1/A ARG 95 CG                                          0.073    3.527
4IGG_ABD_subunitA_prepped_minimized_with_6UPV_actin.pdb #4/D GLN 789 HG3   6UPV_actin_only.pdb #1/C ARG 147 O                                          0.071    3.529
6UPV_actin_only.pdb #1/C LYS 328 CE                                        4IGG_ABD_subunitA_prepped_minimized_with_6UPV_actin.pdb #4/D MET 816 HB2    0.071    3.529
6UPV_actin_only.pdb #1/C ARG 147 CZ                                        4IGG_ABD_subunitA_prepped_minimized_with_6UPV_actin.pdb #4/D MET 816 O      0.069    3.531
6UPV_actin_only.pdb #1/C MET 305 CB                                        4IGG_ABD_subunitA_prepped_minimized_with_6UPV_actin.pdb #4/D LEU 807 HD13   0.068    3.532
4IGG_ABD_subunitA_prepped_minimized_with_6UPV_actin.pdb #4/D LYS 683 HE2   6UPV_actin_only.pdb #1/C LYS 326 CD                                         0.067    3.533
6UPV_actin_only.pdb #1/C MET 305 CB                                        4IGG_ABD_subunitA_prepped_minimized_with_6UPV_actin.pdb #4/D VAL 808 HG23   0.067    3.533
4IGG_ABD_subunitA_prepped_minimized_with_6UPV_actin.pdb #4/D GLU 806 HA    6UPV_actin_only.pdb #1/C TYR 337 OH                                         0.065    3.535
4IGG_ABD_subunitA_prepped_minimized_with_6UPV_actin.pdb #4/D GLU 806 HB3   6UPV_actin_only.pdb #1/C TYR 337 CB                                         0.064    3.536
6UPV_actin_only.pdb #1/C GLY 146 O                                         4IGG_ABD_subunitA_prepped_minimized_with_6UPV_actin.pdb #4/D GLN 789 CB     0.064    3.536
4IGG_ABD_subunitA_prepped_minimized_with_6UPV_actin.pdb #4/D LEU 807 HD23  6UPV_actin_only.pdb #1/C ARG 335 NE                                         0.063    3.537
6UPV_actin_only.pdb #1/A LYS 50 NZ                                         4IGG_ABD_subunitA_prepped_minimized_with_6UPV_actin.pdb #4/D TYR 779 CE1    0.059    3.541
6UPV_actin_only.pdb #1/C ALA 144 C                                         4IGG_ABD_subunitA_prepped_minimized_with_6UPV_actin.pdb #4/D ILE 792 CG2    0.050    3.550
6UPV_actin_only.pdb #1/C ARG 147 NE                                        4IGG_ABD_subunitA_prepped_minimized_with_6UPV_actin.pdb #4/D SER 817 CB     0.050    3.550
4IGG_ABD_subunitA_prepped_minimized_with_6UPV_actin.pdb #4/D VAL 809 HA    6UPV_actin_only.pdb #1/C PRO 333 CA                                         0.050    3.550
6UPV_actin_only.pdb #1/A GLN 49 C                                          4IGG_ABD_subunitA_prepped_minimized_with_6UPV_actin.pdb #4/D ALA 778 HB2    0.050    3.550
6UPV_actin_only.pdb #1/A ASN 92 CG                                         4IGG_ABD_subunitA_prepped_minimized_with_6UPV_actin.pdb #4/D LYS 834 HG2    0.049    3.551
6UPV_actin_only.pdb #1/A MET 47 SD                                         4IGG_ABD_subunitA_prepped_minimized_with_6UPV_actin.pdb #4/D LEU 785 HD23   0.048    3.552
4IGG_ABD_subunitA_prepped_minimized_with_6UPV_actin.pdb #4/D GLN 789 HE21  6UPV_actin_only.pdb #1/C ARG 147 CA                                         0.047    3.553
6UPV_actin_only.pdb #1/C LYS 18 CG                                         4IGG_ABD_subunitA_prepped_minimized_with_6UPV_actin.pdb #4/D GLU 806 OE2    0.045    3.555
6UPV_actin_only.pdb #1/C PRO 333 CG                                        4IGG_ABD_subunitA_prepped_minimized_with_6UPV_actin.pdb #4/D VAL 809 HG22   0.043    3.557
6UPV_actin_only.pdb #1/C LYS 326 CG                                        4IGG_ABD_subunitA_prepped_minimized_with_6UPV_actin.pdb #4/D LYS 683 CG     0.043    3.557
6UPV_actin_only.pdb #1/C TYR 337 CE2                                       4IGG_ABD_subunitA_prepped_minimized_with_6UPV_actin.pdb #4/D GLU 806 C      0.043    3.557
6UPV_actin_only.pdb #1/C GLU 334 CA                                        4IGG_ABD_subunitA_prepped_minimized_with_6UPV_actin.pdb #4/D GLU 806 HB3    0.041    3.559
6UPV_actin_only.pdb #1/C LYS 326 NZ                                        4IGG_ABD_subunitA_prepped_minimized_with_6UPV_actin.pdb #4/D MET 816 HE3    0.040    3.560
6UPV_actin_only.pdb #1/C LYS 326 NZ                                        4IGG_ABD_subunitA_prepped_minimized_with_6UPV_actin.pdb #4/D MET 816 CE     0.040    3.560
6UPV_actin_only.pdb #1/A ASN 92 CB                                         4IGG_ABD_subunitA_prepped_minimized_with_6UPV_actin.pdb #4/D LYS 834 HE3    0.039    3.561
4IGG_ABD_subunitA_prepped_minimized_with_6UPV_actin.pdb #4/D LEU 807 CG    6UPV_actin_only.pdb #1/C ARG 335 C                                          0.037    3.563
6UPV_actin_only.pdb #1/C ALA 144 C                                         4IGG_ABD_subunitA_prepped_minimized_with_6UPV_actin.pdb #4/D ILE 792 HG23   0.036    3.564
4IGG_ABD_subunitA_prepped_minimized_with_6UPV_actin.pdb #4/D LEU 807 HD22  6UPV_actin_only.pdb #1/C MET 305 CE                                         0.036    3.564
4IGG_ABD_subunitA_prepped_minimized_with_6UPV_actin.pdb #4/D GLN 789 HE22  6UPV_actin_only.pdb #1/C THR 148 OG1                                        0.036    3.564
6UPV_actin_only.pdb #1/C THR 148 N                                         4IGG_ABD_subunitA_prepped_minimized_with_6UPV_actin.pdb #4/D GLN 789 HE22   0.033    3.567
4IGG_ABD_subunitA_prepped_minimized_with_6UPV_actin.pdb #4/D LYS 704 HE3   6UPV_actin_only.pdb #1/A ARG 95 NE                                          0.033    3.567
4IGG_ABD_subunitA_prepped_minimized_with_6UPV_actin.pdb #4/D ILE 792 HG22  6UPV_actin_only.pdb #1/C SER 145 CA                                         0.032    3.568
4IGG_ABD_subunitA_prepped_minimized_with_6UPV_actin.pdb #4/D SER 817 HG    6UPV_actin_only.pdb #1/C ARG 147 NH2                                        0.032    3.568
6UPV_actin_only.pdb #1/A ARG 95 CB                                         4IGG_ABD_subunitA_prepped_minimized_with_6UPV_actin.pdb #4/D LYS 704 HD3    0.028    3.572
6UPV_actin_only.pdb #1/C SER 145 O                                         4IGG_ABD_subunitA_prepped_minimized_with_6UPV_actin.pdb #4/D SER 817 OG     0.023    3.577
4IGG_ABD_subunitA_prepped_minimized_with_6UPV_actin.pdb #4/D CYS 793 HG    6UPV_actin_only.pdb #1/C GLY 146 O                                          0.020    3.580
6UPV_actin_only.pdb #1/C MET 305 CB                                        4IGG_ABD_subunitA_prepped_minimized_with_6UPV_actin.pdb #4/D LEU 807 HD21   0.017    3.583
4IGG_ABD_subunitA_prepped_minimized_with_6UPV_actin.pdb #4/D HIS 788 HE2   6UPV_actin_only.pdb #1/C ILE 345 CG2                                        0.016    3.584
4IGG_ABD_subunitA_prepped_minimized_with_6UPV_actin.pdb #4/D GLU 806 O     6UPV_actin_only.pdb #1/C TYR 337 CE2                                        0.015    3.585
4IGG_ABD_subunitA_prepped_minimized_with_6UPV_actin.pdb #4/D LYS 683 HE2   6UPV_actin_only.pdb #1/C ILE 327 N                                          0.014    3.586
6UPV_actin_only.pdb #1/C GLY 301 O                                         4IGG_ABD_subunitA_prepped_minimized_with_6UPV_actin.pdb #4/D LEU 807 HD12   0.014    3.586
4IGG_ABD_subunitA_prepped_minimized_with_6UPV_actin.pdb #4/D ILE 792 CG2   6UPV_actin_only.pdb #1/C SER 145 C                                          0.012    3.588
6UPV_actin_only.pdb #1/C GLU 167 OE2                                       4IGG_ABD_subunitA_prepped_minimized_with_6UPV_actin.pdb #4/D TYR 786 OH     0.012    3.588
4IGG_ABD_subunitA_prepped_minimized_with_6UPV_actin.pdb #4/D GLN 789 CD    6UPV_actin_only.pdb #1/C ARG 147 C                                          0.011    3.589
4IGG_ABD_subunitA_prepped_minimized_with_6UPV_actin.pdb #4/D LEU 807 HD22  6UPV_actin_only.pdb #1/C ARG 335 CD                                         0.009    3.591
4IGG_ABD_subunitA_prepped_minimized_with_6UPV_actin.pdb #4/D LEU 807 HD13  6UPV_actin_only.pdb #1/C LYS 336 NZ                                         0.006    3.594
6UPV_actin_only.pdb #1/C LYS 328 CG                                        4IGG_ABD_subunitA_prepped_minimized_with_6UPV_actin.pdb #4/D ASP 813 HA     0.005    3.595
4IGG_ABD_subunitA_prepped_minimized_with_6UPV_actin.pdb #4/D GLU 806 OE1   6UPV_actin_only.pdb #1/C TYR 337 CD2                                        0.004    3.596
4IGG_ABD_subunitA_prepped_minimized_with_6UPV_actin.pdb #4/D LEU 807 CD1   6UPV_actin_only.pdb #1/C LYS 336 CD                                         0.004    3.596
4IGG_ABD_subunitA_prepped_minimized_with_6UPV_actin.pdb #4/D VAL 808 HG23  6UPV_actin_only.pdb #1/C MET 305 CG                                         0.003    3.597
6UPV_actin_only.pdb #1/C MET 305 SD                                        4IGG_ABD_subunitA_prepped_minimized_with_6UPV_actin.pdb #4/D LEU 807 HB3    0.003    3.597
4IGG_ABD_subunitA_prepped_minimized_with_6UPV_actin.pdb #4/D GLN 789 HG3   6UPV_actin_only.pdb #1/C ARG 147 C                                          0.001    3.599
