# Supplementary material for: Mechanism of the cadherin–catenin F-actin catch bond interaction
Source: eLife. 2022 Aug 1;11:e80130. doi: 10.7554/eLife.80130 (PMC9402232; doi:10.7554/eLife.80130)
Supplement: Source data 1. [file elife-80130-data1.zip › Supplementary File 1 - source data 1/Contacts/4/4A_6UPV]

Ignore distances between atoms separated by 4 bonds or less
Ignore distances between atoms in residues less than 5 apart in sequence
Detect intra-residue distances: False
Detect intra-molecule distances: False

651 distances
                         atom1                                                    atom2                           overlap  distance
6UPV_prepped+minimized_with_actin.pdb #2/L LYS 797 HZ2   6UPV_actin_only.pdb #1/C GLU 334 OE2                      2.589    1.411
6UPV_prepped+minimized_with_actin.pdb #2/L LYS 866 HZ1   6UPV_actin_only.pdb #1/A ASP 25 OD1                       2.564    1.436
6UPV_prepped+minimized_with_actin.pdb #2/L LYS 845 HZ2   6UPV_actin_only.pdb #1/A GLU 99 OE2                       2.443    1.557
6UPV_prepped+minimized_with_actin.pdb #2/L ARG 782 HH21  6UPV_actin_only.pdb #1/A GLY 48 O                         2.256    1.744
6UPV_prepped+minimized_with_actin.pdb #2/L LYS 867 HZ2   6UPV_actin_only.pdb #1/A GLU 93 OE2                       2.139    1.861
6UPV_prepped+minimized_with_actin.pdb #2/L LYS 797 HZ1   6UPV_actin_only.pdb #1/C ALA 144 O                        2.132    1.868
6UPV_prepped+minimized_with_actin.pdb #2/L LYS 867 H     6UPV_actin_only.pdb #1/A PRO 27 O                         2.045    1.955
6UPV_prepped+minimized_with_actin.pdb #2/L HIS 788 HE1   6UPV_actin_only.pdb #1/C SER 348 O                        1.989    2.011
6UPV_prepped+minimized_with_actin.pdb #2/L ARG 782 HE    6UPV_actin_only.pdb #1/A GLY 46 O                         1.906    2.094
6UPV_prepped+minimized_with_actin.pdb #2/L SER 817 HG    6UPV_actin_only.pdb #1/C SER 145 O                        1.814    2.186
6UPV_prepped+minimized_with_actin.pdb #2/L LYS 795 HZ1   6UPV_actin_only.pdb #1/C GLY 23 O                         1.783    2.217
6UPV_prepped+minimized_with_actin.pdb #2/L LYS 866 HZ1   6UPV_actin_only.pdb #1/A ASP 25 CG                        1.692    2.308
6UPV_prepped+minimized_with_actin.pdb #2/L LYS 845 HZ2   6UPV_actin_only.pdb #1/A GLU 99 CD                        1.680    2.320
6UPV_prepped+minimized_with_actin.pdb #2/L LYS 795 HE2   6UPV_actin_only.pdb #1/C ASP 25 OD1                       1.677    2.323
6UPV_prepped+minimized_with_actin.pdb #2/L LEU 869 HD11  6UPV_actin_only.pdb #1/A ASP 25 O                         1.621    2.379
6UPV_prepped+minimized_with_actin.pdb #2/L LYS 795 HE3   6UPV_actin_only.pdb #1/C ASP 25 OD1                       1.615    2.385
6UPV_prepped+minimized_with_actin.pdb #2/L ARG 782 HH22  6UPV_actin_only.pdb #1/A LYS 50 CB                        1.598    2.402
6UPV_prepped+minimized_with_actin.pdb #2/L LYS 866 NZ    6UPV_actin_only.pdb #1/A ASP 25 OD1                       1.588    2.412
6UPV_prepped+minimized_with_actin.pdb #2/L LYS 797 NZ    6UPV_actin_only.pdb #1/C GLU 334 OE2                      1.554    2.446
6UPV_prepped+minimized_with_actin.pdb #2/L HIS 788 HE1   6UPV_actin_only.pdb #1/C SER 348 OG                       1.545    2.455
6UPV_prepped+minimized_with_actin.pdb #2/L LYS 866 HA    6UPV_actin_only.pdb #1/A PRO 27 O                         1.543    2.457
6UPV_prepped+minimized_with_actin.pdb #2/L LYS 845 HE3   6UPV_actin_only.pdb #1/A GLU 99 OE2                       1.537    2.463
6UPV_prepped+minimized_with_actin.pdb #2/L PRO 864 HG3   6UPV_actin_only.pdb #1/A GLU 93 O                         1.534    2.466
6UPV_prepped+minimized_with_actin.pdb #2/L ALA 778 HB2   6UPV_actin_only.pdb #1/A GLN 49 O                         1.532    2.468
6UPV_prepped+minimized_with_actin.pdb #2/L LEU 785 HD22  6UPV_actin_only.pdb #1/A VAL 45 O                         1.517    2.483
6UPV_prepped+minimized_with_actin.pdb #2/L LYS 845 NZ    6UPV_actin_only.pdb #1/A GLU 99 OE2                       1.508    2.492
6UPV_prepped+minimized_with_actin.pdb #2/L LYS 866 HZ2   6UPV_actin_only.pdb #1/A ASP 25 OD1                       1.465    2.535
6UPV_prepped+minimized_with_actin.pdb #2/L LYS 842 HG3   6UPV_actin_only.pdb #1/A TYR 91 OH                        1.447    2.553
6UPV_prepped+minimized_with_actin.pdb #2/L LYS 797 HZ2   6UPV_actin_only.pdb #1/C GLU 334 CD                       1.447    2.553
6UPV_prepped+minimized_with_actin.pdb #2/L ASP 813 OD1   6UPV_actin_only.pdb #1/C LYS 328 NZ                       1.435    2.565
6UPV_prepped+minimized_with_actin.pdb #2/L LYS 867 HE2   6UPV_actin_only.pdb #1/A VAL 30 N                         1.429    2.571
6UPV_prepped+minimized_with_actin.pdb #2/L SER 817 HG    6UPV_actin_only.pdb #1/C SER 145 C                        1.386    2.614
6UPV_prepped+minimized_with_actin.pdb #2/L LEU 869 HA    6UPV_actin_only.pdb #1/A TYR 337 CE2                      1.385    2.615
6UPV_prepped+minimized_with_actin.pdb #2/L LYS 862 O     6UPV_actin_only.pdb #1/A ARG 95 NE                        1.339    2.661
6UPV_prepped+minimized_with_actin.pdb #2/L VAL 838 HG21  6UPV_actin_only.pdb #1/A ASN 92 OD1                       1.339    2.661
6UPV_prepped+minimized_with_actin.pdb #2/L TYR 837 HE2   6UPV_actin_only.pdb #1/A TYR 91 O                         1.335    2.665
6UPV_prepped+minimized_with_actin.pdb #2/L PRO 864 O     6UPV_actin_only.pdb #1/A ARG 28 NH1                       1.325    2.675
6UPV_prepped+minimized_with_actin.pdb #2/L PRO 864 HG2   6UPV_actin_only.pdb #1/A ARG 28 O                         1.323    2.677
6UPV_prepped+minimized_with_actin.pdb #2/L LYS 867 HG3   6UPV_actin_only.pdb #1/A ARG 28 O                         1.299    2.701
6UPV_prepped+minimized_with_actin.pdb #2/L ARG 782 NH2   6UPV_actin_only.pdb #1/A GLY 48 O                         1.299    2.701
6UPV_prepped+minimized_with_actin.pdb #2/L LYS 845 HZ3   6UPV_actin_only.pdb #1/A GLU 99 OE2                       1.277    2.723
6UPV_actin_only.pdb #1/A MET 47 SD                       6UPV_prepped+minimized_with_actin.pdb #2/L ARG 782 HD3    1.268    2.732
6UPV_prepped+minimized_with_actin.pdb #2/L LYS 795 HB3   6UPV_actin_only.pdb #1/C ASP 25 OD1                       1.255    2.745
6UPV_prepped+minimized_with_actin.pdb #2/L LYS 866 HG2   6UPV_actin_only.pdb #1/A ALA 26 O                         1.249    2.751
6UPV_prepped+minimized_with_actin.pdb #2/L LYS 797 HZ3   6UPV_actin_only.pdb #1/C GLU 334 OE2                      1.244    2.756
6UPV_prepped+minimized_with_actin.pdb #2/L LEU 785 HD13  6UPV_actin_only.pdb #1/C LEU 349 CD2                      1.243    2.757
6UPV_prepped+minimized_with_actin.pdb #2/L LYS 866 HZ1   6UPV_actin_only.pdb #1/A ASP 25 OD2                       1.232    2.768
6UPV_prepped+minimized_with_actin.pdb #2/L LYS 866 HE2   6UPV_actin_only.pdb #1/A ALA 26 N                         1.218    2.782
6UPV_prepped+minimized_with_actin.pdb #2/L LEU 869 HD21  6UPV_actin_only.pdb #1/A ASP 25 O                         1.216    2.784
6UPV_prepped+minimized_with_actin.pdb #2/L ASP 813 OD2   6UPV_actin_only.pdb #1/C LYS 328 NZ                       1.216    2.784
6UPV_prepped+minimized_with_actin.pdb #2/L LYS 795 CE    6UPV_actin_only.pdb #1/C ASP 25 OD1                       1.205    2.795
6UPV_prepped+minimized_with_actin.pdb #2/L LYS 845 HZ2   6UPV_actin_only.pdb #1/A GLU 99 OE1                       1.196    2.804
6UPV_prepped+minimized_with_actin.pdb #2/L VAL 796 HG22  6UPV_actin_only.pdb #1/C ASP 25 O                         1.195    2.805
6UPV_actin_only.pdb #1/A ALA 26 CB                       6UPV_prepped+minimized_with_actin.pdb #2/L LYS 866 HB3    1.192    2.808
6UPV_prepped+minimized_with_actin.pdb #2/L LYS 845 HZ3   6UPV_actin_only.pdb #1/A GLU 99 CD                        1.191    2.809
6UPV_actin_only.pdb #1/C ILE 341 CG2                     6UPV_prepped+minimized_with_actin.pdb #2/L VAL 796 HG21   1.175    2.825
6UPV_prepped+minimized_with_actin.pdb #2/L LYS 842 HE2   6UPV_actin_only.pdb #1/A HIS 87 NE2                       1.162    2.838
6UPV_prepped+minimized_with_actin.pdb #2/L LYS 867 HG3   6UPV_actin_only.pdb #1/A ALA 29 CA                        1.158    2.842
6UPV_actin_only.pdb #1/A GLU 57 OE1                      6UPV_prepped+minimized_with_actin.pdb #2/L GLN 831 HE22   1.156    2.844
6UPV_prepped+minimized_with_actin.pdb #2/L LYS 867 HE3   6UPV_actin_only.pdb #1/A VAL 30 O                         1.152    2.848
6UPV_prepped+minimized_with_actin.pdb #2/L LYS 845 HZ3   6UPV_actin_only.pdb #1/A GLU 99 OE1                       1.141    2.859
6UPV_prepped+minimized_with_actin.pdb #2/L ARG 782 HH21  6UPV_actin_only.pdb #1/A GLY 48 C                         1.140    2.860
6UPV_actin_only.pdb #1/C ALA 144 O                       6UPV_prepped+minimized_with_actin.pdb #2/L LYS 797 NZ     1.117    2.883
6UPV_prepped+minimized_with_actin.pdb #2/L LYS 842 HG3   6UPV_actin_only.pdb #1/A TYR 91 CZ                        1.107    2.893
6UPV_prepped+minimized_with_actin.pdb #2/L LYS 867 HG3   6UPV_actin_only.pdb #1/A ALA 29 N                         1.103    2.897
6UPV_prepped+minimized_with_actin.pdb #2/L ARG 782 HG2   6UPV_actin_only.pdb #1/A MET 47 CE                        1.103    2.897
6UPV_prepped+minimized_with_actin.pdb #2/L LEU 785 HD23  6UPV_actin_only.pdb #1/A MET 47 CE                        1.090    2.910
6UPV_prepped+minimized_with_actin.pdb #2/L LYS 867 HZ2   6UPV_actin_only.pdb #1/A GLU 93 CD                        1.090    2.910
6UPV_actin_only.pdb #1/A PRO 27 O                        6UPV_prepped+minimized_with_actin.pdb #2/L LYS 867 N      1.090    2.910
6UPV_prepped+minimized_with_actin.pdb #2/L ALA 863 HA    6UPV_actin_only.pdb #1/A LEU 94 O                         1.090    2.910
6UPV_prepped+minimized_with_actin.pdb #2/L VAL 796 HG13  6UPV_actin_only.pdb #1/C ILE 341 CD1                      1.087    2.913
6UPV_actin_only.pdb #1/A ARG 28 C                        6UPV_prepped+minimized_with_actin.pdb #2/L LYS 867 HG3    1.084    2.916
6UPV_prepped+minimized_with_actin.pdb #2/L LYS 867 NZ    6UPV_actin_only.pdb #1/A GLU 93 OE2                       1.084    2.916
6UPV_prepped+minimized_with_actin.pdb #2/L TYR 837 HH    6UPV_actin_only.pdb #1/A ARG 95 O                         1.081    2.919
6UPV_prepped+minimized_with_actin.pdb #2/L ALA 821 HB2   6UPV_actin_only.pdb #1/C GLY 146 O                        1.072    2.928
6UPV_prepped+minimized_with_actin.pdb #2/L HIS 788 CE1   6UPV_actin_only.pdb #1/C SER 348 O                        1.067    2.933
6UPV_actin_only.pdb #1/A GLU 57 OE1                      6UPV_prepped+minimized_with_actin.pdb #2/L GLN 831 HE21   1.060    2.940
6UPV_prepped+minimized_with_actin.pdb #2/L LYS 845 HE3   6UPV_actin_only.pdb #1/A GLU 99 CD                        1.054    2.946
6UPV_actin_only.pdb #1/A LYS 50 NZ                       6UPV_prepped+minimized_with_actin.pdb #2/L TYR 779 OH     1.050    2.950
6UPV_prepped+minimized_with_actin.pdb #2/L ASP 813 CG    6UPV_actin_only.pdb #1/C LYS 328 NZ                       1.046    2.954
6UPV_prepped+minimized_with_actin.pdb #2/L PRO 864 HD3   6UPV_actin_only.pdb #1/A GLU 93 O                         1.042    2.958
6UPV_prepped+minimized_with_actin.pdb #2/L LEU 869 HA    6UPV_actin_only.pdb #1/A TYR 337 CD2                      1.042    2.958
6UPV_prepped+minimized_with_actin.pdb #2/L LYS 867 HG3   6UPV_actin_only.pdb #1/A VAL 30 N                         1.041    2.959
6UPV_prepped+minimized_with_actin.pdb #2/L LYS 866 HZ3   6UPV_actin_only.pdb #1/A ASP 25 OD1                       1.041    2.959
6UPV_prepped+minimized_with_actin.pdb #2/L LYS 797 HZ1   6UPV_actin_only.pdb #1/C GLU 334 OE2                      1.037    2.963
6UPV_prepped+minimized_with_actin.pdb #2/L ARG 782 HG2   6UPV_actin_only.pdb #1/A GLY 46 O                         1.036    2.964
6UPV_prepped+minimized_with_actin.pdb #2/L VAL 796 HG11  6UPV_actin_only.pdb #1/C ILE 341 CD1                      1.032    2.968
6UPV_prepped+minimized_with_actin.pdb #2/L HIS 788 HE1   6UPV_actin_only.pdb #1/C SER 348 C                        1.030    2.970
6UPV_prepped+minimized_with_actin.pdb #2/L VAL 796 HG23  6UPV_actin_only.pdb #1/C ASP 25 CB                        1.030    2.970
6UPV_prepped+minimized_with_actin.pdb #2/L VAL 870 HG12  6UPV_actin_only.pdb #1/A PRO 333 O                        1.028    2.972
6UPV_actin_only.pdb #1/C GLY 23 O                        6UPV_prepped+minimized_with_actin.pdb #2/L LYS 795 NZ     1.027    2.973
6UPV_prepped+minimized_with_actin.pdb #2/L LYS 797 HE3   6UPV_actin_only.pdb #1/C GLU 334 OE2                      1.023    2.977
6UPV_prepped+minimized_with_actin.pdb #2/L LYS 845 CE    6UPV_actin_only.pdb #1/A GLU 99 OE2                       1.018    2.982
6UPV_prepped+minimized_with_actin.pdb #2/L LYS 795 HE2   6UPV_actin_only.pdb #1/C ASP 25 CB                        1.002    2.998
6UPV_actin_only.pdb #1/A GLY 48 O                        6UPV_prepped+minimized_with_actin.pdb #2/L ARG 782 HH22   0.999    3.001
6UPV_prepped+minimized_with_actin.pdb #2/L LYS 866 HG3   6UPV_actin_only.pdb #1/A ARG 28 NE                        0.998    3.002
6UPV_prepped+minimized_with_actin.pdb #2/L VAL 796 HG22  6UPV_actin_only.pdb #1/C ASP 25 CB                        0.992    3.008
6UPV_actin_only.pdb #1/A GLU 99 CD                       6UPV_prepped+minimized_with_actin.pdb #2/L LYS 845 NZ     0.991    3.009
6UPV_prepped+minimized_with_actin.pdb #2/L LYS 795 HZ2   6UPV_actin_only.pdb #1/C GLY 23 O                         0.988    3.012
6UPV_actin_only.pdb #1/C THR 148 CG2                     6UPV_prepped+minimized_with_actin.pdb #2/L TYR 786 HE1    0.985    3.015
6UPV_prepped+minimized_with_actin.pdb #2/L ILE 792 HG21  6UPV_actin_only.pdb #1/C ILE 345 CG1                      0.976    3.024
6UPV_prepped+minimized_with_actin.pdb #2/L ARG 782 HD3   6UPV_actin_only.pdb #1/A MET 47 CE                        0.959    3.041
6UPV_prepped+minimized_with_actin.pdb #2/L LYS 795 HE2   6UPV_actin_only.pdb #1/C ASP 25 CG                        0.959    3.041
6UPV_prepped+minimized_with_actin.pdb #2/L LYS 867 HE2   6UPV_actin_only.pdb #1/A VAL 30 O                         0.955    3.045
6UPV_actin_only.pdb #1/A GLY 46 C                        6UPV_prepped+minimized_with_actin.pdb #2/L ARG 782 HE     0.942    3.058
6UPV_prepped+minimized_with_actin.pdb #2/L HIS 788 HD1   6UPV_actin_only.pdb #1/C LEU 349 CD1                      0.937    3.063
6UPV_prepped+minimized_with_actin.pdb #2/L LEU 869 HD23  6UPV_actin_only.pdb #1/A TYR 337 CD2                      0.934    3.066
6UPV_prepped+minimized_with_actin.pdb #2/L ALA 778 HB1   6UPV_actin_only.pdb #1/A GLN 49 O                         0.933    3.067
6UPV_prepped+minimized_with_actin.pdb #2/L LYS 867 HG2   6UPV_actin_only.pdb #1/A ARG 28 O                         0.931    3.069
6UPV_actin_only.pdb #1/A PRO 27 C                        6UPV_prepped+minimized_with_actin.pdb #2/L LYS 867 H      0.928    3.072
6UPV_prepped+minimized_with_actin.pdb #2/L LYS 866 HD3   6UPV_actin_only.pdb #1/A ALA 26 CB                        0.928    3.072
6UPV_prepped+minimized_with_actin.pdb #2/L LYS 842 HD3   6UPV_actin_only.pdb #1/A TYR 91 CE2                       0.923    3.077
6UPV_prepped+minimized_with_actin.pdb #2/L PRO 864 O     6UPV_actin_only.pdb #1/A ARG 28 CD                        0.912    3.088
6UPV_prepped+minimized_with_actin.pdb #2/L LYS 842 HD3   6UPV_actin_only.pdb #1/A HIS 87 NE2                       0.912    3.088
6UPV_actin_only.pdb #1/C PRO 333 CB                      6UPV_prepped+minimized_with_actin.pdb #2/L VAL 808 HG12   0.910    3.090
6UPV_prepped+minimized_with_actin.pdb #2/L LEU 869 HG    6UPV_actin_only.pdb #1/A ALA 26 CB                        0.908    3.092
6UPV_actin_only.pdb #1/A GLY 46 O                        6UPV_prepped+minimized_with_actin.pdb #2/L ARG 782 NE     0.904    3.096
6UPV_actin_only.pdb #1/A ALA 29 CA                       6UPV_prepped+minimized_with_actin.pdb #2/L LYS 867 HE2    0.902    3.098
6UPV_actin_only.pdb #1/C ALA 144 C                       6UPV_prepped+minimized_with_actin.pdb #2/L LYS 797 HZ1    0.901    3.099
6UPV_prepped+minimized_with_actin.pdb #2/L LYS 795 HZ2   6UPV_actin_only.pdb #1/C ASP 25 OD1                       0.897    3.103
6UPV_prepped+minimized_with_actin.pdb #2/L LYS 867 HB2   6UPV_actin_only.pdb #1/A VAL 30 CG2                       0.890    3.110
6UPV_actin_only.pdb #1/C THR 148 OG1                     6UPV_prepped+minimized_with_actin.pdb #2/L ASN 824 HD22   0.886    3.114
6UPV_actin_only.pdb #1/A ARG 95 NH1                      6UPV_prepped+minimized_with_actin.pdb #2/L LYS 834 HE3    0.885    3.115
6UPV_prepped+minimized_with_actin.pdb #2/L VAL 796 HG22  6UPV_actin_only.pdb #1/C ILE 341 CD1                      0.881    3.119
6UPV_actin_only.pdb #1/A GLY 48 O                        6UPV_prepped+minimized_with_actin.pdb #2/L ALA 778 HB1    0.879    3.121
6UPV_prepped+minimized_with_actin.pdb #2/L VAL 800 HG21  6UPV_actin_only.pdb #1/C GLU 334 CG                       0.869    3.131
6UPV_prepped+minimized_with_actin.pdb #2/L ALA 863 HB1   6UPV_actin_only.pdb #1/A LEU 94 O                         0.869    3.131
6UPV_prepped+minimized_with_actin.pdb #2/L SER 817 OG    6UPV_actin_only.pdb #1/C SER 145 O                        0.868    3.132
6UPV_prepped+minimized_with_actin.pdb #2/L ASN 824 HD22  6UPV_actin_only.pdb #1/C GLU 167 OE2                      0.861    3.139
6UPV_prepped+minimized_with_actin.pdb #2/L LYS 866 HG2   6UPV_actin_only.pdb #1/A ALA 26 CB                        0.861    3.139
6UPV_prepped+minimized_with_actin.pdb #2/L HIS 788 HD1   6UPV_actin_only.pdb #1/C SER 348 O                        0.860    3.140
6UPV_prepped+minimized_with_actin.pdb #2/L SER 817 HG    6UPV_actin_only.pdb #1/C GLY 146 N                        0.858    3.142
6UPV_prepped+minimized_with_actin.pdb #2/L ILE 792 HD13  6UPV_actin_only.pdb #1/C ILE 345 CG1                      0.853    3.147
6UPV_actin_only.pdb #1/A HIS 87 CE1                      6UPV_prepped+minimized_with_actin.pdb #2/L VAL 838 HG11   0.852    3.148
6UPV_prepped+minimized_with_actin.pdb #2/L LYS 866 HE2   6UPV_actin_only.pdb #1/A ALA 26 O                         0.851    3.149
6UPV_prepped+minimized_with_actin.pdb #2/L LYS 842 HD2   6UPV_actin_only.pdb #1/A TYR 91 OH                        0.847    3.153
6UPV_prepped+minimized_with_actin.pdb #2/L PRO 864 HD2   6UPV_actin_only.pdb #1/A LEU 94 O                         0.846    3.154
6UPV_prepped+minimized_with_actin.pdb #2/L LYS 866 HE2   6UPV_actin_only.pdb #1/A ASP 25 N                         0.845    3.155
6UPV_prepped+minimized_with_actin.pdb #2/L ARG 782 HG2   6UPV_actin_only.pdb #1/A GLY 46 C                         0.840    3.160
6UPV_actin_only.pdb #1/A ARG 95 CD                       6UPV_prepped+minimized_with_actin.pdb #2/L LYS 862 O      0.836    3.164
6UPV_prepped+minimized_with_actin.pdb #2/L LYS 842 HD3   6UPV_actin_only.pdb #1/A TYR 91 CZ                        0.829    3.171
6UPV_actin_only.pdb #1/A LEU 94 O                        6UPV_prepped+minimized_with_actin.pdb #2/L ALA 863 HB2    0.829    3.171
6UPV_prepped+minimized_with_actin.pdb #2/L HIS 788 HE1   6UPV_actin_only.pdb #1/C SER 348 CB                       0.828    3.172
6UPV_actin_only.pdb #1/A GLU 99 CG                       6UPV_prepped+minimized_with_actin.pdb #2/L LYS 845 HE3    0.825    3.175
6UPV_actin_only.pdb #1/A TYR 91 CE1                      6UPV_prepped+minimized_with_actin.pdb #2/L LYS 842 HG3    0.819    3.181
6UPV_prepped+minimized_with_actin.pdb #2/L ARG 782 HH21  6UPV_actin_only.pdb #1/A GLY 48 N                         0.817    3.183
6UPV_prepped+minimized_with_actin.pdb #2/L LEU 869 HD21  6UPV_actin_only.pdb #1/A ALA 26 CA                        0.817    3.183
6UPV_actin_only.pdb #1/C LYS 328 CE                      6UPV_prepped+minimized_with_actin.pdb #2/L ASP 813 OD2    0.808    3.192
6UPV_prepped+minimized_with_actin.pdb #2/L VAL 808 HG12  6UPV_actin_only.pdb #1/C PRO 333 CG                       0.804    3.196
6UPV_actin_only.pdb #1/A GLY 46 O                        6UPV_prepped+minimized_with_actin.pdb #2/L ARG 782 HH21   0.798    3.202
6UPV_prepped+minimized_with_actin.pdb #2/L PRO 864 HD3   6UPV_actin_only.pdb #1/A ARG 95 NE                        0.796    3.204
6UPV_prepped+minimized_with_actin.pdb #2/L VAL 838 HG21  6UPV_actin_only.pdb #1/A ASN 92 CG                        0.796    3.204
6UPV_actin_only.pdb #1/A GLU 93 OE2                      6UPV_prepped+minimized_with_actin.pdb #2/L LYS 867 HZ3    0.796    3.204
6UPV_prepped+minimized_with_actin.pdb #2/L LYS 842 HD2   6UPV_actin_only.pdb #1/A TYR 91 CE2                       0.795    3.205
6UPV_prepped+minimized_with_actin.pdb #2/L LYS 866 HE2   6UPV_actin_only.pdb #1/A ASP 25 OD1                       0.792    3.208
6UPV_prepped+minimized_with_actin.pdb #2/L HIS 788 CE1   6UPV_actin_only.pdb #1/C SER 348 OG                       0.792    3.208
6UPV_prepped+minimized_with_actin.pdb #2/L TYR 837 OH    6UPV_actin_only.pdb #1/A ARG 95 O                         0.778    3.222
6UPV_actin_only.pdb #1/A ASN 92 OD1                      6UPV_prepped+minimized_with_actin.pdb #2/L VAL 838 HG23   0.778    3.222
6UPV_prepped+minimized_with_actin.pdb #2/L ARG 782 HG3   6UPV_actin_only.pdb #1/A GLY 46 O                         0.775    3.225
6UPV_actin_only.pdb #1/A ARG 28 CD                       6UPV_prepped+minimized_with_actin.pdb #2/L LYS 866 HG3    0.771    3.229
6UPV_prepped+minimized_with_actin.pdb #2/L VAL 796 HG11  6UPV_actin_only.pdb #1/C GLU 334 OE1                      0.766    3.234
6UPV_prepped+minimized_with_actin.pdb #2/L LYS 867 HE2   6UPV_actin_only.pdb #1/A ALA 29 C                         0.764    3.236
6UPV_actin_only.pdb #1/C ASP 25 CA                       6UPV_prepped+minimized_with_actin.pdb #2/L VAL 796 HG22   0.763    3.237
6UPV_actin_only.pdb #1/C GLY 23 O                        6UPV_prepped+minimized_with_actin.pdb #2/L LYS 795 HZ3    0.759    3.241
6UPV_actin_only.pdb #1/A LYS 50 CD                       6UPV_prepped+minimized_with_actin.pdb #2/L ASP 775 OD1    0.756    3.244
6UPV_prepped+minimized_with_actin.pdb #2/L LYS 867 HZ1   6UPV_actin_only.pdb #1/A GLU 93 OE2                       0.754    3.246
6UPV_actin_only.pdb #1/A PRO 27 C                        6UPV_prepped+minimized_with_actin.pdb #2/L LYS 866 HA     0.753    3.247
6UPV_prepped+minimized_with_actin.pdb #2/L LYS 866 HG2   6UPV_actin_only.pdb #1/A ALA 26 C                         0.753    3.247
6UPV_prepped+minimized_with_actin.pdb #2/L ALA 778 CB    6UPV_actin_only.pdb #1/A GLN 49 O                         0.752    3.248
6UPV_prepped+minimized_with_actin.pdb #2/L LYS 842 HD2   6UPV_actin_only.pdb #1/A TYR 91 CZ                        0.749    3.251
6UPV_prepped+minimized_with_actin.pdb #2/L LYS 845 HZ1   6UPV_actin_only.pdb #1/A GLU 99 OE2                       0.746    3.254
6UPV_prepped+minimized_with_actin.pdb #2/L PRO 864 CG    6UPV_actin_only.pdb #1/A GLU 93 O                         0.746    3.254
6UPV_actin_only.pdb #1/C LEU 349 CD1                     6UPV_prepped+minimized_with_actin.pdb #2/L LEU 785 HA     0.745    3.255
6UPV_prepped+minimized_with_actin.pdb #2/L SER 817 HA    6UPV_actin_only.pdb #1/C ARG 147 NH1                      0.745    3.255
6UPV_prepped+minimized_with_actin.pdb #2/L ASP 775 OD1   6UPV_actin_only.pdb #1/A LYS 50 CE                        0.743    3.257
6UPV_prepped+minimized_with_actin.pdb #2/L LEU 869 HD23  6UPV_actin_only.pdb #1/A TYR 337 CG                       0.742    3.258
6UPV_actin_only.pdb #1/A ARG 95 CD                       6UPV_prepped+minimized_with_actin.pdb #2/L MET 861 HB3    0.739    3.261
6UPV_actin_only.pdb #1/C GLU 334 CD                      6UPV_prepped+minimized_with_actin.pdb #2/L VAL 796 HG11   0.737    3.263
6UPV_prepped+minimized_with_actin.pdb #2/L LEU 869 O     6UPV_actin_only.pdb #1/A TYR 337 CE2                      0.734    3.266
6UPV_prepped+minimized_with_actin.pdb #2/L ARG 782 NH2   6UPV_actin_only.pdb #1/A LYS 50 CB                        0.730    3.270
6UPV_prepped+minimized_with_actin.pdb #2/L ARG 782 HH22  6UPV_actin_only.pdb #1/A LYS 50 CG                        0.729    3.271
6UPV_prepped+minimized_with_actin.pdb #2/L LYS 866 HA    6UPV_actin_only.pdb #1/A ARG 28 CA                        0.729    3.271
6UPV_actin_only.pdb #1/A ASP 25 N                        6UPV_prepped+minimized_with_actin.pdb #2/L LYS 866 HZ1    0.724    3.276
6UPV_actin_only.pdb #1/A GLN 49 C                        6UPV_prepped+minimized_with_actin.pdb #2/L ALA 778 HB2    0.720    3.280
6UPV_prepped+minimized_with_actin.pdb #2/L LYS 797 CE    6UPV_actin_only.pdb #1/C GLU 334 OE2                      0.715    3.285
6UPV_prepped+minimized_with_actin.pdb #2/L ILE 792 HD12  6UPV_actin_only.pdb #1/C ILE 345 CG1                      0.708    3.292
6UPV_prepped+minimized_with_actin.pdb #2/L LYS 867 HG3   6UPV_actin_only.pdb #1/A ALA 29 C                         0.705    3.295
6UPV_prepped+minimized_with_actin.pdb #2/L PRO 864 HD3   6UPV_actin_only.pdb #1/A ARG 95 NH2                       0.705    3.295
6UPV_prepped+minimized_with_actin.pdb #2/L ALA 778 HB1   6UPV_actin_only.pdb #1/A GLN 49 C                         0.704    3.296
6UPV_actin_only.pdb #1/C SER 348 OG                      6UPV_prepped+minimized_with_actin.pdb #2/L ILE 792 HD11   0.703    3.297
6UPV_actin_only.pdb #1/A GLU 57 OE1                      6UPV_prepped+minimized_with_actin.pdb #2/L GLN 831 NE2    0.703    3.297
6UPV_actin_only.pdb #1/A ASP 24 CB                       6UPV_prepped+minimized_with_actin.pdb #2/L LYS 866 HE2    0.697    3.303
6UPV_prepped+minimized_with_actin.pdb #2/L LYS 866 HA    6UPV_actin_only.pdb #1/A ARG 28 CD                        0.692    3.308
6UPV_prepped+minimized_with_actin.pdb #2/L LYS 866 HE2   6UPV_actin_only.pdb #1/A ALA 26 CB                        0.690    3.310
6UPV_prepped+minimized_with_actin.pdb #2/L LYS 795 HB3   6UPV_actin_only.pdb #1/C ASP 25 CG                        0.690    3.310
6UPV_actin_only.pdb #1/A ARG 95 NH2                      6UPV_prepped+minimized_with_actin.pdb #2/L PRO 864 HB3    0.689    3.311
6UPV_actin_only.pdb #1/C PRO 333 CB                      6UPV_prepped+minimized_with_actin.pdb #2/L VAL 808 HG13   0.689    3.311
6UPV_prepped+minimized_with_actin.pdb #2/L TYR 837 OH    6UPV_actin_only.pdb #1/A ARG 95 C                         0.687    3.313
6UPV_actin_only.pdb #1/A MET 47 CE                       6UPV_prepped+minimized_with_actin.pdb #2/L ARG 782 HB3    0.687    3.313
6UPV_prepped+minimized_with_actin.pdb #2/L LYS 866 HZ2   6UPV_actin_only.pdb #1/A ASP 24 CB                        0.685    3.315
6UPV_prepped+minimized_with_actin.pdb #2/L SER 817 HG    6UPV_actin_only.pdb #1/C GLY 146 CA                       0.683    3.317
6UPV_actin_only.pdb #1/A ARG 95 CA                       6UPV_prepped+minimized_with_actin.pdb #2/L TYR 837 OH     0.683    3.317
6UPV_actin_only.pdb #1/C SER 145 O                       6UPV_prepped+minimized_with_actin.pdb #2/L SER 817 HA     0.680    3.320
6UPV_prepped+minimized_with_actin.pdb #2/L VAL 838 HG13  6UPV_actin_only.pdb #1/A TYR 91 CB                        0.678    3.322
6UPV_actin_only.pdb #1/A PRO 27 O                        6UPV_prepped+minimized_with_actin.pdb #2/L LYS 866 CA     0.678    3.322
6UPV_prepped+minimized_with_actin.pdb #2/L VAL 838 HG22  6UPV_actin_only.pdb #1/A TYR 91 CB                        0.675    3.325
6UPV_actin_only.pdb #1/C ALA 144 O                       6UPV_prepped+minimized_with_actin.pdb #2/L LYS 797 HE2    0.672    3.328
6UPV_actin_only.pdb #1/C ALA 144 O                       6UPV_prepped+minimized_with_actin.pdb #2/L LYS 797 HZ2    0.670    3.330
6UPV_actin_only.pdb #1/A PRO 27 O                        6UPV_prepped+minimized_with_actin.pdb #2/L LYS 867 O      0.668    3.332
6UPV_prepped+minimized_with_actin.pdb #2/L VAL 796 HG11  6UPV_actin_only.pdb #1/C GLU 334 OE2                      0.666    3.334
6UPV_prepped+minimized_with_actin.pdb #2/L PRO 864 HG2   6UPV_actin_only.pdb #1/A ARG 28 CB                        0.665    3.335
6UPV_prepped+minimized_with_actin.pdb #2/L TYR 837 HH    6UPV_actin_only.pdb #1/A ARG 95 C                         0.664    3.336
6UPV_actin_only.pdb #1/C ASP 25 CB                       6UPV_prepped+minimized_with_actin.pdb #2/L LYS 795 HB3    0.663    3.337
6UPV_prepped+minimized_with_actin.pdb #2/L LYS 867 HD2   6UPV_actin_only.pdb #1/A VAL 30 O                         0.662    3.338
6UPV_prepped+minimized_with_actin.pdb #2/L LYS 866 NZ    6UPV_actin_only.pdb #1/A ASP 25 CG                        0.662    3.338
6UPV_actin_only.pdb #1/A PRO 27 O                        6UPV_prepped+minimized_with_actin.pdb #2/L LYS 867 HB2    0.661    3.339
6UPV_prepped+minimized_with_actin.pdb #2/L VAL 838 HG21  6UPV_actin_only.pdb #1/A TYR 91 CB                        0.657    3.343
6UPV_actin_only.pdb #1/A ASP 25 C                        6UPV_prepped+minimized_with_actin.pdb #2/L LEU 869 HD11   0.652    3.348
6UPV_actin_only.pdb #1/C PRO 333 CG                      6UPV_prepped+minimized_with_actin.pdb #2/L VAL 808 O      0.650    3.350
6UPV_actin_only.pdb #1/C GLY 23 C                        6UPV_prepped+minimized_with_actin.pdb #2/L LYS 795 HZ1    0.649    3.351
6UPV_prepped+minimized_with_actin.pdb #2/L LYS 797 HZ2   6UPV_actin_only.pdb #1/C GLU 334 OE1                      0.645    3.355
6UPV_prepped+minimized_with_actin.pdb #2/L LYS 845 NZ    6UPV_actin_only.pdb #1/A GLU 99 OE1                       0.643    3.357
6UPV_prepped+minimized_with_actin.pdb #2/L PRO 868 O     6UPV_actin_only.pdb #1/A TYR 337 OH                       0.641    3.359
6UPV_prepped+minimized_with_actin.pdb #2/L TYR 837 OH    6UPV_actin_only.pdb #1/A ARG 95 CB                        0.641    3.359
6UPV_prepped+minimized_with_actin.pdb #2/L LYS 795 HZ2   6UPV_actin_only.pdb #1/C ASP 24 CA                        0.636    3.364
6UPV_prepped+minimized_with_actin.pdb #2/L ARG 782 HE    6UPV_actin_only.pdb #1/A MET 47 CA                        0.632    3.368
6UPV_actin_only.pdb #1/A ASP 25 O                        6UPV_prepped+minimized_with_actin.pdb #2/L LEU 869 CD1    0.629    3.371
6UPV_prepped+minimized_with_actin.pdb #2/L LEU 869 HD22  6UPV_actin_only.pdb #1/A TYR 337 CD2                      0.629    3.371
6UPV_prepped+minimized_with_actin.pdb #2/L ALA 778 HB1   6UPV_actin_only.pdb #1/A LYS 50 CB                        0.627    3.373
6UPV_prepped+minimized_with_actin.pdb #2/L LYS 866 CE    6UPV_actin_only.pdb #1/A ASP 25 OD1                       0.623    3.377
6UPV_actin_only.pdb #1/A PRO 27 CD                       6UPV_prepped+minimized_with_actin.pdb #2/L LEU 869 HD23   0.621    3.379
6UPV_prepped+minimized_with_actin.pdb #2/L LYS 867 H     6UPV_actin_only.pdb #1/A ARG 28 CA                        0.621    3.379
6UPV_prepped+minimized_with_actin.pdb #2/L LYS 842 HB2   6UPV_actin_only.pdb #1/A TYR 91 CE1                       0.613    3.387
6UPV_prepped+minimized_with_actin.pdb #2/L GLN 789 HE22  6UPV_actin_only.pdb #1/C THR 148 CG2                      0.613    3.387
6UPV_prepped+minimized_with_actin.pdb #2/L VAL 800 HG11  6UPV_actin_only.pdb #1/C PRO 333 CG                       0.612    3.388
6UPV_actin_only.pdb #1/A GLU 93 O                        6UPV_prepped+minimized_with_actin.pdb #2/L PRO 864 CD     0.608    3.392
6UPV_prepped+minimized_with_actin.pdb #2/L LEU 869 HA    6UPV_actin_only.pdb #1/A TYR 337 CZ                       0.604    3.396
6UPV_actin_only.pdb #1/A ASP 24 CB                       6UPV_prepped+minimized_with_actin.pdb #2/L LYS 866 HE3    0.604    3.396
6UPV_prepped+minimized_with_actin.pdb #2/L ILE 792 HD13  6UPV_actin_only.pdb #1/C ILE 345 CA                       0.603    3.397
6UPV_prepped+minimized_with_actin.pdb #2/L LYS 842 HD3   6UPV_actin_only.pdb #1/A TYR 91 CD2                       0.602    3.398
6UPV_actin_only.pdb #1/A LYS 50 NZ                       6UPV_prepped+minimized_with_actin.pdb #2/L TYR 779 HH     0.600    3.400
6UPV_prepped+minimized_with_actin.pdb #2/L LYS 867 CE    6UPV_actin_only.pdb #1/A VAL 30 O                         0.600    3.400
6UPV_actin_only.pdb #1/C ALA 144 O                       6UPV_prepped+minimized_with_actin.pdb #2/L LYS 797 HZ3    0.599    3.401
6UPV_prepped+minimized_with_actin.pdb #2/L LYS 866 HE2   6UPV_actin_only.pdb #1/A ALA 26 CA                        0.597    3.403
6UPV_prepped+minimized_with_actin.pdb #2/L VAL 796 CG1   6UPV_actin_only.pdb #1/C ILE 341 CD1                      0.593    3.407
6UPV_actin_only.pdb #1/C SER 348 O                       6UPV_prepped+minimized_with_actin.pdb #2/L HIS 788 ND1    0.590    3.410
6UPV_prepped+minimized_with_actin.pdb #2/L VAL 796 HG22  6UPV_actin_only.pdb #1/C ASP 25 C                         0.588    3.412
6UPV_prepped+minimized_with_actin.pdb #2/L LYS 867 HE2   6UPV_actin_only.pdb #1/A VAL 30 C                         0.588    3.412
6UPV_prepped+minimized_with_actin.pdb #2/L LYS 867 CG    6UPV_actin_only.pdb #1/A ARG 28 O                         0.586    3.414
6UPV_actin_only.pdb #1/C ILE 345 CG1                     6UPV_prepped+minimized_with_actin.pdb #2/L ILE 792 HB     0.584    3.416
6UPV_actin_only.pdb #1/A GLU 93 CG                       6UPV_prepped+minimized_with_actin.pdb #2/L LYS 867 HZ2    0.583    3.417
6UPV_prepped+minimized_with_actin.pdb #2/L VAL 870 HG11  6UPV_actin_only.pdb #1/A PRO 333 O                        0.581    3.419
6UPV_prepped+minimized_with_actin.pdb #2/L VAL 838 HG13  6UPV_actin_only.pdb #1/A TYR 91 CG                        0.581    3.419
6UPV_prepped+minimized_with_actin.pdb #2/L ARG 782 HG2   6UPV_actin_only.pdb #1/A MET 47 SD                        0.578    3.422
6UPV_prepped+minimized_with_actin.pdb #2/L VAL 796 HG12  6UPV_actin_only.pdb #1/C GLU 334 CD                       0.578    3.422
6UPV_prepped+minimized_with_actin.pdb #2/L LEU 785 HD11  6UPV_actin_only.pdb #1/C TYR 143 CE1                      0.576    3.424
6UPV_prepped+minimized_with_actin.pdb #2/L LEU 785 HD13  6UPV_actin_only.pdb #1/C LEU 349 CD1                      0.575    3.425
6UPV_prepped+minimized_with_actin.pdb #2/L GLU 865 O     6UPV_actin_only.pdb #1/A ARG 28 O                         0.570    3.430
6UPV_actin_only.pdb #1/C GLY 146 O                       6UPV_prepped+minimized_with_actin.pdb #2/L GLN 820 HB3    0.568    3.432
6UPV_prepped+minimized_with_actin.pdb #2/L HIS 788 HD1   6UPV_actin_only.pdb #1/C LEU 349 CA                       0.567    3.433
6UPV_prepped+minimized_with_actin.pdb #2/L VAL 838 CG2   6UPV_actin_only.pdb #1/A ASN 92 OD1                       0.558    3.442
6UPV_actin_only.pdb #1/C THR 148 OG1                     6UPV_prepped+minimized_with_actin.pdb #2/L ASN 824 ND2    0.556    3.444
6UPV_actin_only.pdb #1/A MET 47 CE                       6UPV_prepped+minimized_with_actin.pdb #2/L TYR 786 OH     0.556    3.444
6UPV_actin_only.pdb #1/A PHE 21 CE2                      6UPV_prepped+minimized_with_actin.pdb #2/L ALA 863 HB1    0.556    3.444
6UPV_prepped+minimized_with_actin.pdb #2/L LEU 869 HD11  6UPV_actin_only.pdb #1/A ALA 26 CB                        0.552    3.448
6UPV_actin_only.pdb #1/C GLY 146 CA                      6UPV_prepped+minimized_with_actin.pdb #2/L ALA 821 HB2    0.547    3.453
6UPV_prepped+minimized_with_actin.pdb #2/L GLU 865 O     6UPV_actin_only.pdb #1/A ARG 28 CD                        0.546    3.454
6UPV_actin_only.pdb #1/A GLU 93 O                        6UPV_prepped+minimized_with_actin.pdb #2/L PRO 864 HD2    0.543    3.457
6UPV_actin_only.pdb #1/C SER 145 C                       6UPV_prepped+minimized_with_actin.pdb #2/L SER 817 OG     0.539    3.461
6UPV_prepped+minimized_with_actin.pdb #2/L VAL 796 HG21  6UPV_actin_only.pdb #1/C ILE 341 CD1                      0.538    3.462
6UPV_prepped+minimized_with_actin.pdb #2/L LYS 866 HZ2   6UPV_actin_only.pdb #1/A ASP 24 OD1                       0.525    3.475
6UPV_actin_only.pdb #1/A LEU 94 O                        6UPV_prepped+minimized_with_actin.pdb #2/L ALA 863 CB     0.520    3.480
6UPV_actin_only.pdb #1/C LEU 349 CD1                     6UPV_prepped+minimized_with_actin.pdb #2/L LEU 785 HD12   0.512    3.488
6UPV_prepped+minimized_with_actin.pdb #2/L ARG 782 HE    6UPV_actin_only.pdb #1/A GLY 48 O                         0.510    3.490
6UPV_prepped+minimized_with_actin.pdb #2/L VAL 796 CG2   6UPV_actin_only.pdb #1/C ASP 25 CB                        0.504    3.496
6UPV_actin_only.pdb #1/C THR 351 CG2                     6UPV_prepped+minimized_with_actin.pdb #2/L GLN 781 HG2    0.503    3.497
6UPV_prepped+minimized_with_actin.pdb #2/L LYS 845 HZ2   6UPV_actin_only.pdb #1/A GLU 99 CG                        0.503    3.497
6UPV_prepped+minimized_with_actin.pdb #2/L ARG 782 CG    6UPV_actin_only.pdb #1/A GLY 46 O                         0.501    3.499
6UPV_actin_only.pdb #1/C LYS 328 CE                      6UPV_prepped+minimized_with_actin.pdb #2/L ASP 813 OD1    0.499    3.501
6UPV_actin_only.pdb #1/C SER 145 CA                      6UPV_prepped+minimized_with_actin.pdb #2/L SER 817 HG     0.498    3.502
6UPV_actin_only.pdb #1/A ARG 28 CA                       6UPV_prepped+minimized_with_actin.pdb #2/L GLU 865 O      0.497    3.503
6UPV_actin_only.pdb #1/A VAL 45 O                        6UPV_prepped+minimized_with_actin.pdb #2/L LEU 785 CD2    0.497    3.503
6UPV_prepped+minimized_with_actin.pdb #2/L ILE 792 HB    6UPV_actin_only.pdb #1/C ILE 345 CD1                      0.496    3.504
6UPV_prepped+minimized_with_actin.pdb #2/L LEU 869 HD21  6UPV_actin_only.pdb #1/A ALA 26 CB                        0.494    3.506
6UPV_prepped+minimized_with_actin.pdb #2/L LYS 842 CG    6UPV_actin_only.pdb #1/A TYR 91 OH                        0.494    3.506
6UPV_actin_only.pdb #1/A LYS 50 CD                       6UPV_prepped+minimized_with_actin.pdb #2/L ASP 775 HA     0.493    3.507
6UPV_actin_only.pdb #1/C THR 148 OG1                     6UPV_prepped+minimized_with_actin.pdb #2/L ASN 824 HD21   0.492    3.508
6UPV_prepped+minimized_with_actin.pdb #2/L LYS 797 NZ    6UPV_actin_only.pdb #1/C GLU 334 CD                       0.491    3.509
6UPV_actin_only.pdb #1/A ARG 28 CD                       6UPV_prepped+minimized_with_actin.pdb #2/L GLU 865 C      0.490    3.510
6UPV_actin_only.pdb #1/A VAL 30 N                        6UPV_prepped+minimized_with_actin.pdb #2/L LYS 867 CE     0.489    3.511
6UPV_actin_only.pdb #1/C PRO 333 CB                      6UPV_prepped+minimized_with_actin.pdb #2/L VAL 800 HG11   0.488    3.512
6UPV_prepped+minimized_with_actin.pdb #2/L ALA 863 HA    6UPV_actin_only.pdb #1/A ARG 95 CB                        0.488    3.512
6UPV_actin_only.pdb #1/A GLU 99 CD                       6UPV_prepped+minimized_with_actin.pdb #2/L LYS 845 CE     0.487    3.513
6UPV_prepped+minimized_with_actin.pdb #2/L LYS 866 HE3   6UPV_actin_only.pdb #1/A ARG 28 NE                        0.486    3.514
6UPV_actin_only.pdb #1/C LYS 328 CE                      6UPV_prepped+minimized_with_actin.pdb #2/L ASP 813 CG     0.485    3.515
6UPV_prepped+minimized_with_actin.pdb #2/L PRO 864 HG2   6UPV_actin_only.pdb #1/A ARG 28 C                         0.481    3.519
6UPV_prepped+minimized_with_actin.pdb #2/L MET 861 HE3   6UPV_actin_only.pdb #1/A ARG 95 CD                        0.479    3.521
6UPV_actin_only.pdb #1/A PRO 27 O                        6UPV_prepped+minimized_with_actin.pdb #2/L LYS 866 C      0.476    3.524
6UPV_actin_only.pdb #1/A ARG 28 O                        6UPV_prepped+minimized_with_actin.pdb #2/L PRO 864 CG     0.475    3.525
6UPV_prepped+minimized_with_actin.pdb #2/L PRO 864 HD2   6UPV_actin_only.pdb #1/A LEU 94 CA                        0.475    3.525
6UPV_prepped+minimized_with_actin.pdb #2/L LYS 797 HZ2   6UPV_actin_only.pdb #1/C GLU 334 CG                       0.475    3.525
6UPV_prepped+minimized_with_actin.pdb #2/L LYS 795 NZ    6UPV_actin_only.pdb #1/C ASP 25 OD1                       0.474    3.526
6UPV_actin_only.pdb #1/A ARG 95 NH1                      6UPV_prepped+minimized_with_actin.pdb #2/L GLU 701 OE1    0.474    3.526
6UPV_actin_only.pdb #1/A HIS 87 CD2                      6UPV_prepped+minimized_with_actin.pdb #2/L LYS 842 HE2    0.473    3.527
6UPV_prepped+minimized_with_actin.pdb #2/L ARG 782 HE    6UPV_actin_only.pdb #1/A GLY 48 N                         0.469    3.531
6UPV_prepped+minimized_with_actin.pdb #2/L ALA 863 HB1   6UPV_actin_only.pdb #1/A PHE 21 CZ                        0.469    3.531
6UPV_actin_only.pdb #1/A ARG 28 O                        6UPV_prepped+minimized_with_actin.pdb #2/L PRO 864 HB2    0.468    3.532
6UPV_prepped+minimized_with_actin.pdb #2/L LYS 866 HZ2   6UPV_actin_only.pdb #1/A ASP 25 N                         0.465    3.535
6UPV_actin_only.pdb #1/C ASP 24 O                        6UPV_prepped+minimized_with_actin.pdb #2/L ILE 792 HG23   0.465    3.535
6UPV_actin_only.pdb #1/A GLU 99 OE2                      6UPV_prepped+minimized_with_actin.pdb #2/L LYS 845 HE2    0.458    3.542
6UPV_prepped+minimized_with_actin.pdb #2/L LYS 866 HE3   6UPV_actin_only.pdb #1/A ASP 24 CG                        0.458    3.542
6UPV_prepped+minimized_with_actin.pdb #2/L ALA 821 HB2   6UPV_actin_only.pdb #1/C GLY 146 C                        0.458    3.542
6UPV_actin_only.pdb #1/C GLU 334 CG                      6UPV_prepped+minimized_with_actin.pdb #2/L VAL 796 HG12   0.457    3.543
6UPV_actin_only.pdb #1/A ARG 28 O                        6UPV_prepped+minimized_with_actin.pdb #2/L PRO 864 HG3    0.457    3.543
6UPV_prepped+minimized_with_actin.pdb #2/L LEU 869 HD21  6UPV_actin_only.pdb #1/A PRO 27 CD                        0.454    3.546
6UPV_prepped+minimized_with_actin.pdb #2/L VAL 796 HG13  6UPV_actin_only.pdb #1/C GLU 334 OE1                      0.449    3.551
6UPV_prepped+minimized_with_actin.pdb #2/L ARG 782 HH21  6UPV_actin_only.pdb #1/A LYS 50 CB                        0.449    3.551
6UPV_prepped+minimized_with_actin.pdb #2/L LYS 797 HZ3   6UPV_actin_only.pdb #1/C GLU 334 CD                       0.448    3.552
6UPV_prepped+minimized_with_actin.pdb #2/L LYS 842 CD    6UPV_actin_only.pdb #1/A TYR 91 CZ                        0.444    3.556
6UPV_prepped+minimized_with_actin.pdb #2/L ARG 782 HE    6UPV_actin_only.pdb #1/A MET 47 N                         0.441    3.559
6UPV_prepped+minimized_with_actin.pdb #2/L LYS 867 HE2   6UPV_actin_only.pdb #1/A VAL 30 CA                        0.441    3.559
6UPV_prepped+minimized_with_actin.pdb #2/L ARG 782 HH21  6UPV_actin_only.pdb #1/A GLY 48 CA                        0.439    3.561
6UPV_prepped+minimized_with_actin.pdb #2/L LYS 866 HZ1   6UPV_actin_only.pdb #1/A ASP 25 CB                        0.433    3.567
6UPV_actin_only.pdb #1/C ASP 25 CG                       6UPV_prepped+minimized_with_actin.pdb #2/L LYS 795 HE3    0.432    3.568
6UPV_prepped+minimized_with_actin.pdb #2/L ALA 863 HA    6UPV_actin_only.pdb #1/A ARG 95 NE                        0.431    3.569
6UPV_prepped+minimized_with_actin.pdb #2/L LYS 842 HD3   6UPV_actin_only.pdb #1/A TYR 91 CE1                       0.431    3.569
6UPV_prepped+minimized_with_actin.pdb #2/L LEU 869 HD23  6UPV_actin_only.pdb #1/A TYR 337 CE2                      0.428    3.572
6UPV_prepped+minimized_with_actin.pdb #2/L ALA 778 HB2   6UPV_actin_only.pdb #1/A GLN 49 CB                        0.426    3.574
6UPV_actin_only.pdb #1/A TYR 337 CB                      6UPV_prepped+minimized_with_actin.pdb #2/L LEU 869 HD22   0.425    3.575
6UPV_actin_only.pdb #1/C GLU 334 CB                      6UPV_prepped+minimized_with_actin.pdb #2/L VAL 800 HG21   0.424    3.576
6UPV_prepped+minimized_with_actin.pdb #2/L LYS 866 HE2   6UPV_actin_only.pdb #1/A ASP 25 C                         0.424    3.576
6UPV_actin_only.pdb #1/C TYR 143 CD1                     6UPV_prepped+minimized_with_actin.pdb #2/L LEU 785 HD11   0.423    3.577
6UPV_prepped+minimized_with_actin.pdb #2/L ARG 782 HH22  6UPV_actin_only.pdb #1/A LYS 50 CA                        0.419    3.581
6UPV_prepped+minimized_with_actin.pdb #2/L LYS 795 HZ2   6UPV_actin_only.pdb #1/C ASP 24 C                         0.417    3.583
6UPV_prepped+minimized_with_actin.pdb #2/L LEU 869 CA    6UPV_actin_only.pdb #1/A TYR 337 CE2                      0.416    3.584
6UPV_prepped+minimized_with_actin.pdb #2/L LYS 867 HB2   6UPV_actin_only.pdb #1/A VAL 30 N                         0.414    3.586
6UPV_prepped+minimized_with_actin.pdb #2/L LYS 866 CG    6UPV_actin_only.pdb #1/A ALA 26 CB                        0.413    3.587
6UPV_prepped+minimized_with_actin.pdb #2/L LYS 867 H     6UPV_actin_only.pdb #1/A ARG 28 C                         0.411    3.589
6UPV_prepped+minimized_with_actin.pdb #2/L ASP 775 CG    6UPV_actin_only.pdb #1/A LYS 50 CE                        0.407    3.593
6UPV_prepped+minimized_with_actin.pdb #2/L LYS 866 HA    6UPV_actin_only.pdb #1/A ARG 28 N                         0.406    3.594
6UPV_prepped+minimized_with_actin.pdb #2/L LYS 866 HZ2   6UPV_actin_only.pdb #1/A ASP 24 CG                        0.406    3.594
6UPV_prepped+minimized_with_actin.pdb #2/L PRO 864 HD3   6UPV_actin_only.pdb #1/A LEU 94 O                         0.404    3.596
6UPV_prepped+minimized_with_actin.pdb #2/L PRO 864 O     6UPV_actin_only.pdb #1/A ARG 28 CZ                        0.404    3.596
6UPV_actin_only.pdb #1/A GLY 46 CA                       6UPV_prepped+minimized_with_actin.pdb #2/L GLN 781 HE21   0.402    3.598
6UPV_prepped+minimized_with_actin.pdb #2/L PRO 864 HD3   6UPV_actin_only.pdb #1/A ARG 95 CZ                        0.401    3.599
6UPV_prepped+minimized_with_actin.pdb #2/L GLU 865 HA    6UPV_actin_only.pdb #1/A ARG 28 NH1                       0.400    3.600
6UPV_prepped+minimized_with_actin.pdb #2/L PRO 864 HD2   6UPV_actin_only.pdb #1/A LEU 94 C                         0.399    3.601
6UPV_actin_only.pdb #1/A TYR 91 C                        6UPV_prepped+minimized_with_actin.pdb #2/L TYR 837 HE2    0.397    3.603
6UPV_prepped+minimized_with_actin.pdb #2/L ILE 792 HG21  6UPV_actin_only.pdb #1/C SER 344 OG                       0.392    3.608
6UPV_prepped+minimized_with_actin.pdb #2/L ARG 782 CG    6UPV_actin_only.pdb #1/A MET 47 CE                        0.390    3.610
6UPV_prepped+minimized_with_actin.pdb #2/L VAL 838 HG22  6UPV_actin_only.pdb #1/A TYR 91 O                         0.390    3.610
6UPV_prepped+minimized_with_actin.pdb #2/L LYS 867 HE3   6UPV_actin_only.pdb #1/A ASP 56 OD2                       0.387    3.613
6UPV_actin_only.pdb #1/C GLY 146 O                       6UPV_prepped+minimized_with_actin.pdb #2/L ALA 821 HA     0.387    3.613
6UPV_actin_only.pdb #1/A TYR 91 CD1                      6UPV_prepped+minimized_with_actin.pdb #2/L LYS 842 HB2    0.383    3.617
6UPV_actin_only.pdb #1/A LYS 50 CE                       6UPV_prepped+minimized_with_actin.pdb #2/L ASP 775 OD2    0.382    3.618
6UPV_prepped+minimized_with_actin.pdb #2/L VAL 838 HG21  6UPV_actin_only.pdb #1/A ASN 92 ND2                       0.380    3.620
6UPV_actin_only.pdb #1/A ARG 28 O                        6UPV_prepped+minimized_with_actin.pdb #2/L LYS 867 HZ1    0.378    3.622
6UPV_prepped+minimized_with_actin.pdb #2/L GLN 781 HB3   6UPV_actin_only.pdb #1/C THR 351 CG2                      0.376    3.624
6UPV_prepped+minimized_with_actin.pdb #2/L LYS 866 HE2   6UPV_actin_only.pdb #1/A ASP 25 CG                        0.375    3.625
6UPV_prepped+minimized_with_actin.pdb #2/L VAL 870 HG13  6UPV_actin_only.pdb #1/A GLU 334 CB                       0.375    3.625
6UPV_actin_only.pdb #1/C GLY 146 CA                      6UPV_prepped+minimized_with_actin.pdb #2/L SER 817 O      0.369    3.631
6UPV_prepped+minimized_with_actin.pdb #2/L ARG 782 CD    6UPV_actin_only.pdb #1/A MET 47 SD                        0.367    3.633
6UPV_actin_only.pdb #1/A ALA 26 CA                       6UPV_prepped+minimized_with_actin.pdb #2/L LYS 866 HG2    0.365    3.635
6UPV_actin_only.pdb #1/A ASP 25 O                        6UPV_prepped+minimized_with_actin.pdb #2/L LEU 869 HD13   0.364    3.636
6UPV_prepped+minimized_with_actin.pdb #2/L LYS 842 CD    6UPV_actin_only.pdb #1/A TYR 91 CE2                       0.364    3.636
6UPV_actin_only.pdb #1/A PRO 333 O                       6UPV_prepped+minimized_with_actin.pdb #2/L VAL 870 CG1    0.359    3.641
6UPV_actin_only.pdb #1/A ALA 26 CB                       6UPV_prepped+minimized_with_actin.pdb #2/L LYS 866 CB     0.358    3.642
6UPV_actin_only.pdb #1/C PRO 333 CB                      6UPV_prepped+minimized_with_actin.pdb #2/L VAL 808 CG1    0.355    3.645
6UPV_prepped+minimized_with_actin.pdb #2/L LYS 867 H     6UPV_actin_only.pdb #1/A ARG 28 N                         0.355    3.645
6UPV_prepped+minimized_with_actin.pdb #2/L TYR 837 HE2   6UPV_actin_only.pdb #1/A ARG 95 CG                        0.355    3.645
6UPV_prepped+minimized_with_actin.pdb #2/L LYS 866 HG2   6UPV_actin_only.pdb #1/A ARG 28 NE                        0.354    3.646
6UPV_prepped+minimized_with_actin.pdb #2/L ILE 792 HD13  6UPV_actin_only.pdb #1/C SER 344 O                        0.353    3.647
6UPV_actin_only.pdb #1/A ALA 26 CB                       6UPV_prepped+minimized_with_actin.pdb #2/L LYS 866 CD     0.353    3.647
6UPV_prepped+minimized_with_actin.pdb #2/L LYS 866 HG2   6UPV_actin_only.pdb #1/A ARG 28 CD                        0.351    3.649
6UPV_prepped+minimized_with_actin.pdb #2/L VAL 796 HG12  6UPV_actin_only.pdb #1/C GLU 334 OE2                      0.351    3.649
6UPV_actin_only.pdb #1/C ILE 345 CA                      6UPV_prepped+minimized_with_actin.pdb #2/L ILE 792 HD12   0.350    3.650
6UPV_prepped+minimized_with_actin.pdb #2/L LYS 842 CG    6UPV_actin_only.pdb #1/A TYR 91 CZ                        0.349    3.651
6UPV_prepped+minimized_with_actin.pdb #2/L LYS 866 HZ2   6UPV_actin_only.pdb #1/A ASP 25 CG                        0.345    3.655
6UPV_prepped+minimized_with_actin.pdb #2/L ALA 778 HB1   6UPV_actin_only.pdb #1/A LYS 50 N                         0.344    3.656
6UPV_actin_only.pdb #1/A ARG 28 C                        6UPV_prepped+minimized_with_actin.pdb #2/L LYS 867 HG2    0.344    3.656
6UPV_prepped+minimized_with_actin.pdb #2/L LEU 869 HD23  6UPV_actin_only.pdb #1/A TYR 337 CB                       0.338    3.662
6UPV_prepped+minimized_with_actin.pdb #2/L LYS 795 HZ1   6UPV_actin_only.pdb #1/C ASP 24 C                         0.334    3.666
6UPV_actin_only.pdb #1/A LYS 50 NZ                       6UPV_prepped+minimized_with_actin.pdb #2/L TYR 779 CZ     0.332    3.668
6UPV_prepped+minimized_with_actin.pdb #2/L LYS 795 HZ1   6UPV_actin_only.pdb #1/C ASP 24 CA                        0.331    3.669
6UPV_actin_only.pdb #1/C ILE 345 CD1                     6UPV_prepped+minimized_with_actin.pdb #2/L GLN 789 HA     0.331    3.669
6UPV_prepped+minimized_with_actin.pdb #2/L LYS 842 CD    6UPV_actin_only.pdb #1/A TYR 91 OH                        0.330    3.670
6UPV_prepped+minimized_with_actin.pdb #2/L TYR 837 HH    6UPV_actin_only.pdb #1/A ARG 95 CB                        0.329    3.671
6UPV_prepped+minimized_with_actin.pdb #2/L LYS 862 O     6UPV_actin_only.pdb #1/A ARG 95 CZ                        0.329    3.671
6UPV_prepped+minimized_with_actin.pdb #2/L GLN 789 HG2   6UPV_actin_only.pdb #1/C ILE 345 CG2                      0.328    3.672
6UPV_prepped+minimized_with_actin.pdb #2/L ARG 782 HG2   6UPV_actin_only.pdb #1/A MET 47 N                         0.327    3.673
6UPV_actin_only.pdb #1/A MET 47 CE                       6UPV_prepped+minimized_with_actin.pdb #2/L TYR 786 CZ     0.327    3.673
6UPV_actin_only.pdb #1/C ILE 341 CG2                     6UPV_prepped+minimized_with_actin.pdb #2/L ILE 792 HG22   0.326    3.674
6UPV_prepped+minimized_with_actin.pdb #2/L PRO 864 HG3   6UPV_actin_only.pdb #1/A GLU 93 C                         0.325    3.675
6UPV_prepped+minimized_with_actin.pdb #2/L LYS 866 HG2   6UPV_actin_only.pdb #1/A PRO 27 O                         0.325    3.675
6UPV_actin_only.pdb #1/A ARG 28 CD                       6UPV_prepped+minimized_with_actin.pdb #2/L GLU 865 HA     0.324    3.676
6UPV_prepped+minimized_with_actin.pdb #2/L VAL 796 HA    6UPV_actin_only.pdb #1/C ASP 25 CB                        0.324    3.676
6UPV_actin_only.pdb #1/A LEU 94 O                        6UPV_prepped+minimized_with_actin.pdb #2/L ALA 863 CA     0.324    3.676
6UPV_actin_only.pdb #1/C LEU 349 CG                      6UPV_prepped+minimized_with_actin.pdb #2/L LEU 785 HD13   0.323    3.677
6UPV_actin_only.pdb #1/C SER 348 CA                      6UPV_prepped+minimized_with_actin.pdb #2/L HIS 788 HE1    0.319    3.681
6UPV_actin_only.pdb #1/A HIS 87 NE2                      6UPV_prepped+minimized_with_actin.pdb #2/L LYS 842 CE     0.318    3.682
6UPV_actin_only.pdb #1/C ILE 345 CG1                     6UPV_prepped+minimized_with_actin.pdb #2/L ILE 792 CD1    0.317    3.683
6UPV_actin_only.pdb #1/C ASP 25 CA                       6UPV_prepped+minimized_with_actin.pdb #2/L VAL 796 HG23   0.316    3.684
6UPV_prepped+minimized_with_actin.pdb #2/L PRO 864 HG2   6UPV_actin_only.pdb #1/A GLU 93 O                         0.315    3.685
6UPV_actin_only.pdb #1/A ASP 24 CA                       6UPV_prepped+minimized_with_actin.pdb #2/L LYS 866 HZ2    0.311    3.689
6UPV_prepped+minimized_with_actin.pdb #2/L ILE 792 HG21  6UPV_actin_only.pdb #1/C ILE 345 CD1                      0.311    3.689
6UPV_actin_only.pdb #1/A HIS 87 NE2                      6UPV_prepped+minimized_with_actin.pdb #2/L LYS 842 CD     0.310    3.690
6UPV_prepped+minimized_with_actin.pdb #2/L ASN 824 HD22  6UPV_actin_only.pdb #1/C GLU 167 OE1                      0.309    3.691
6UPV_prepped+minimized_with_actin.pdb #2/L LYS 842 HD2   6UPV_actin_only.pdb #1/A HIS 87 NE2                       0.308    3.692
6UPV_prepped+minimized_with_actin.pdb #2/L LYS 842 HD3   6UPV_actin_only.pdb #1/A TYR 91 OH                        0.307    3.693
6UPV_actin_only.pdb #1/A ARG 95 CA                       6UPV_prepped+minimized_with_actin.pdb #2/L TYR 837 HH     0.305    3.695
6UPV_prepped+minimized_with_actin.pdb #2/L LEU 869 HD22  6UPV_actin_only.pdb #1/A TYR 337 CG                       0.303    3.697
6UPV_actin_only.pdb #1/A VAL 45 C                        6UPV_prepped+minimized_with_actin.pdb #2/L LEU 785 HD22   0.301    3.699
6UPV_actin_only.pdb #1/C ALA 144 O                       6UPV_prepped+minimized_with_actin.pdb #2/L LYS 797 CE     0.299    3.701
6UPV_prepped+minimized_with_actin.pdb #2/L LYS 866 HE2   6UPV_actin_only.pdb #1/A ALA 26 C                         0.298    3.702
6UPV_actin_only.pdb #1/A LEU 94 C                        6UPV_prepped+minimized_with_actin.pdb #2/L ALA 863 HA     0.298    3.702
6UPV_actin_only.pdb #1/C TYR 143 O                       6UPV_prepped+minimized_with_actin.pdb #2/L GLN 789 HG2    0.296    3.704
6UPV_prepped+minimized_with_actin.pdb #2/L ILE 792 HD13  6UPV_actin_only.pdb #1/C ILE 345 N                        0.296    3.704
6UPV_prepped+minimized_with_actin.pdb #2/L ARG 782 HH22  6UPV_actin_only.pdb #1/A LYS 50 N                         0.295    3.705
6UPV_actin_only.pdb #1/A HIS 87 CD2                      6UPV_prepped+minimized_with_actin.pdb #2/L LYS 842 HD3    0.294    3.706
6UPV_prepped+minimized_with_actin.pdb #2/L VAL 796 CG2   6UPV_actin_only.pdb #1/C ILE 341 CD1                      0.289    3.711
6UPV_prepped+minimized_with_actin.pdb #2/L LYS 866 HB3   6UPV_actin_only.pdb #1/A PRO 27 O                         0.289    3.711
6UPV_actin_only.pdb #1/A ASP 25 C                        6UPV_prepped+minimized_with_actin.pdb #2/L LEU 869 HD21   0.287    3.713
6UPV_actin_only.pdb #1/A PRO 333 C                       6UPV_prepped+minimized_with_actin.pdb #2/L VAL 870 HG11   0.286    3.714
6UPV_prepped+minimized_with_actin.pdb #2/L LYS 867 CG    6UPV_actin_only.pdb #1/A VAL 30 N                         0.286    3.714
6UPV_actin_only.pdb #1/C GLY 146 O                       6UPV_prepped+minimized_with_actin.pdb #2/L ALA 821 H      0.283    3.717
6UPV_prepped+minimized_with_actin.pdb #2/L VAL 838 HG11  6UPV_actin_only.pdb #1/A HIS 87 NE2                       0.281    3.719
6UPV_prepped+minimized_with_actin.pdb #2/L LYS 867 HB2   6UPV_actin_only.pdb #1/A VAL 30 CB                        0.280    3.720
6UPV_actin_only.pdb #1/A TYR 91 C                        6UPV_prepped+minimized_with_actin.pdb #2/L VAL 838 HG21   0.277    3.723
6UPV_prepped+minimized_with_actin.pdb #2/L TYR 779 HH    6UPV_actin_only.pdb #1/A GLU 57 OE1                       0.273    3.727
6UPV_actin_only.pdb #1/A ASP 25 O                        6UPV_prepped+minimized_with_actin.pdb #2/L LEU 869 CD2    0.273    3.727
6UPV_prepped+minimized_with_actin.pdb #2/L LEU 869 CD2   6UPV_actin_only.pdb #1/A TYR 337 CD2                      0.273    3.727
6UPV_actin_only.pdb #1/A GLY 46 CA                       6UPV_prepped+minimized_with_actin.pdb #2/L ARG 782 HG2    0.270    3.730
6UPV_actin_only.pdb #1/A TYR 91 O                        6UPV_prepped+minimized_with_actin.pdb #2/L TYR 837 CE2    0.268    3.732
6UPV_actin_only.pdb #1/C GLU 334 CD                      6UPV_prepped+minimized_with_actin.pdb #2/L VAL 796 CG1    0.263    3.737
6UPV_actin_only.pdb #1/C ILE 345 CG1                     6UPV_prepped+minimized_with_actin.pdb #2/L ILE 792 CG2    0.261    3.739
6UPV_prepped+minimized_with_actin.pdb #2/L PRO 864 O     6UPV_actin_only.pdb #1/A ARG 28 NE                        0.260    3.740
6UPV_actin_only.pdb #1/A ARG 28 CD                       6UPV_prepped+minimized_with_actin.pdb #2/L LYS 866 N      0.260    3.740
6UPV_actin_only.pdb #1/A GLN 49 O                        6UPV_prepped+minimized_with_actin.pdb #2/L ALA 778 HB3    0.256    3.744
6UPV_prepped+minimized_with_actin.pdb #2/L LYS 867 HE3   6UPV_actin_only.pdb #1/A VAL 30 C                         0.255    3.745
6UPV_prepped+minimized_with_actin.pdb #2/L LYS 862 C     6UPV_actin_only.pdb #1/A ARG 95 NE                        0.255    3.745
6UPV_prepped+minimized_with_actin.pdb #2/L VAL 838 HG22  6UPV_actin_only.pdb #1/A TYR 91 C                         0.254    3.746
6UPV_prepped+minimized_with_actin.pdb #2/L LYS 866 NZ    6UPV_actin_only.pdb #1/A ASP 25 OD2                       0.252    3.748
6UPV_actin_only.pdb #1/A ASP 24 CB                       6UPV_prepped+minimized_with_actin.pdb #2/L LYS 866 CE     0.246    3.754
6UPV_prepped+minimized_with_actin.pdb #2/L LYS 842 HG3   6UPV_actin_only.pdb #1/A TYR 91 CE2                       0.244    3.756
6UPV_prepped+minimized_with_actin.pdb #2/L ILE 792 HG22  6UPV_actin_only.pdb #1/C ILE 345 CD1                      0.243    3.757
6UPV_prepped+minimized_with_actin.pdb #2/L VAL 796 HG22  6UPV_actin_only.pdb #1/C ILE 341 CG2                      0.241    3.759
6UPV_prepped+minimized_with_actin.pdb #2/L VAL 796 CG2   6UPV_actin_only.pdb #1/C ILE 341 CG2                      0.240    3.760
6UPV_prepped+minimized_with_actin.pdb #2/L VAL 838 HG13  6UPV_actin_only.pdb #1/A TYR 91 CD1                       0.239    3.761
6UPV_prepped+minimized_with_actin.pdb #2/L LEU 785 CD1   6UPV_actin_only.pdb #1/C LEU 349 CD2                      0.238    3.762
6UPV_actin_only.pdb #1/C GLY 146 O                       6UPV_prepped+minimized_with_actin.pdb #2/L ALA 821 N      0.237    3.763
6UPV_prepped+minimized_with_actin.pdb #2/L VAL 808 HG13  6UPV_actin_only.pdb #1/C PRO 333 CG                       0.237    3.763
6UPV_prepped+minimized_with_actin.pdb #2/L VAL 870 HG13  6UPV_actin_only.pdb #1/A GLU 334 CA                       0.235    3.765
6UPV_prepped+minimized_with_actin.pdb #2/L PRO 864 HD3   6UPV_actin_only.pdb #1/A LEU 94 C                         0.235    3.765
6UPV_actin_only.pdb #1/A TYR 337 CD2                     6UPV_prepped+minimized_with_actin.pdb #2/L LEU 869 O      0.234    3.766
6UPV_actin_only.pdb #1/A HIS 87 CD2                      6UPV_prepped+minimized_with_actin.pdb #2/L LYS 842 HD2    0.234    3.766
6UPV_prepped+minimized_with_actin.pdb #2/L VAL 796 HG13  6UPV_actin_only.pdb #1/C GLU 334 CD                       0.230    3.770
6UPV_prepped+minimized_with_actin.pdb #2/L LYS 795 HZ2   6UPV_actin_only.pdb #1/C ASP 25 N                         0.229    3.771
6UPV_actin_only.pdb #1/A VAL 45 O                        6UPV_prepped+minimized_with_actin.pdb #2/L LEU 785 HD21   0.229    3.771
6UPV_prepped+minimized_with_actin.pdb #2/L VAL 796 CG1   6UPV_actin_only.pdb #1/C GLU 334 OE1                      0.228    3.772
6UPV_actin_only.pdb #1/C GLU 334 CB                      6UPV_prepped+minimized_with_actin.pdb #2/L VAL 800 HG22   0.227    3.773
6UPV_actin_only.pdb #1/A ARG 95 CD                       6UPV_prepped+minimized_with_actin.pdb #2/L MET 861 HB2    0.223    3.777
6UPV_actin_only.pdb #1/C ASP 25 CG                       6UPV_prepped+minimized_with_actin.pdb #2/L LYS 795 CE     0.222    3.778
6UPV_actin_only.pdb #1/C GLY 146 O                       6UPV_prepped+minimized_with_actin.pdb #2/L GLN 820 HG3    0.221    3.779
6UPV_actin_only.pdb #1/A VAL 30 N                        6UPV_prepped+minimized_with_actin.pdb #2/L LYS 867 HD2    0.220    3.780
6UPV_actin_only.pdb #1/A ARG 28 C                        6UPV_prepped+minimized_with_actin.pdb #2/L LYS 867 CG     0.220    3.780
6UPV_prepped+minimized_with_actin.pdb #2/L VAL 838 HG21  6UPV_actin_only.pdb #1/A ASN 92 N                         0.220    3.780
6UPV_prepped+minimized_with_actin.pdb #2/L LYS 867 HB3   6UPV_actin_only.pdb #1/A VAL 30 CG2                       0.219    3.781
6UPV_prepped+minimized_with_actin.pdb #2/L LYS 866 NZ    6UPV_actin_only.pdb #1/A ASP 25 N                         0.219    3.781
6UPV_prepped+minimized_with_actin.pdb #2/L PRO 864 O     6UPV_actin_only.pdb #1/A ARG 28 CG                        0.218    3.782
6UPV_actin_only.pdb #1/C PRO 332 CB                      6UPV_prepped+minimized_with_actin.pdb #2/L LYS 797 HE3    0.217    3.783
6UPV_actin_only.pdb #1/C ASP 25 OD1                      6UPV_prepped+minimized_with_actin.pdb #2/L LYS 795 CB     0.217    3.783
6UPV_prepped+minimized_with_actin.pdb #2/L LYS 842 HD3   6UPV_actin_only.pdb #1/A TYR 91 CG                        0.216    3.784
6UPV_actin_only.pdb #1/C ARG 147 O                       6UPV_prepped+minimized_with_actin.pdb #2/L GLN 789 HE22   0.214    3.786
6UPV_prepped+minimized_with_actin.pdb #2/L VAL 796 HG12  6UPV_actin_only.pdb #1/C GLU 334 OE1                      0.214    3.786
6UPV_prepped+minimized_with_actin.pdb #2/L ILE 792 HG22  6UPV_actin_only.pdb #1/C ILE 345 CG1                      0.214    3.786
6UPV_actin_only.pdb #1/A PRO 333 C                       6UPV_prepped+minimized_with_actin.pdb #2/L VAL 870 HG12   0.212    3.788
6UPV_prepped+minimized_with_actin.pdb #2/L ARG 782 CD    6UPV_actin_only.pdb #1/A MET 47 CE                        0.211    3.789
6UPV_prepped+minimized_with_actin.pdb #2/L ILE 792 HD13  6UPV_actin_only.pdb #1/C SER 344 OG                       0.211    3.789
6UPV_actin_only.pdb #1/A ARG 28 NH1                      6UPV_prepped+minimized_with_actin.pdb #2/L PRO 864 C      0.210    3.790
6UPV_prepped+minimized_with_actin.pdb #2/L TYR 837 OH    6UPV_actin_only.pdb #1/A ARG 95 CG                        0.210    3.790
6UPV_actin_only.pdb #1/A GLU 99 CG                       6UPV_prepped+minimized_with_actin.pdb #2/L LYS 845 HZ3    0.209    3.791
6UPV_prepped+minimized_with_actin.pdb #2/L ARG 782 CZ    6UPV_actin_only.pdb #1/A GLY 48 O                         0.208    3.792
6UPV_actin_only.pdb #1/A ASP 25 OD2                      6UPV_prepped+minimized_with_actin.pdb #2/L LYS 866 HD3    0.206    3.794
6UPV_prepped+minimized_with_actin.pdb #2/L LYS 795 HZ1   6UPV_actin_only.pdb #1/C ASP 24 O                         0.204    3.796
6UPV_prepped+minimized_with_actin.pdb #2/L LEU 869 HD11  6UPV_actin_only.pdb #1/A ALA 26 CA                        0.198    3.802
6UPV_prepped+minimized_with_actin.pdb #2/L MET 861 HB3   6UPV_actin_only.pdb #1/A ARG 95 NE                        0.197    3.803
6UPV_prepped+minimized_with_actin.pdb #2/L PRO 864 HD2   6UPV_actin_only.pdb #1/A LEU 94 CD2                       0.196    3.804
6UPV_prepped+minimized_with_actin.pdb #2/L ARG 782 NH2   6UPV_actin_only.pdb #1/A GLY 48 C                         0.194    3.806
6UPV_actin_only.pdb #1/A TYR 337 CE2                     6UPV_prepped+minimized_with_actin.pdb #2/L LEU 869 C      0.189    3.811
6UPV_prepped+minimized_with_actin.pdb #2/L ASN 824 HD22  6UPV_actin_only.pdb #1/C GLU 167 CD                       0.188    3.812
6UPV_prepped+minimized_with_actin.pdb #2/L ILE 792 HD12  6UPV_actin_only.pdb #1/C ILE 345 CB                       0.187    3.813
6UPV_actin_only.pdb #1/A GLY 46 O                        6UPV_prepped+minimized_with_actin.pdb #2/L ARG 782 CD     0.187    3.813
6UPV_actin_only.pdb #1/A MET 47 CE                       6UPV_prepped+minimized_with_actin.pdb #2/L ARG 782 HA     0.186    3.814
6UPV_prepped+minimized_with_actin.pdb #2/L PRO 864 HG3   6UPV_actin_only.pdb #1/A ARG 95 NH2                       0.185    3.815
6UPV_actin_only.pdb #1/A TYR 91 CE1                      6UPV_prepped+minimized_with_actin.pdb #2/L LYS 842 HA     0.181    3.819
6UPV_actin_only.pdb #1/A TYR 91 CB                       6UPV_prepped+minimized_with_actin.pdb #2/L VAL 838 CG2    0.181    3.819
6UPV_prepped+minimized_with_actin.pdb #2/L ARG 782 HE    6UPV_actin_only.pdb #1/A MET 47 SD                        0.180    3.820
6UPV_prepped+minimized_with_actin.pdb #2/L LYS 866 HE2   6UPV_actin_only.pdb #1/A ASP 25 CA                        0.180    3.820
6UPV_actin_only.pdb #1/A ALA 26 O                        6UPV_prepped+minimized_with_actin.pdb #2/L LYS 866 CG     0.179    3.821
6UPV_actin_only.pdb #1/A GLN 49 C                        6UPV_prepped+minimized_with_actin.pdb #2/L ALA 778 CB     0.178    3.822
6UPV_actin_only.pdb #1/C ASP 24 O                        6UPV_prepped+minimized_with_actin.pdb #2/L ILE 792 HG21   0.178    3.822
6UPV_prepped+minimized_with_actin.pdb #2/L LEU 869 HD11  6UPV_actin_only.pdb #1/A ASP 25 OD2                       0.177    3.823
6UPV_prepped+minimized_with_actin.pdb #2/L VAL 796 HG22  6UPV_actin_only.pdb #1/C ILE 341 CG1                      0.172    3.828
6UPV_actin_only.pdb #1/C PRO 333 CB                      6UPV_prepped+minimized_with_actin.pdb #2/L VAL 800 HG13   0.170    3.830
6UPV_actin_only.pdb #1/C SER 348 C                       6UPV_prepped+minimized_with_actin.pdb #2/L HIS 788 HD1    0.166    3.834
6UPV_prepped+minimized_with_actin.pdb #2/L LYS 842 HB2   6UPV_actin_only.pdb #1/A TYR 91 CZ                        0.165    3.835
6UPV_actin_only.pdb #1/C GLY 23 O                        6UPV_prepped+minimized_with_actin.pdb #2/L ILE 792 HG12   0.164    3.836
6UPV_prepped+minimized_with_actin.pdb #2/L LEU 785 CD2   6UPV_actin_only.pdb #1/A MET 47 CE                        0.164    3.836
6UPV_actin_only.pdb #1/A VAL 30 CB                       6UPV_prepped+minimized_with_actin.pdb #2/L LYS 867 HB3    0.160    3.840
6UPV_prepped+minimized_with_actin.pdb #2/L LYS 862 H     6UPV_actin_only.pdb #1/A ARG 95 NE                        0.159    3.841
6UPV_actin_only.pdb #1/C GLY 146 O                       6UPV_prepped+minimized_with_actin.pdb #2/L ALA 821 CB     0.158    3.842
6UPV_prepped+minimized_with_actin.pdb #2/L GLU 865 HA    6UPV_actin_only.pdb #1/A ARG 28 CZ                        0.156    3.844
6UPV_prepped+minimized_with_actin.pdb #2/L LYS 866 HE3   6UPV_actin_only.pdb #1/A ASP 24 OD2                       0.156    3.844
6UPV_prepped+minimized_with_actin.pdb #2/L LYS 866 CG    6UPV_actin_only.pdb #1/A ARG 28 NE                        0.155    3.845
6UPV_prepped+minimized_with_actin.pdb #2/L ILE 792 HD13  6UPV_actin_only.pdb #1/C ILE 345 CB                       0.155    3.845
6UPV_actin_only.pdb #1/C LEU 349 CD1                     6UPV_prepped+minimized_with_actin.pdb #2/L HIS 788 HB3    0.155    3.845
6UPV_prepped+minimized_with_actin.pdb #2/L GLU 865 O     6UPV_actin_only.pdb #1/A ARG 28 CB                        0.155    3.845
6UPV_prepped+minimized_with_actin.pdb #2/L LYS 867 HB2   6UPV_actin_only.pdb #1/A ALA 29 N                         0.155    3.845
6UPV_actin_only.pdb #1/A PRO 27 O                        6UPV_prepped+minimized_with_actin.pdb #2/L LYS 867 CA     0.154    3.846
6UPV_prepped+minimized_with_actin.pdb #2/L LYS 842 HD3   6UPV_actin_only.pdb #1/A TYR 91 CD1                       0.153    3.847
6UPV_prepped+minimized_with_actin.pdb #2/L ALA 778 HB1   6UPV_actin_only.pdb #1/A GLN 49 CB                        0.153    3.847
6UPV_actin_only.pdb #1/A ARG 28 CB                       6UPV_prepped+minimized_with_actin.pdb #2/L PRO 864 O      0.152    3.848
6UPV_prepped+minimized_with_actin.pdb #2/L LEU 869 HD22  6UPV_actin_only.pdb #1/A ILE 341 CD1                      0.152    3.848
6UPV_actin_only.pdb #1/C SER 348 OG                      6UPV_prepped+minimized_with_actin.pdb #2/L HIS 788 NE2    0.152    3.848
6UPV_actin_only.pdb #1/A ARG 95 CD                       6UPV_prepped+minimized_with_actin.pdb #2/L LYS 862 H      0.151    3.849
6UPV_prepped+minimized_with_actin.pdb #2/L LYS 866 CE    6UPV_actin_only.pdb #1/A ALA 26 N                         0.150    3.850
6UPV_prepped+minimized_with_actin.pdb #2/L LYS 867 HE2   6UPV_actin_only.pdb #1/A GLU 93 OE2                       0.148    3.852
6UPV_prepped+minimized_with_actin.pdb #2/L LYS 866 HZ1   6UPV_actin_only.pdb #1/A ASP 25 CA                        0.148    3.852
6UPV_prepped+minimized_with_actin.pdb #2/L VAL 800 HG11  6UPV_actin_only.pdb #1/C PRO 333 CD                       0.147    3.853
6UPV_actin_only.pdb #1/C TYR 143 CD1                     6UPV_prepped+minimized_with_actin.pdb #2/L GLN 789 HE21   0.146    3.854
6UPV_prepped+minimized_with_actin.pdb #2/L VAL 796 HG11  6UPV_actin_only.pdb #1/C ILE 341 CG2                      0.146    3.854
6UPV_prepped+minimized_with_actin.pdb #2/L GLU 865 HA    6UPV_actin_only.pdb #1/A ARG 28 NE                        0.143    3.857
6UPV_actin_only.pdb #1/A VAL 30 N                        6UPV_prepped+minimized_with_actin.pdb #2/L LYS 867 CD     0.142    3.858
6UPV_actin_only.pdb #1/A LYS 50 NZ                       6UPV_prepped+minimized_with_actin.pdb #2/L TYR 779 HE2    0.139    3.861
6UPV_actin_only.pdb #1/C ARG 147 CG                      6UPV_prepped+minimized_with_actin.pdb #2/L GLN 820 HG2    0.136    3.864
6UPV_actin_only.pdb #1/A ASP 25 CG                       6UPV_prepped+minimized_with_actin.pdb #2/L LYS 866 HZ3    0.136    3.864
6UPV_actin_only.pdb #1/A GLY 46 CA                       6UPV_prepped+minimized_with_actin.pdb #2/L GLN 781 HB3    0.136    3.864
6UPV_actin_only.pdb #1/A GLN 49 CB                       6UPV_prepped+minimized_with_actin.pdb #2/L ALA 778 HA     0.135    3.865
6UPV_actin_only.pdb #1/A VAL 45 O                        6UPV_prepped+minimized_with_actin.pdb #2/L LEU 785 HD23   0.135    3.865
6UPV_actin_only.pdb #1/A VAL 30 N                        6UPV_prepped+minimized_with_actin.pdb #2/L LYS 867 HE3    0.132    3.868
6UPV_actin_only.pdb #1/C SER 344 C                       6UPV_prepped+minimized_with_actin.pdb #2/L ILE 792 HD13   0.132    3.868
6UPV_prepped+minimized_with_actin.pdb #2/L LEU 869 CG    6UPV_actin_only.pdb #1/A ALA 26 CB                        0.131    3.869
6UPV_prepped+minimized_with_actin.pdb #2/L VAL 796 CG2   6UPV_actin_only.pdb #1/C ASP 25 O                         0.130    3.870
6UPV_prepped+minimized_with_actin.pdb #2/L ALA 778 HB1   6UPV_actin_only.pdb #1/A LYS 50 CA                        0.129    3.871
6UPV_prepped+minimized_with_actin.pdb #2/L SER 817 HB2   6UPV_actin_only.pdb #1/C ARG 147 NH1                      0.128    3.872
6UPV_prepped+minimized_with_actin.pdb #2/L PRO 868 O     6UPV_actin_only.pdb #1/A TYR 337 CZ                       0.127    3.873
6UPV_actin_only.pdb #1/A GLU 334 CB                      6UPV_prepped+minimized_with_actin.pdb #2/L LEU 869 HB3    0.126    3.874
6UPV_prepped+minimized_with_actin.pdb #2/L SER 817 OG    6UPV_actin_only.pdb #1/C GLY 146 N                        0.126    3.874
6UPV_prepped+minimized_with_actin.pdb #2/L LEU 785 HD21  6UPV_actin_only.pdb #1/A MET 47 CE                        0.125    3.875
6UPV_prepped+minimized_with_actin.pdb #2/L ARG 782 HH21  6UPV_actin_only.pdb #1/A LYS 50 N                         0.123    3.877
6UPV_prepped+minimized_with_actin.pdb #2/L GLU 865 O     6UPV_actin_only.pdb #1/A ARG 28 C                         0.123    3.877
6UPV_actin_only.pdb #1/C ASP 25 N                        6UPV_prepped+minimized_with_actin.pdb #2/L LYS 795 HE2    0.121    3.879
6UPV_prepped+minimized_with_actin.pdb #2/L PRO 864 CD    6UPV_actin_only.pdb #1/A LEU 94 O                         0.120    3.880
6UPV_actin_only.pdb #1/C GLU 334 OE2                     6UPV_prepped+minimized_with_actin.pdb #2/L LYS 797 HG3    0.119    3.881
6UPV_prepped+minimized_with_actin.pdb #2/L LYS 867 CE    6UPV_actin_only.pdb #1/A GLU 93 OE2                       0.118    3.882
6UPV_prepped+minimized_with_actin.pdb #2/L LYS 866 HG3   6UPV_actin_only.pdb #1/A ARG 28 CZ                        0.117    3.883
6UPV_actin_only.pdb #1/C SER 348 C                       6UPV_prepped+minimized_with_actin.pdb #2/L HIS 788 CE1    0.116    3.884
6UPV_prepped+minimized_with_actin.pdb #2/L LEU 869 HD23  6UPV_actin_only.pdb #1/A TYR 337 CD1                      0.115    3.885
6UPV_prepped+minimized_with_actin.pdb #2/L LYS 845 HE3   6UPV_actin_only.pdb #1/A GLU 99 OE1                       0.115    3.885
6UPV_prepped+minimized_with_actin.pdb #2/L GLU 701 OE1   6UPV_actin_only.pdb #1/A ARG 95 NH2                       0.114    3.886
6UPV_actin_only.pdb #1/C ASP 25 OD2                      6UPV_prepped+minimized_with_actin.pdb #2/L GLU 799 HG3    0.113    3.887
6UPV_prepped+minimized_with_actin.pdb #2/L LYS 795 HZ2   6UPV_actin_only.pdb #1/C ASP 25 CG                        0.113    3.887
6UPV_actin_only.pdb #1/A GLU 99 CD                       6UPV_prepped+minimized_with_actin.pdb #2/L LYS 845 HZ1    0.112    3.888
6UPV_actin_only.pdb #1/A ALA 26 CA                       6UPV_prepped+minimized_with_actin.pdb #2/L LEU 869 HG     0.112    3.888
6UPV_prepped+minimized_with_actin.pdb #2/L LYS 867 H     6UPV_actin_only.pdb #1/A ARG 28 O                         0.109    3.891
6UPV_actin_only.pdb #1/A PRO 333 O                       6UPV_prepped+minimized_with_actin.pdb #2/L VAL 870 HG13   0.102    3.898
6UPV_actin_only.pdb #1/C PRO 333 CB                      6UPV_prepped+minimized_with_actin.pdb #2/L VAL 808 HG11   0.102    3.898
6UPV_actin_only.pdb #1/A TYR 91 CE1                      6UPV_prepped+minimized_with_actin.pdb #2/L LYS 842 CG     0.102    3.898
6UPV_actin_only.pdb #1/C SER 145 O                       6UPV_prepped+minimized_with_actin.pdb #2/L SER 817 CB     0.102    3.898
6UPV_actin_only.pdb #1/A HIS 87 CE1                      6UPV_prepped+minimized_with_actin.pdb #2/L VAL 838 HG13   0.101    3.899
6UPV_actin_only.pdb #1/A GLY 46 C                        6UPV_prepped+minimized_with_actin.pdb #2/L ARG 782 HG3    0.099    3.901
6UPV_actin_only.pdb #1/A MET 47 CE                       6UPV_prepped+minimized_with_actin.pdb #2/L ARG 782 CB     0.095    3.905
6UPV_prepped+minimized_with_actin.pdb #2/L LEU 869 HA    6UPV_actin_only.pdb #1/A TYR 337 OH                       0.094    3.906
6UPV_prepped+minimized_with_actin.pdb #2/L LEU 869 HD21  6UPV_actin_only.pdb #1/A ALA 26 N                         0.094    3.906
6UPV_prepped+minimized_with_actin.pdb #2/L LEU 785 HD12  6UPV_actin_only.pdb #1/C LEU 349 CD2                      0.093    3.907
6UPV_actin_only.pdb #1/A ARG 28 CA                       6UPV_prepped+minimized_with_actin.pdb #2/L PRO 864 HG2    0.089    3.911
6UPV_actin_only.pdb #1/A HIS 87 CE1                      6UPV_prepped+minimized_with_actin.pdb #2/L VAL 838 CG1    0.088    3.912
6UPV_prepped+minimized_with_actin.pdb #2/L SER 817 O     6UPV_actin_only.pdb #1/C GLY 146 O                        0.087    3.913
6UPV_actin_only.pdb #1/A GLY 46 O                        6UPV_prepped+minimized_with_actin.pdb #2/L ARG 782 NH2    0.086    3.914
6UPV_prepped+minimized_with_actin.pdb #2/L LYS 867 CG    6UPV_actin_only.pdb #1/A ALA 29 CA                        0.084    3.916
6UPV_prepped+minimized_with_actin.pdb #2/L LYS 842 HE2   6UPV_actin_only.pdb #1/A HIS 87 CE1                       0.079    3.921
6UPV_actin_only.pdb #1/A LYS 50 CD                       6UPV_prepped+minimized_with_actin.pdb #2/L ASP 775 CG     0.079    3.921
6UPV_actin_only.pdb #1/A TYR 91 OH                       6UPV_prepped+minimized_with_actin.pdb #2/L LYS 845 HZ2    0.078    3.922
6UPV_actin_only.pdb #1/C SER 145 O                       6UPV_prepped+minimized_with_actin.pdb #2/L SER 817 HB2    0.077    3.923
6UPV_prepped+minimized_with_actin.pdb #2/L VAL 838 HG13  6UPV_actin_only.pdb #1/A HIS 87 NE2                       0.072    3.928
6UPV_prepped+minimized_with_actin.pdb #2/L LEU 869 HD21  6UPV_actin_only.pdb #1/A ILE 341 CD1                      0.072    3.928
6UPV_prepped+minimized_with_actin.pdb #2/L VAL 838 HG11  6UPV_actin_only.pdb #1/A TYR 91 CB                        0.071    3.929
6UPV_actin_only.pdb #1/C ASP 25 O                        6UPV_prepped+minimized_with_actin.pdb #2/L VAL 796 HG13   0.070    3.930
6UPV_prepped+minimized_with_actin.pdb #2/L HIS 788 HE1   6UPV_actin_only.pdb #1/C LEU 349 N                        0.069    3.931
6UPV_prepped+minimized_with_actin.pdb #2/L LYS 867 HE3   6UPV_actin_only.pdb #1/A GLU 93 OE2                       0.068    3.932
6UPV_prepped+minimized_with_actin.pdb #2/L LYS 867 CG    6UPV_actin_only.pdb #1/A ALA 29 N                         0.067    3.933
6UPV_actin_only.pdb #1/A MET 47 CE                       6UPV_prepped+minimized_with_actin.pdb #2/L TYR 786 HH     0.066    3.934
6UPV_actin_only.pdb #1/C GLU 334 OE2                     6UPV_prepped+minimized_with_actin.pdb #2/L LYS 797 HG2    0.066    3.934
6UPV_actin_only.pdb #1/A TYR 337 CD2                     6UPV_prepped+minimized_with_actin.pdb #2/L LEU 869 CA     0.066    3.934
6UPV_actin_only.pdb #1/A TYR 337 CG                      6UPV_prepped+minimized_with_actin.pdb #2/L LEU 869 HA     0.065    3.935
6UPV_prepped+minimized_with_actin.pdb #2/L VAL 870 HG11  6UPV_actin_only.pdb #1/A PRO 333 CB                       0.065    3.935
6UPV_actin_only.pdb #1/C ASP 25 O                        6UPV_prepped+minimized_with_actin.pdb #2/L VAL 796 HA     0.062    3.938
6UPV_actin_only.pdb #1/A TYR 337 CE2                     6UPV_prepped+minimized_with_actin.pdb #2/L PRO 868 O      0.060    3.940
6UPV_prepped+minimized_with_actin.pdb #2/L LYS 867 CD    6UPV_actin_only.pdb #1/A VAL 30 O                         0.059    3.941
6UPV_prepped+minimized_with_actin.pdb #2/L PRO 864 HD3   6UPV_actin_only.pdb #1/A LEU 94 CA                        0.059    3.941
6UPV_actin_only.pdb #1/C GLY 23 C                        6UPV_prepped+minimized_with_actin.pdb #2/L LYS 795 HZ2    0.059    3.941
6UPV_prepped+minimized_with_actin.pdb #2/L LYS 866 HE3   6UPV_actin_only.pdb #1/A ARG 28 NH2                       0.056    3.944
6UPV_prepped+minimized_with_actin.pdb #2/L ASN 824 ND2   6UPV_actin_only.pdb #1/C GLU 167 OE2                      0.055    3.945
6UPV_prepped+minimized_with_actin.pdb #2/L GLN 820 HG2   6UPV_actin_only.pdb #1/C ARG 147 NE                       0.055    3.945
6UPV_prepped+minimized_with_actin.pdb #2/L LYS 795 HZ1   6UPV_actin_only.pdb #1/C ASP 24 N                         0.053    3.947
6UPV_actin_only.pdb #1/A GLY 46 O                        6UPV_prepped+minimized_with_actin.pdb #2/L ARG 782 CZ     0.053    3.947
6UPV_actin_only.pdb #1/A ARG 95 CD                       6UPV_prepped+minimized_with_actin.pdb #2/L LYS 862 C      0.051    3.949
6UPV_prepped+minimized_with_actin.pdb #2/L LYS 866 CE    6UPV_actin_only.pdb #1/A ASP 25 N                         0.050    3.950
6UPV_actin_only.pdb #1/C GLY 146 O                       6UPV_prepped+minimized_with_actin.pdb #2/L ALA 821 CA     0.045    3.955
6UPV_prepped+minimized_with_actin.pdb #2/L LYS 866 CG    6UPV_actin_only.pdb #1/A ARG 28 CD                        0.045    3.955
6UPV_actin_only.pdb #1/A VAL 30 CG2                      6UPV_prepped+minimized_with_actin.pdb #2/L LYS 867 CB     0.042    3.958
6UPV_prepped+minimized_with_actin.pdb #2/L ARG 782 HH21  6UPV_actin_only.pdb #1/A GLN 49 N                         0.042    3.958
6UPV_actin_only.pdb #1/A ARG 95 NH1                      6UPV_prepped+minimized_with_actin.pdb #2/L LYS 834 HG2    0.041    3.959
6UPV_actin_only.pdb #1/A ASP 24 CB                       6UPV_prepped+minimized_with_actin.pdb #2/L LYS 866 NZ     0.040    3.960
6UPV_actin_only.pdb #1/A ARG 95 CG                       6UPV_prepped+minimized_with_actin.pdb #2/L MET 861 HE3    0.040    3.960
6UPV_actin_only.pdb #1/A GLU 93 CD                       6UPV_prepped+minimized_with_actin.pdb #2/L LYS 867 NZ     0.040    3.960
6UPV_actin_only.pdb #1/A ASN 92 OD1                      6UPV_prepped+minimized_with_actin.pdb #2/L LYS 834 HB3    0.037    3.963
6UPV_prepped+minimized_with_actin.pdb #2/L VAL 838 HG21  6UPV_actin_only.pdb #1/A ASN 92 CA                        0.034    3.966
6UPV_prepped+minimized_with_actin.pdb #2/L LYS 795 HE2   6UPV_actin_only.pdb #1/C ASP 25 CA                        0.033    3.967
6UPV_prepped+minimized_with_actin.pdb #2/L VAL 838 HG21  6UPV_actin_only.pdb #1/A TYR 91 O                         0.033    3.967
6UPV_prepped+minimized_with_actin.pdb #2/L LYS 866 HE3   6UPV_actin_only.pdb #1/A ALA 26 O                         0.033    3.967
6UPV_prepped+minimized_with_actin.pdb #2/L LYS 867 HE2   6UPV_actin_only.pdb #1/A ALA 29 CB                        0.033    3.967
6UPV_prepped+minimized_with_actin.pdb #2/L LYS 866 CE    6UPV_actin_only.pdb #1/A ALA 26 O                         0.032    3.968
6UPV_actin_only.pdb #1/A GLU 93 C                        6UPV_prepped+minimized_with_actin.pdb #2/L PRO 864 HD3    0.031    3.969
6UPV_actin_only.pdb #1/C ASP 25 CB                       6UPV_prepped+minimized_with_actin.pdb #2/L VAL 796 H      0.030    3.970
6UPV_prepped+minimized_with_actin.pdb #2/L VAL 838 HG13  6UPV_actin_only.pdb #1/A TYR 91 CD2                       0.030    3.970
6UPV_actin_only.pdb #1/C ASP 25 CA                       6UPV_prepped+minimized_with_actin.pdb #2/L VAL 796 CG2    0.029    3.971
6UPV_prepped+minimized_with_actin.pdb #2/L LEU 869 HD11  6UPV_actin_only.pdb #1/A ALA 26 N                         0.027    3.973
6UPV_actin_only.pdb #1/C LEU 349 CD1                     6UPV_prepped+minimized_with_actin.pdb #2/L LEU 785 CD1    0.026    3.974
6UPV_prepped+minimized_with_actin.pdb #2/L ILE 792 HD12  6UPV_actin_only.pdb #1/C ILE 345 CG2                      0.025    3.975
6UPV_prepped+minimized_with_actin.pdb #2/L LEU 869 CD2   6UPV_actin_only.pdb #1/A TYR 337 CG                       0.024    3.976
6UPV_prepped+minimized_with_actin.pdb #2/L LYS 797 HZ1   6UPV_actin_only.pdb #1/C SER 145 N                        0.024    3.976
6UPV_prepped+minimized_with_actin.pdb #2/L LYS 866 CB    6UPV_actin_only.pdb #1/A PRO 27 O                         0.023    3.977
6UPV_prepped+minimized_with_actin.pdb #2/L ASN 824 HD21  6UPV_actin_only.pdb #1/C GLU 167 OE2                      0.023    3.977
6UPV_prepped+minimized_with_actin.pdb #2/L LYS 867 HZ2   6UPV_actin_only.pdb #1/A GLU 93 OE1                       0.020    3.980
6UPV_prepped+minimized_with_actin.pdb #2/L LEU 869 CD2   6UPV_actin_only.pdb #1/A PRO 27 CD                        0.018    3.982
6UPV_prepped+minimized_with_actin.pdb #2/L LYS 862 O     6UPV_actin_only.pdb #1/A ARG 95 NH2                       0.016    3.984
6UPV_actin_only.pdb #1/A TYR 91 CA                       6UPV_prepped+minimized_with_actin.pdb #2/L VAL 838 HG22   0.015    3.985
6UPV_actin_only.pdb #1/A GLY 46 C                        6UPV_prepped+minimized_with_actin.pdb #2/L ARG 782 CG     0.014    3.986
6UPV_prepped+minimized_with_actin.pdb #2/L VAL 808 CG1   6UPV_actin_only.pdb #1/C PRO 333 CG                       0.012    3.988
6UPV_prepped+minimized_with_actin.pdb #2/L LYS 797 HE2   6UPV_actin_only.pdb #1/C SER 145 CA                       0.012    3.988
6UPV_prepped+minimized_with_actin.pdb #2/L ARG 782 HE    6UPV_actin_only.pdb #1/A MET 47 C                         0.011    3.989
6UPV_prepped+minimized_with_actin.pdb #2/L SER 817 OG    6UPV_actin_only.pdb #1/C GLY 146 CA                       0.010    3.990
6UPV_prepped+minimized_with_actin.pdb #2/L LYS 797 HE2   6UPV_actin_only.pdb #1/C GLU 334 OE2                      0.009    3.991
6UPV_prepped+minimized_with_actin.pdb #2/L LYS 866 CA    6UPV_actin_only.pdb #1/A ARG 28 CD                        0.005    3.995
6UPV_prepped+minimized_with_actin.pdb #2/L VAL 796 CG1   6UPV_actin_only.pdb #1/C GLU 334 OE2                      0.005    3.995
6UPV_actin_only.pdb #1/A GLN 49 O                        6UPV_prepped+minimized_with_actin.pdb #2/L GLN 774 HB3    0.003    3.997
6UPV_prepped+minimized_with_actin.pdb #2/L LYS 866 CE    6UPV_actin_only.pdb #1/A ALA 26 CB                        0.002    3.998
6UPV_prepped+minimized_with_actin.pdb #2/L LYS 866 HG2   6UPV_actin_only.pdb #1/A PRO 27 C                         0.002    3.998
6UPV_prepped+minimized_with_actin.pdb #2/L LYS 866 CE    6UPV_actin_only.pdb #1/A ASP 25 CG                        0.001    3.999
6UPV_actin_only.pdb #1/A ASP 25 O                        6UPV_prepped+minimized_with_actin.pdb #2/L LEU 869 CG     0.000    4.000
