# Supplementary material for: Mechanism of the cadherin–catenin F-actin catch bond interaction
Source: eLife. 2022 Aug 1;11:e80130. doi: 10.7554/eLife.80130 (PMC9402232; doi:10.7554/eLife.80130)
Supplement: Source data 1. [file elife-80130-data1.zip › Supplementary File 1 - source data 1/Contacts/4/4A_6DV1]

Ignore distances between atoms separated by 5 bonds or less
Ignore distances between atoms in residues less than 5 apart in sequence
Detect intra-residue distances: False
Detect intra-molecule distances: False

608 distances
                           atom1                                                         atom2                              overlap  distance
6DV1_prepped_minimized_with_6UPV_actin.pdb #2/D SER 817 OG    6UPV_actin_only.pdb #1/C ARG 147 NH2                           3.444    0.556
6DV1_prepped_minimized_with_6UPV_actin.pdb #2/D VAL 812 HG13  6UPV_actin_only.pdb #1/C LYS 328 CE                            3.235    0.765
6DV1_prepped_minimized_with_6UPV_actin.pdb #2/D SER 817 HG    6UPV_actin_only.pdb #1/C ARG 147 NH2                           2.838    1.162
6DV1_prepped_minimized_with_6UPV_actin.pdb #2/D ASN 802 H     6UPV_actin_only.pdb #1/C ASP 311 OD2                           2.815    1.185
6DV1_prepped_minimized_with_6UPV_actin.pdb #2/D SER 817 HB3   6UPV_actin_only.pdb #1/C ARG 147 CZ                            2.487    1.513
6DV1_prepped_minimized_with_6UPV_actin.pdb #2/D MET 816 SD    6UPV_actin_only.pdb #1/C LYS 326 NZ                            2.483    1.517
6DV1_prepped_minimized_with_6UPV_actin.pdb #2/D GLN 801 HB3   6UPV_actin_only.pdb #1/C ASP 311 OD1                           2.443    1.557
6DV1_prepped_minimized_with_6UPV_actin.pdb #2/D LYS 704 HZ1   6UPV_actin_only.pdb #1/A ARG 95 CD                             2.443    1.557
6DV1_prepped_minimized_with_6UPV_actin.pdb #2/D VAL 812 HG13  6UPV_actin_only.pdb #1/C LYS 328 CD                            2.439    1.561
6DV1_prepped_minimized_with_6UPV_actin.pdb #2/D LYS 704 HD3   6UPV_actin_only.pdb #1/A ARG 95 CD                             2.425    1.575
6DV1_prepped_minimized_with_6UPV_actin.pdb #2/D LYS 704 HZ1   6UPV_actin_only.pdb #1/A ARG 95 CG                             2.369    1.631
6DV1_prepped_minimized_with_6UPV_actin.pdb #2/D SER 817 CB    6UPV_actin_only.pdb #1/C ARG 147 NH2                           2.357    1.643
6DV1_prepped_minimized_with_6UPV_actin.pdb #2/D SER 817 OG    6UPV_actin_only.pdb #1/C ARG 147 CZ                            2.341    1.659
6DV1_prepped_minimized_with_6UPV_actin.pdb #2/D SER 817 HB3   6UPV_actin_only.pdb #1/C ARG 147 NE                            2.227    1.773
6DV1_prepped_minimized_with_6UPV_actin.pdb #2/D LYS 704 CE    6UPV_actin_only.pdb #1/A ARG 95 CD                             2.204    1.796
6DV1_prepped_minimized_with_6UPV_actin.pdb #2/D SER 817 CB    6UPV_actin_only.pdb #1/C ARG 147 CZ                            2.190    1.810
6DV1_prepped_minimized_with_6UPV_actin.pdb #2/D VAL 812 CG1   6UPV_actin_only.pdb #1/C LYS 328 CE                            2.174    1.826
6DV1_prepped_minimized_with_6UPV_actin.pdb #2/D ASP 813 CG    6UPV_actin_only.pdb #1/C LYS 328 NZ                            2.170    1.830
6DV1_prepped_minimized_with_6UPV_actin.pdb #2/D LYS 704 HE2   6UPV_actin_only.pdb #1/A ARG 95 CD                             2.164    1.836
6DV1_prepped_minimized_with_6UPV_actin.pdb #2/D LEU 803 H     6UPV_actin_only.pdb #1/C ASP 311 OD2                           2.151    1.849
6DV1_prepped_minimized_with_6UPV_actin.pdb #2/D ASN 824 HD22  6UPV_actin_only.pdb #1/C GLU 167 OE2                           2.089    1.911
6DV1_prepped_minimized_with_6UPV_actin.pdb #2/D LYS 704 NZ    6UPV_actin_only.pdb #1/A ARG 95 CD                             2.087    1.913
6DV1_prepped_minimized_with_6UPV_actin.pdb #2/D LYS 704 CD    6UPV_actin_only.pdb #1/A ARG 95 CD                             2.047    1.953
6DV1_prepped_minimized_with_6UPV_actin.pdb #2/D ASP 813 H     6UPV_actin_only.pdb #1/C LYS 328 NZ                            2.041    1.959
6DV1_prepped_minimized_with_6UPV_actin.pdb #2/D LEU 803 HD12  6UPV_actin_only.pdb #1/C LEU 221 CD1                           2.023    1.977
6DV1_prepped_minimized_with_6UPV_actin.pdb #2/D GLN 831 HE22  6UPV_actin_only.pdb #1/A GLU 57 OE1                            1.998    2.002
6DV1_prepped_minimized_with_6UPV_actin.pdb #2/D LYS 834 HZ3   6UPV_actin_only.pdb #1/A ASN 92 O                              1.992    2.008
6DV1_prepped_minimized_with_6UPV_actin.pdb #2/D LYS 834 HZ1   6UPV_actin_only.pdb #1/A ARG 95 NH1                            1.978    2.022
6DV1_prepped_minimized_with_6UPV_actin.pdb #2/D GLN 801 HB3   6UPV_actin_only.pdb #1/C ASP 311 CG                            1.961    2.039
6DV1_prepped_minimized_with_6UPV_actin.pdb #2/D GLU 701 OE1   6UPV_actin_only.pdb #1/A ARG 95 NH1                            1.958    2.042
6DV1_prepped_minimized_with_6UPV_actin.pdb #2/D ILE 792 HD13  6UPV_actin_only.pdb #1/C TYR 143 O                             1.933    2.067
6DV1_prepped_minimized_with_6UPV_actin.pdb #2/D GLN 801 HB3   6UPV_actin_only.pdb #1/C ASP 311 OD2                           1.921    2.079
6DV1_prepped_minimized_with_6UPV_actin.pdb #2/D SER 817 HB2   6UPV_actin_only.pdb #1/C ARG 147 NH2                           1.904    2.096
6DV1_prepped_minimized_with_6UPV_actin.pdb #2/D ASP 813 H     6UPV_actin_only.pdb #1/C LYS 328 CE                            1.889    2.111
6DV1_prepped_minimized_with_6UPV_actin.pdb #2/D SER 817 HB3   6UPV_actin_only.pdb #1/C ARG 147 NH1                           1.881    2.119
6DV1_prepped_minimized_with_6UPV_actin.pdb #2/D SER 817 HB3   6UPV_actin_only.pdb #1/C ARG 147 NH2                           1.880    2.120
6DV1_prepped_minimized_with_6UPV_actin.pdb #2/D ASN 802 N     6UPV_actin_only.pdb #1/C ASP 311 OD2                           1.876    2.124
6DV1_prepped_minimized_with_6UPV_actin.pdb #2/D LYS 704 HE2   6UPV_actin_only.pdb #1/A ARG 95 NE                             1.866    2.134
6DV1_prepped_minimized_with_6UPV_actin.pdb #2/D CYS 793 HG    6UPV_actin_only.pdb #1/C SER 145 O                             1.848    2.152
6DV1_prepped_minimized_with_6UPV_actin.pdb #2/D LYS 704 HD3   6UPV_actin_only.pdb #1/A ARG 95 NE                             1.848    2.152
6DV1_prepped_minimized_with_6UPV_actin.pdb #2/D TYR 786 HH    6UPV_actin_only.pdb #1/C THR 148 OG1                           1.848    2.152
6DV1_prepped_minimized_with_6UPV_actin.pdb #2/D VAL 812 HG13  6UPV_actin_only.pdb #1/C LYS 328 NZ                            1.837    2.163
6DV1_prepped_minimized_with_6UPV_actin.pdb #2/D GLN 801 OE1   6UPV_actin_only.pdb #1/C ASP 311 OD1                           1.827    2.173
6DV1_prepped_minimized_with_6UPV_actin.pdb #2/D ASP 813 OD2   6UPV_actin_only.pdb #1/C LYS 328 NZ                            1.787    2.213
6DV1_prepped_minimized_with_6UPV_actin.pdb #2/D SER 817 HB2   6UPV_actin_only.pdb #1/C ARG 147 CZ                            1.745    2.255
6DV1_prepped_minimized_with_6UPV_actin.pdb #2/D ASP 813 OD2   6UPV_actin_only.pdb #1/C LYS 328 CG                            1.737    2.263
6DV1_prepped_minimized_with_6UPV_actin.pdb #2/D ASP 813 OD1   6UPV_actin_only.pdb #1/C LYS 328 NZ                            1.709    2.291
6DV1_prepped_minimized_with_6UPV_actin.pdb #2/D VAL 812 HG12  6UPV_actin_only.pdb #1/C LYS 328 CE                            1.693    2.307
6DV1_prepped_minimized_with_6UPV_actin.pdb #2/D ASP 813 CB    6UPV_actin_only.pdb #1/C LYS 328 NZ                            1.670    2.330
6DV1_prepped_minimized_with_6UPV_actin.pdb #2/D ARG 782 HH22  6UPV_actin_only.pdb #1/A GLY 48 O                              1.637    2.363
6DV1_prepped_minimized_with_6UPV_actin.pdb #2/D ASP 813 N     6UPV_actin_only.pdb #1/C LYS 328 CE                            1.625    2.375
6DV1_prepped_minimized_with_6UPV_actin.pdb #2/D SER 817 HB2   6UPV_actin_only.pdb #1/C ARG 147 NH1                           1.621    2.379
6DV1_prepped_minimized_with_6UPV_actin.pdb #2/D ASN 802 H     6UPV_actin_only.pdb #1/C ASP 311 CG                            1.619    2.381
6DV1_prepped_minimized_with_6UPV_actin.pdb #2/D VAL 812 CG1   6UPV_actin_only.pdb #1/C LYS 328 CD                            1.616    2.384
6DV1_prepped_minimized_with_6UPV_actin.pdb #2/D VAL 812 HG11  6UPV_actin_only.pdb #1/C LYS 328 CD                            1.613    2.387
6DV1_prepped_minimized_with_6UPV_actin.pdb #2/D LYS 704 NZ    6UPV_actin_only.pdb #1/A ARG 95 CG                             1.593    2.407
6DV1_prepped_minimized_with_6UPV_actin.pdb #2/D GLN 789 HG3   6UPV_actin_only.pdb #1/C GLY 146 C                             1.583    2.417
6DV1_prepped_minimized_with_6UPV_actin.pdb #2/D ASP 813 N     6UPV_actin_only.pdb #1/C LYS 328 NZ                            1.575    2.425
6DV1_prepped_minimized_with_6UPV_actin.pdb #2/D SER 817 OG    6UPV_actin_only.pdb #1/C ARG 147 NE                            1.573    2.427
6DV1_prepped_minimized_with_6UPV_actin.pdb #2/D ASP 813 HB2   6UPV_actin_only.pdb #1/C LYS 328 NZ                            1.572    2.428
6DV1_prepped_minimized_with_6UPV_actin.pdb #2/D SER 817 HG    6UPV_actin_only.pdb #1/C ARG 147 CZ                            1.566    2.434
6DV1_prepped_minimized_with_6UPV_actin.pdb #2/D GLN 801 CB    6UPV_actin_only.pdb #1/C ASP 311 OD1                           1.565    2.435
6DV1_prepped_minimized_with_6UPV_actin.pdb #2/D GLY 804 H     6UPV_actin_only.pdb #1/C LEU 221 CD1                           1.561    2.439
6DV1_prepped_minimized_with_6UPV_actin.pdb #2/D LYS 683 HG2   6UPV_actin_only.pdb #1/C LYS 326 CD                            1.555    2.445
6DV1_prepped_minimized_with_6UPV_actin.pdb #2/D LYS 704 HD2   6UPV_actin_only.pdb #1/A ARG 95 CD                             1.536    2.464
6DV1_prepped_minimized_with_6UPV_actin.pdb #2/D SER 817 CB    6UPV_actin_only.pdb #1/C ARG 147 NE                            1.526    2.474
6DV1_prepped_minimized_with_6UPV_actin.pdb #2/D VAL 812 HG11  6UPV_actin_only.pdb #1/C LYS 328 CE                            1.505    2.495
6DV1_prepped_minimized_with_6UPV_actin.pdb #2/D SER 817 CB    6UPV_actin_only.pdb #1/C ARG 147 NH1                           1.498    2.502
6DV1_prepped_minimized_with_6UPV_actin.pdb #2/D LYS 704 HE2   6UPV_actin_only.pdb #1/A ARG 95 CZ                             1.468    2.532
6DV1_prepped_minimized_with_6UPV_actin.pdb #2/D ILE 792 HD11  6UPV_actin_only.pdb #1/C ILE 345 CD1                           1.451    2.549
6DV1_prepped_minimized_with_6UPV_actin.pdb #2/D LYS 704 HZ3   6UPV_actin_only.pdb #1/A ARG 95 CD                             1.445    2.555
6DV1_prepped_minimized_with_6UPV_actin.pdb #2/D GLN 801 HE22  6UPV_actin_only.pdb #1/C ALA 310 CB                            1.438    2.562
6DV1_prepped_minimized_with_6UPV_actin.pdb #2/D LYS 834 HD3   6UPV_actin_only.pdb #1/A ASN 92 OD1                            1.436    2.564
6DV1_prepped_minimized_with_6UPV_actin.pdb #2/D GLU 686 OE2   6UPV_actin_only.pdb #1/C LYS 291 NZ                            1.434    2.566
6DV1_prepped_minimized_with_6UPV_actin.pdb #2/D GLN 789 HG3   6UPV_actin_only.pdb #1/C GLY 146 CA                            1.433    2.567
6DV1_prepped_minimized_with_6UPV_actin.pdb #2/D GLN 801 HB2   6UPV_actin_only.pdb #1/C ASP 311 OD1                           1.420    2.580
6DV1_prepped_minimized_with_6UPV_actin.pdb #2/D GLN 831 NE2   6UPV_actin_only.pdb #1/A GLU 57 OE1                            1.419    2.581
6DV1_prepped_minimized_with_6UPV_actin.pdb #2/D TYR 779 OH    6UPV_actin_only.pdb #1/A LYS 50 NZ                             1.417    2.583
6DV1_prepped_minimized_with_6UPV_actin.pdb #2/D LYS 683 HB3   6UPV_actin_only.pdb #1/C LYS 326 NZ                            1.416    2.584
6DV1_prepped_minimized_with_6UPV_actin.pdb #2/D ASP 813 OD1   6UPV_actin_only.pdb #1/C ILE 329 O                             1.412    2.588
6DV1_prepped_minimized_with_6UPV_actin.pdb #2/D ASP 775 OD2   6UPV_actin_only.pdb #1/A LYS 50 CD                             1.403    2.597
6UPV_actin_only.pdb #1/C LEU 221 CD1                          6DV1_prepped_minimized_with_6UPV_actin.pdb #2/D LEU 803 HA     1.395    2.605
6DV1_prepped_minimized_with_6UPV_actin.pdb #2/D LYS 704 HD3   6UPV_actin_only.pdb #1/A ARG 95 CG                             1.395    2.605
6DV1_prepped_minimized_with_6UPV_actin.pdb #2/D LYS 834 HZ2   6UPV_actin_only.pdb #1/A ASN 92 O                              1.391    2.609
6DV1_prepped_minimized_with_6UPV_actin.pdb #2/D LYS 834 HZ2   6UPV_actin_only.pdb #1/A ARG 95 NH1                            1.390    2.610
6DV1_prepped_minimized_with_6UPV_actin.pdb #2/D ILE 792 HG21  6UPV_actin_only.pdb #1/C ALA 144 C                             1.390    2.610
6DV1_prepped_minimized_with_6UPV_actin.pdb #2/D GLN 831 HE21  6UPV_actin_only.pdb #1/A GLU 57 OE1                            1.389    2.611
6DV1_prepped_minimized_with_6UPV_actin.pdb #2/D SER 817 HB3   6UPV_actin_only.pdb #1/C ARG 147 CD                            1.379    2.621
6UPV_actin_only.pdb #1/A MET 47 CE                            6DV1_prepped_minimized_with_6UPV_actin.pdb #2/D LEU 785 HD22   1.377    2.623
6DV1_prepped_minimized_with_6UPV_actin.pdb #2/D ILE 792 HD13  6UPV_actin_only.pdb #1/C ILE 345 CD1                           1.374    2.626
6DV1_prepped_minimized_with_6UPV_actin.pdb #2/D LYS 704 HE2   6UPV_actin_only.pdb #1/A ARG 95 NH1                            1.374    2.626
6DV1_prepped_minimized_with_6UPV_actin.pdb #2/D LYS 834 HB3   6UPV_actin_only.pdb #1/A ASN 92 OD1                            1.365    2.635
6UPV_actin_only.pdb #1/C GLU 167 CD                           6DV1_prepped_minimized_with_6UPV_actin.pdb #2/D ASN 824 HD22   1.349    2.651
6DV1_prepped_minimized_with_6UPV_actin.pdb #2/D LEU 803 N     6UPV_actin_only.pdb #1/C ASP 311 OD2                           1.345    2.655
6DV1_prepped_minimized_with_6UPV_actin.pdb #2/D LYS 834 NZ    6UPV_actin_only.pdb #1/A ARG 95 NH1                            1.342    2.658
6DV1_prepped_minimized_with_6UPV_actin.pdb #2/D ILE 792 HG21  6UPV_actin_only.pdb #1/C ALA 144 O                             1.329    2.671
6DV1_prepped_minimized_with_6UPV_actin.pdb #2/D MET 816 CE    6UPV_actin_only.pdb #1/C LYS 326 NZ                            1.326    2.674
6DV1_prepped_minimized_with_6UPV_actin.pdb #2/D ASP 813 CA    6UPV_actin_only.pdb #1/C LYS 328 NZ                            1.320    2.680
6DV1_prepped_minimized_with_6UPV_actin.pdb #2/D LEU 803 H     6UPV_actin_only.pdb #1/C ASP 311 CG                            1.320    2.680
6DV1_prepped_minimized_with_6UPV_actin.pdb #2/D LYS 704 HZ1   6UPV_actin_only.pdb #1/A ARG 95 NE                             1.309    2.691
6DV1_prepped_minimized_with_6UPV_actin.pdb #2/D LYS 704 HZ3   6UPV_actin_only.pdb #1/A ARG 95 CG                             1.296    2.704
6DV1_prepped_minimized_with_6UPV_actin.pdb #2/D SER 817 OG    6UPV_actin_only.pdb #1/C ARG 147 NH1                           1.295    2.705
6DV1_prepped_minimized_with_6UPV_actin.pdb #2/D LYS 683 HG2   6UPV_actin_only.pdb #1/C LYS 326 CG                            1.295    2.705
6DV1_prepped_minimized_with_6UPV_actin.pdb #2/D MET 816 SD    6UPV_actin_only.pdb #1/C LYS 326 CE                            1.280    2.720
6DV1_prepped_minimized_with_6UPV_actin.pdb #2/D LYS 704 CE    6UPV_actin_only.pdb #1/A ARG 95 NE                             1.278    2.722
6UPV_actin_only.pdb #1/C LYS 326 CB                           6DV1_prepped_minimized_with_6UPV_actin.pdb #2/D LYS 683 HG2    1.270    2.730
6UPV_actin_only.pdb #1/A ARG 95 CB                            6DV1_prepped_minimized_with_6UPV_actin.pdb #2/D LYS 704 HD3    1.267    2.733
6DV1_prepped_minimized_with_6UPV_actin.pdb #2/D ARG 782 HH22  6UPV_actin_only.pdb #1/A LYS 50 CB                             1.266    2.734
6DV1_prepped_minimized_with_6UPV_actin.pdb #2/D GLN 789 HG3   6UPV_actin_only.pdb #1/C GLY 146 O                             1.266    2.734
6DV1_prepped_minimized_with_6UPV_actin.pdb #2/D VAL 812 CB    6UPV_actin_only.pdb #1/C LYS 328 CE                            1.260    2.740
6DV1_prepped_minimized_with_6UPV_actin.pdb #2/D LYS 704 HZ2   6UPV_actin_only.pdb #1/A ARG 95 CD                             1.258    2.742
6DV1_prepped_minimized_with_6UPV_actin.pdb #2/D MET 816 HE3   6UPV_actin_only.pdb #1/C LYS 326 NZ                            1.257    2.743
6DV1_prepped_minimized_with_6UPV_actin.pdb #2/D ALA 821 HB2   6UPV_actin_only.pdb #1/C GLY 146 O                             1.247    2.753
6UPV_actin_only.pdb #1/C THR 351 CG2                          6DV1_prepped_minimized_with_6UPV_actin.pdb #2/D GLN 781 OE1    1.243    2.757
6DV1_prepped_minimized_with_6UPV_actin.pdb #2/D LYS 704 HZ1   6UPV_actin_only.pdb #1/A ARG 95 NH1                            1.223    2.777
6UPV_actin_only.pdb #1/C TYR 143 O                            6DV1_prepped_minimized_with_6UPV_actin.pdb #2/D ILE 792 HD12   1.222    2.778
6DV1_prepped_minimized_with_6UPV_actin.pdb #2/D ASN 824 HD22  6UPV_actin_only.pdb #1/C GLU 167 OE1                           1.222    2.778
6DV1_prepped_minimized_with_6UPV_actin.pdb #2/D LYS 834 NZ    6UPV_actin_only.pdb #1/A ASN 92 O                              1.216    2.784
6DV1_prepped_minimized_with_6UPV_actin.pdb #2/D GLN 801 CD    6UPV_actin_only.pdb #1/C ASP 311 OD1                           1.213    2.787
6DV1_prepped_minimized_with_6UPV_actin.pdb #2/D ASN 824 ND2   6UPV_actin_only.pdb #1/C GLU 167 OE2                           1.205    2.795
6DV1_prepped_minimized_with_6UPV_actin.pdb #2/D VAL 812 C     6UPV_actin_only.pdb #1/C LYS 328 CE                            1.188    2.812
6DV1_prepped_minimized_with_6UPV_actin.pdb #2/D TYR 786 HE1   6UPV_actin_only.pdb #1/C THR 148 CG2                           1.183    2.817
6DV1_prepped_minimized_with_6UPV_actin.pdb #2/D TYR 786 HE1   6UPV_actin_only.pdb #1/C THR 148 OG1                           1.177    2.823
6DV1_prepped_minimized_with_6UPV_actin.pdb #2/D TYR 786 HH    6UPV_actin_only.pdb #1/C THR 148 CB                            1.176    2.824
6DV1_prepped_minimized_with_6UPV_actin.pdb #2/D TYR 786 HH    6UPV_actin_only.pdb #1/C THR 148 CG2                           1.168    2.832
6DV1_prepped_minimized_with_6UPV_actin.pdb #2/D LYS 683 HB3   6UPV_actin_only.pdb #1/C LYS 326 CE                            1.165    2.835
6DV1_prepped_minimized_with_6UPV_actin.pdb #2/D ARG 782 HG2   6UPV_actin_only.pdb #1/A MET 47 CE                             1.162    2.838
6DV1_prepped_minimized_with_6UPV_actin.pdb #2/D LYS 683 HE2   6UPV_actin_only.pdb #1/C LYS 326 CB                            1.161    2.839
6UPV_actin_only.pdb #1/C TYR 143 O                            6DV1_prepped_minimized_with_6UPV_actin.pdb #2/D ILE 792 CD1    1.156    2.844
6DV1_prepped_minimized_with_6UPV_actin.pdb #2/D LYS 704 CD    6UPV_actin_only.pdb #1/A ARG 95 NE                             1.152    2.848
6DV1_prepped_minimized_with_6UPV_actin.pdb #2/D ILE 792 HG21  6UPV_actin_only.pdb #1/C GLY 146 N                             1.150    2.850
6UPV_actin_only.pdb #1/C LYS 328 CG                           6DV1_prepped_minimized_with_6UPV_actin.pdb #2/D VAL 812 HG13   1.140    2.860
6DV1_prepped_minimized_with_6UPV_actin.pdb #2/D SER 817 CA    6UPV_actin_only.pdb #1/C ARG 147 NH2                           1.132    2.868
6DV1_prepped_minimized_with_6UPV_actin.pdb #2/D MET 816 HE3   6UPV_actin_only.pdb #1/C LYS 326 CE                            1.128    2.872
6DV1_prepped_minimized_with_6UPV_actin.pdb #2/D ASP 813 OD1   6UPV_actin_only.pdb #1/C ILE 330 CA                            1.124    2.876
6UPV_actin_only.pdb #1/A ARG 95 CD                            6DV1_prepped_minimized_with_6UPV_actin.pdb #2/D LYS 704 HE3    1.117    2.883
6DV1_prepped_minimized_with_6UPV_actin.pdb #2/D ASP 813 OD2   6UPV_actin_only.pdb #1/C ILE 330 CG1                           1.117    2.883
6DV1_prepped_minimized_with_6UPV_actin.pdb #2/D VAL 812 HG22  6UPV_actin_only.pdb #1/C LYS 328 CD                            1.112    2.888
6DV1_prepped_minimized_with_6UPV_actin.pdb #2/D GLN 801 CB    6UPV_actin_only.pdb #1/C ASP 311 OD2                           1.101    2.899
6DV1_prepped_minimized_with_6UPV_actin.pdb #2/D ASP 813 OD2   6UPV_actin_only.pdb #1/C LYS 328 CE                            1.088    2.912
6DV1_prepped_minimized_with_6UPV_actin.pdb #2/D VAL 812 HG22  6UPV_actin_only.pdb #1/C LYS 328 CE                            1.086    2.914
6UPV_actin_only.pdb #1/C LYS 326 CD                           6DV1_prepped_minimized_with_6UPV_actin.pdb #2/D LYS 683 HB3    1.084    2.916
6DV1_prepped_minimized_with_6UPV_actin.pdb #2/D ILE 792 HG23  6UPV_actin_only.pdb #1/C ALA 144 O                             1.060    2.940
6DV1_prepped_minimized_with_6UPV_actin.pdb #2/D LEU 803 HB2   6UPV_actin_only.pdb #1/C ASP 311 CG                            1.054    2.946
6DV1_prepped_minimized_with_6UPV_actin.pdb #2/D GLN 801 C     6UPV_actin_only.pdb #1/C ASP 311 OD2                           1.053    2.947
6DV1_prepped_minimized_with_6UPV_actin.pdb #2/D ARG 782 HH12  6UPV_actin_only.pdb #1/A LYS 50 CB                             1.050    2.950
6DV1_prepped_minimized_with_6UPV_actin.pdb #2/D LEU 785 HD13  6UPV_actin_only.pdb #1/A MET 47 CE                             1.047    2.953
6DV1_prepped_minimized_with_6UPV_actin.pdb #2/D GLN 789 HG3   6UPV_actin_only.pdb #1/C ARG 147 N                             1.038    2.962
6DV1_prepped_minimized_with_6UPV_actin.pdb #2/D LYS 834 HZ3   6UPV_actin_only.pdb #1/A ASN 92 C                              1.034    2.966
6DV1_prepped_minimized_with_6UPV_actin.pdb #2/D LYS 834 HZ3   6UPV_actin_only.pdb #1/A ARG 95 NH1                            1.033    2.967
6DV1_prepped_minimized_with_6UPV_actin.pdb #2/D ASP 813 HA    6UPV_actin_only.pdb #1/C LYS 328 NZ                            1.025    2.975
6DV1_prepped_minimized_with_6UPV_actin.pdb #2/D TYR 779 HH    6UPV_actin_only.pdb #1/A LYS 50 NZ                             1.018    2.982
6DV1_prepped_minimized_with_6UPV_actin.pdb #2/D SER 817 H     6UPV_actin_only.pdb #1/C ARG 147 NH2                           0.990    3.010
6UPV_actin_only.pdb #1/A ARG 95 CB                            6DV1_prepped_minimized_with_6UPV_actin.pdb #2/D LYS 704 HZ1    0.990    3.010
6DV1_prepped_minimized_with_6UPV_actin.pdb #2/D ILE 792 HG21  6UPV_actin_only.pdb #1/C SER 145 N                             0.989    3.011
6UPV_actin_only.pdb #1/C GLU 167 OE2                          6DV1_prepped_minimized_with_6UPV_actin.pdb #2/D ASN 824 HD21   0.979    3.021
6UPV_actin_only.pdb #1/C ASP 311 CG                           6DV1_prepped_minimized_with_6UPV_actin.pdb #2/D GLN 801 CB     0.978    3.022
6DV1_prepped_minimized_with_6UPV_actin.pdb #2/D ASP 775 OD2   6UPV_actin_only.pdb #1/A LYS 50 CE                             0.974    3.026
6DV1_prepped_minimized_with_6UPV_actin.pdb #2/D LYS 704 CE    6UPV_actin_only.pdb #1/A ARG 95 CG                             0.972    3.028
6UPV_actin_only.pdb #1/C ASP 311 OD2                          6DV1_prepped_minimized_with_6UPV_actin.pdb #2/D ASN 802 CA     0.958    3.042
6DV1_prepped_minimized_with_6UPV_actin.pdb #2/D ASP 813 OD2   6UPV_actin_only.pdb #1/C LYS 328 CD                            0.957    3.043
6DV1_prepped_minimized_with_6UPV_actin.pdb #2/D ARG 782 NH2   6UPV_actin_only.pdb #1/A GLY 48 O                              0.951    3.049
6DV1_prepped_minimized_with_6UPV_actin.pdb #2/D ILE 792 CD1   6UPV_actin_only.pdb #1/C ILE 345 CD1                           0.951    3.049
6DV1_prepped_minimized_with_6UPV_actin.pdb #2/D LYS 704 CD    6UPV_actin_only.pdb #1/A ARG 95 CG                             0.945    3.055
6UPV_actin_only.pdb #1/A GLU 57 CD                            6DV1_prepped_minimized_with_6UPV_actin.pdb #2/D GLN 831 HE22   0.945    3.055
6DV1_prepped_minimized_with_6UPV_actin.pdb #2/D CYS 793 HG    6UPV_actin_only.pdb #1/C ARG 147 NH1                           0.944    3.056
6UPV_actin_only.pdb #1/A ARG 95 CB                            6DV1_prepped_minimized_with_6UPV_actin.pdb #2/D LYS 704 HD2    0.944    3.056
6DV1_prepped_minimized_with_6UPV_actin.pdb #2/D GLN 801 HB2   6UPV_actin_only.pdb #1/C ASP 311 OD2                           0.943    3.057
6UPV_actin_only.pdb #1/C LEU 221 CD1                          6DV1_prepped_minimized_with_6UPV_actin.pdb #2/D LEU 803 CD1    0.941    3.059
6DV1_prepped_minimized_with_6UPV_actin.pdb #2/D LEU 803 HB2   6UPV_actin_only.pdb #1/C ASP 311 OD2                           0.936    3.064
6DV1_prepped_minimized_with_6UPV_actin.pdb #2/D ASP 813 CG    6UPV_actin_only.pdb #1/C LYS 328 CE                            0.934    3.066
6DV1_prepped_minimized_with_6UPV_actin.pdb #2/D ILE 792 HG22  6UPV_actin_only.pdb #1/C ALA 144 O                             0.933    3.067
6DV1_prepped_minimized_with_6UPV_actin.pdb #2/D LYS 704 HD2   6UPV_actin_only.pdb #1/A ARG 95 CG                             0.929    3.071
6UPV_actin_only.pdb #1/C ARG 147 NH2                          6DV1_prepped_minimized_with_6UPV_actin.pdb #2/D ASP 813 O      0.928    3.072
6DV1_prepped_minimized_with_6UPV_actin.pdb #2/D ASP 813 CG    6UPV_actin_only.pdb #1/C ILE 330 CG1                           0.927    3.073
6DV1_prepped_minimized_with_6UPV_actin.pdb #2/D ARG 782 HH22  6UPV_actin_only.pdb #1/A GLY 48 C                              0.926    3.074
6UPV_actin_only.pdb #1/C ALA 310 CB                           6DV1_prepped_minimized_with_6UPV_actin.pdb #2/D GLN 801 NE2    0.923    3.077
6UPV_actin_only.pdb #1/C SER 145 C                            6DV1_prepped_minimized_with_6UPV_actin.pdb #2/D CYS 793 HG     0.914    3.086
6UPV_actin_only.pdb #1/C ASP 311 OD1                          6DV1_prepped_minimized_with_6UPV_actin.pdb #2/D GLN 801 CG     0.907    3.093
6DV1_prepped_minimized_with_6UPV_actin.pdb #2/D VAL 812 CG1   6UPV_actin_only.pdb #1/C LYS 328 NZ                            0.904    3.096
6DV1_prepped_minimized_with_6UPV_actin.pdb #2/D ASN 802 H     6UPV_actin_only.pdb #1/C ASP 311 OD1                           0.903    3.097
6DV1_prepped_minimized_with_6UPV_actin.pdb #2/D TYR 779 HH    6UPV_actin_only.pdb #1/A LYS 50 CE                             0.902    3.098
6DV1_prepped_minimized_with_6UPV_actin.pdb #2/D ILE 792 HG21  6UPV_actin_only.pdb #1/C TYR 143 O                             0.896    3.104
6DV1_prepped_minimized_with_6UPV_actin.pdb #2/D TYR 786 OH    6UPV_actin_only.pdb #1/C THR 148 OG1                           0.889    3.111
6DV1_prepped_minimized_with_6UPV_actin.pdb #2/D LEU 785 HD21  6UPV_actin_only.pdb #1/C THR 148 CG2                           0.886    3.114
6DV1_prepped_minimized_with_6UPV_actin.pdb #2/D ILE 792 CG2   6UPV_actin_only.pdb #1/C ALA 144 O                             0.884    3.116
6UPV_actin_only.pdb #1/C GLY 146 CA                           6DV1_prepped_minimized_with_6UPV_actin.pdb #2/D CYS 793 HB2    0.880    3.120
6UPV_actin_only.pdb #1/C LYS 328 CE                           6DV1_prepped_minimized_with_6UPV_actin.pdb #2/D ASP 813 CA     0.880    3.120
6UPV_actin_only.pdb #1/C LYS 328 CE                           6DV1_prepped_minimized_with_6UPV_actin.pdb #2/D VAL 812 CA     0.876    3.124
6DV1_prepped_minimized_with_6UPV_actin.pdb #2/D ILE 792 HB    6UPV_actin_only.pdb #1/C GLY 146 CA                            0.872    3.128
6UPV_actin_only.pdb #1/C LYS 328 CD                           6DV1_prepped_minimized_with_6UPV_actin.pdb #2/D VAL 812 HG12   0.872    3.128
6DV1_prepped_minimized_with_6UPV_actin.pdb #2/D ARG 782 HG2   6UPV_actin_only.pdb #1/A MET 47 SD                             0.870    3.130
6UPV_actin_only.pdb #1/C ASP 311 CG                           6DV1_prepped_minimized_with_6UPV_actin.pdb #2/D GLN 801 HB2    0.869    3.131
6UPV_actin_only.pdb #1/C TYR 143 C                            6DV1_prepped_minimized_with_6UPV_actin.pdb #2/D ILE 792 HD13   0.868    3.132
6DV1_prepped_minimized_with_6UPV_actin.pdb #2/D ILE 792 HG22  6UPV_actin_only.pdb #1/C GLY 146 N                             0.864    3.136
6DV1_prepped_minimized_with_6UPV_actin.pdb #2/D LYS 704 HZ1   6UPV_actin_only.pdb #1/A ARG 95 CZ                             0.860    3.140
6UPV_actin_only.pdb #1/C ASP 311 OD2                          6DV1_prepped_minimized_with_6UPV_actin.pdb #2/D ASN 802 C      0.857    3.143
6UPV_actin_only.pdb #1/A VAL 45 O                             6DV1_prepped_minimized_with_6UPV_actin.pdb #2/D LEU 785 HD12   0.853    3.147
6DV1_prepped_minimized_with_6UPV_actin.pdb #2/D ASP 813 HA    6UPV_actin_only.pdb #1/C LYS 328 CE                            0.850    3.150
6DV1_prepped_minimized_with_6UPV_actin.pdb #2/D LYS 704 NZ    6UPV_actin_only.pdb #1/A ARG 95 NE                             0.850    3.150
6UPV_actin_only.pdb #1/C LYS 326 CE                           6DV1_prepped_minimized_with_6UPV_actin.pdb #2/D MET 816 CE     0.847    3.153
6DV1_prepped_minimized_with_6UPV_actin.pdb #2/D VAL 812 HG12  6UPV_actin_only.pdb #1/C LYS 328 NZ                            0.847    3.153
6UPV_actin_only.pdb #1/A LYS 50 NZ                            6DV1_prepped_minimized_with_6UPV_actin.pdb #2/D TYR 779 HE2    0.843    3.157
6DV1_prepped_minimized_with_6UPV_actin.pdb #2/D ASP 813 OD1   6UPV_actin_only.pdb #1/C ILE 329 C                             0.840    3.160
6DV1_prepped_minimized_with_6UPV_actin.pdb #2/D GLU 701 OE1   6UPV_actin_only.pdb #1/A ARG 95 CZ                             0.838    3.162
6DV1_prepped_minimized_with_6UPV_actin.pdb #2/D TYR 779 OH    6UPV_actin_only.pdb #1/A LYS 50 CE                             0.834    3.166
6UPV_actin_only.pdb #1/C LYS 326 CD                           6DV1_prepped_minimized_with_6UPV_actin.pdb #2/D LYS 683 HD3    0.828    3.172
6DV1_prepped_minimized_with_6UPV_actin.pdb #2/D ALA 700 O     6UPV_actin_only.pdb #1/A ARG 95 NH2                            0.822    3.178
6DV1_prepped_minimized_with_6UPV_actin.pdb #2/D ILE 792 HG21  6UPV_actin_only.pdb #1/C ALA 144 CA                            0.822    3.178
6DV1_prepped_minimized_with_6UPV_actin.pdb #2/D MET 816 HE2   6UPV_actin_only.pdb #1/C LYS 326 NZ                            0.816    3.184
6DV1_prepped_minimized_with_6UPV_actin.pdb #2/D LYS 683 CG    6UPV_actin_only.pdb #1/C LYS 326 CD                            0.811    3.189
6UPV_actin_only.pdb #1/A VAL 45 O                             6DV1_prepped_minimized_with_6UPV_actin.pdb #2/D LEU 785 HD13   0.809    3.191
6UPV_actin_only.pdb #1/C LEU 221 CG                           6DV1_prepped_minimized_with_6UPV_actin.pdb #2/D LEU 803 HD12   0.804    3.196
6DV1_prepped_minimized_with_6UPV_actin.pdb #2/D LEU 803 HD13  6UPV_actin_only.pdb #1/C ASP 311 CB                            0.799    3.201
6UPV_actin_only.pdb #1/C ASP 311 CB                           6DV1_prepped_minimized_with_6UPV_actin.pdb #2/D LEU 803 HB2    0.799    3.201
6DV1_prepped_minimized_with_6UPV_actin.pdb #2/D SER 817 HA    6UPV_actin_only.pdb #1/C ARG 147 NH2                           0.797    3.203
6DV1_prepped_minimized_with_6UPV_actin.pdb #2/D ARG 782 HE    6UPV_actin_only.pdb #1/A MET 47 SD                             0.795    3.205
6DV1_prepped_minimized_with_6UPV_actin.pdb #2/D ARG 782 HH21  6UPV_actin_only.pdb #1/A GLY 48 N                              0.791    3.209
6UPV_actin_only.pdb #1/C ALA 295 CB                           6DV1_prepped_minimized_with_6UPV_actin.pdb #2/D MET 816 HE3    0.786    3.214
6DV1_prepped_minimized_with_6UPV_actin.pdb #2/D SER 817 HG    6UPV_actin_only.pdb #1/C ARG 147 NH1                           0.779    3.221
6DV1_prepped_minimized_with_6UPV_actin.pdb #2/D SER 817 CA    6UPV_actin_only.pdb #1/C ARG 147 CZ                            0.777    3.223
6DV1_prepped_minimized_with_6UPV_actin.pdb #2/D ALA 778 HB2   6UPV_actin_only.pdb #1/A GLN 49 O                              0.776    3.224
6UPV_actin_only.pdb #1/C ARG 147 NH2                          6DV1_prepped_minimized_with_6UPV_actin.pdb #2/D SER 817 N      0.768    3.232
6DV1_prepped_minimized_with_6UPV_actin.pdb #2/D CYS 793 SG    6UPV_actin_only.pdb #1/C ARG 147 NH1                           0.768    3.232
6UPV_actin_only.pdb #1/C ARG 147 NE                           6DV1_prepped_minimized_with_6UPV_actin.pdb #2/D SER 817 HB2    0.767    3.233
6UPV_actin_only.pdb #1/C TYR 143 O                            6DV1_prepped_minimized_with_6UPV_actin.pdb #2/D ILE 792 HD11   0.760    3.240
6DV1_prepped_minimized_with_6UPV_actin.pdb #2/D TYR 786 OH    6UPV_actin_only.pdb #1/A MET 47 CE                             0.760    3.240
6UPV_actin_only.pdb #1/A ARG 95 NH1                           6DV1_prepped_minimized_with_6UPV_actin.pdb #2/D GLU 701 CD     0.760    3.240
6DV1_prepped_minimized_with_6UPV_actin.pdb #2/D LYS 704 HZ2   6UPV_actin_only.pdb #1/A ARG 95 NH1                            0.758    3.242
6UPV_actin_only.pdb #1/C LYS 326 NZ                           6DV1_prepped_minimized_with_6UPV_actin.pdb #2/D MET 816 CG     0.757    3.243
6DV1_prepped_minimized_with_6UPV_actin.pdb #2/D HIS 788 NE2   6UPV_actin_only.pdb #1/C ILE 345 CG2                           0.753    3.247
6UPV_actin_only.pdb #1/A GLY 48 O                             6DV1_prepped_minimized_with_6UPV_actin.pdb #2/D ARG 782 HH12   0.751    3.249
6UPV_actin_only.pdb #1/A ARG 95 CG                            6DV1_prepped_minimized_with_6UPV_actin.pdb #2/D LYS 704 HE2    0.749    3.251
6DV1_prepped_minimized_with_6UPV_actin.pdb #2/D CYS 793 HG    6UPV_actin_only.pdb #1/C GLY 146 CA                            0.747    3.253
6UPV_actin_only.pdb #1/A ARG 95 CG                            6DV1_prepped_minimized_with_6UPV_actin.pdb #2/D LYS 704 HZ2    0.742    3.258
6DV1_prepped_minimized_with_6UPV_actin.pdb #2/D GLN 801 CA    6UPV_actin_only.pdb #1/C ASP 311 OD2                           0.741    3.259
6DV1_prepped_minimized_with_6UPV_actin.pdb #2/D LEU 803 HD13  6UPV_actin_only.pdb #1/C ASP 311 O                             0.733    3.267
6UPV_actin_only.pdb #1/A GLY 48 N                             6DV1_prepped_minimized_with_6UPV_actin.pdb #2/D ARG 782 HH22   0.731    3.269
6UPV_actin_only.pdb #1/C GLY 146 CA                           6DV1_prepped_minimized_with_6UPV_actin.pdb #2/D GLN 789 O      0.722    3.278
6UPV_actin_only.pdb #1/C LYS 328 CG                           6DV1_prepped_minimized_with_6UPV_actin.pdb #2/D ASP 813 CG     0.716    3.284
6DV1_prepped_minimized_with_6UPV_actin.pdb #2/D VAL 812 CG2   6UPV_actin_only.pdb #1/C LYS 328 CE                            0.714    3.286
6DV1_prepped_minimized_with_6UPV_actin.pdb #2/D GLN 789 HB3   6UPV_actin_only.pdb #1/C GLY 146 O                             0.710    3.290
6DV1_prepped_minimized_with_6UPV_actin.pdb #2/D LYS 834 HD3   6UPV_actin_only.pdb #1/A ASN 92 CG                             0.707    3.293
6DV1_prepped_minimized_with_6UPV_actin.pdb #2/D GLN 789 OE1   6UPV_actin_only.pdb #1/C ARG 147 O                             0.704    3.296
6DV1_prepped_minimized_with_6UPV_actin.pdb #2/D LYS 704 NZ    6UPV_actin_only.pdb #1/A ARG 95 NH1                            0.700    3.300
6UPV_actin_only.pdb #1/A MET 47 SD                            6DV1_prepped_minimized_with_6UPV_actin.pdb #2/D TYR 786 OH     0.700    3.300
6DV1_prepped_minimized_with_6UPV_actin.pdb #2/D TYR 786 HE2   6UPV_actin_only.pdb #1/A MET 47 CE                             0.699    3.301
6DV1_prepped_minimized_with_6UPV_actin.pdb #2/D LYS 683 HE2   6UPV_actin_only.pdb #1/C ILE 327 N                             0.697    3.303
6DV1_prepped_minimized_with_6UPV_actin.pdb #2/D ILE 792 HG22  6UPV_actin_only.pdb #1/C SER 145 C                             0.687    3.313
6UPV_actin_only.pdb #1/C ARG 147 NE                           6DV1_prepped_minimized_with_6UPV_actin.pdb #2/D SER 817 HA     0.685    3.315
6DV1_prepped_minimized_with_6UPV_actin.pdb #2/D ASP 813 OD1   6UPV_actin_only.pdb #1/C ILE 330 CG1                           0.682    3.318
6UPV_actin_only.pdb #1/C ASP 311 CG                           6DV1_prepped_minimized_with_6UPV_actin.pdb #2/D ASN 802 N      0.675    3.325
6DV1_prepped_minimized_with_6UPV_actin.pdb #2/D ASP 813 OD1   6UPV_actin_only.pdb #1/C ILE 330 N                             0.672    3.328
6UPV_actin_only.pdb #1/A ARG 95 CD                            6DV1_prepped_minimized_with_6UPV_actin.pdb #2/D LYS 704 CG     0.666    3.334
6UPV_actin_only.pdb #1/A ARG 95 CB                            6DV1_prepped_minimized_with_6UPV_actin.pdb #2/D LYS 704 CD     0.662    3.338
6DV1_prepped_minimized_with_6UPV_actin.pdb #2/D LYS 834 HZ1   6UPV_actin_only.pdb #1/A ARG 95 CZ                             0.658    3.342
6UPV_actin_only.pdb #1/A ASN 92 CA                            6DV1_prepped_minimized_with_6UPV_actin.pdb #2/D LYS 834 HZ3    0.656    3.344
6DV1_prepped_minimized_with_6UPV_actin.pdb #2/D ARG 782 HH21  6UPV_actin_only.pdb #1/A TYR 53 OH                             0.650    3.350
6DV1_prepped_minimized_with_6UPV_actin.pdb #2/D GLN 789 HG2   6UPV_actin_only.pdb #1/C GLY 146 O                             0.650    3.350
6UPV_actin_only.pdb #1/A HIS 87 CE1                           6DV1_prepped_minimized_with_6UPV_actin.pdb #2/D VAL 838 HG11   0.642    3.358
6DV1_prepped_minimized_with_6UPV_actin.pdb #2/D ASP 813 HB3   6UPV_actin_only.pdb #1/C LYS 328 NZ                            0.641    3.359
6DV1_prepped_minimized_with_6UPV_actin.pdb #2/D GLN 789 CG    6UPV_actin_only.pdb #1/C GLY 146 C                             0.640    3.360
6UPV_actin_only.pdb #1/C ARG 147 NE                           6DV1_prepped_minimized_with_6UPV_actin.pdb #2/D SER 817 HG     0.639    3.361
6UPV_actin_only.pdb #1/C LYS 326 CE                           6DV1_prepped_minimized_with_6UPV_actin.pdb #2/D MET 816 HE2    0.639    3.361
6DV1_prepped_minimized_with_6UPV_actin.pdb #2/D GLN 789 HG2   6UPV_actin_only.pdb #1/C ARG 147 O                             0.628    3.372
6DV1_prepped_minimized_with_6UPV_actin.pdb #2/D ILE 792 HD13  6UPV_actin_only.pdb #1/C ALA 144 CA                            0.621    3.379
6UPV_actin_only.pdb #1/C THR 148 CB                           6DV1_prepped_minimized_with_6UPV_actin.pdb #2/D TYR 786 HE1    0.619    3.381
6UPV_actin_only.pdb #1/C LYS 328 CD                           6DV1_prepped_minimized_with_6UPV_actin.pdb #2/D VAL 812 CB     0.619    3.381
6UPV_actin_only.pdb #1/C LYS 328 CD                           6DV1_prepped_minimized_with_6UPV_actin.pdb #2/D VAL 812 CG2    0.617    3.383
6DV1_prepped_minimized_with_6UPV_actin.pdb #2/D LYS 683 HG2   6UPV_actin_only.pdb #1/C LYS 326 CE                            0.616    3.384
6DV1_prepped_minimized_with_6UPV_actin.pdb #2/D CYS 793 HB2   6UPV_actin_only.pdb #1/C GLY 146 O                             0.602    3.398
6UPV_actin_only.pdb #1/C THR 351 CG2                          6DV1_prepped_minimized_with_6UPV_actin.pdb #2/D GLN 781 HB3    0.601    3.399
6DV1_prepped_minimized_with_6UPV_actin.pdb #2/D LYS 704 CE    6UPV_actin_only.pdb #1/A ARG 95 CZ                             0.600    3.400
6DV1_prepped_minimized_with_6UPV_actin.pdb #2/D VAL 812 HG22  6UPV_actin_only.pdb #1/C LYS 328 CG                            0.597    3.403
6UPV_actin_only.pdb #1/C LYS 326 CA                           6DV1_prepped_minimized_with_6UPV_actin.pdb #2/D LYS 683 HE2    0.597    3.403
6UPV_actin_only.pdb #1/A GLY 46 O                             6DV1_prepped_minimized_with_6UPV_actin.pdb #2/D ARG 782 HG3    0.595    3.405
6UPV_actin_only.pdb #1/C GLY 146 N                            6DV1_prepped_minimized_with_6UPV_actin.pdb #2/D ILE 792 HB     0.593    3.407
6DV1_prepped_minimized_with_6UPV_actin.pdb #2/D GLN 801 OE1   6UPV_actin_only.pdb #1/C ASP 311 CG                            0.591    3.409
6UPV_actin_only.pdb #1/A GLY 48 O                             6DV1_prepped_minimized_with_6UPV_actin.pdb #2/D ALA 778 HB1    0.589    3.411
6UPV_actin_only.pdb #1/C ASP 311 CB                           6DV1_prepped_minimized_with_6UPV_actin.pdb #2/D LEU 803 H      0.588    3.412
6DV1_prepped_minimized_with_6UPV_actin.pdb #2/D LEU 803 HB2   6UPV_actin_only.pdb #1/C ASP 311 OD1                           0.585    3.415
6DV1_prepped_minimized_with_6UPV_actin.pdb #2/D LYS 704 CE    6UPV_actin_only.pdb #1/A ARG 95 NH1                            0.583    3.417
6UPV_actin_only.pdb #1/C LEU 221 CD1                          6DV1_prepped_minimized_with_6UPV_actin.pdb #2/D GLY 804 N      0.583    3.417
6UPV_actin_only.pdb #1/C ALA 144 C                            6DV1_prepped_minimized_with_6UPV_actin.pdb #2/D ILE 792 CG2    0.579    3.421
6DV1_prepped_minimized_with_6UPV_actin.pdb #2/D ILE 792 CG2   6UPV_actin_only.pdb #1/C GLY 146 N                             0.579    3.421
6DV1_prepped_minimized_with_6UPV_actin.pdb #2/D ASP 813 HB3   6UPV_actin_only.pdb #1/C ILE 330 CG1                           0.577    3.423
6DV1_prepped_minimized_with_6UPV_actin.pdb #2/D LYS 704 HD3   6UPV_actin_only.pdb #1/A ARG 95 CZ                             0.576    3.424
6DV1_prepped_minimized_with_6UPV_actin.pdb #2/D VAL 812 HG21  6UPV_actin_only.pdb #1/C LYS 328 CD                            0.572    3.428
6DV1_prepped_minimized_with_6UPV_actin.pdb #2/D HIS 788 NE2   6UPV_actin_only.pdb #1/C ILE 345 CG1                           0.569    3.431
6UPV_actin_only.pdb #1/A MET 47 CE                            6DV1_prepped_minimized_with_6UPV_actin.pdb #2/D TYR 786 CZ     0.568    3.432
6DV1_prepped_minimized_with_6UPV_actin.pdb #2/D LEU 803 HA    6UPV_actin_only.pdb #1/C ASP 311 CB                            0.568    3.432
6UPV_actin_only.pdb #1/C GLY 146 C                            6DV1_prepped_minimized_with_6UPV_actin.pdb #2/D GLN 789 HG2    0.567    3.433
6DV1_prepped_minimized_with_6UPV_actin.pdb #2/D ILE 792 HG21  6UPV_actin_only.pdb #1/C SER 145 C                             0.566    3.434
6DV1_prepped_minimized_with_6UPV_actin.pdb #2/D GLN 801 HA    6UPV_actin_only.pdb #1/C ASP 311 OD2                           0.564    3.436
6DV1_prepped_minimized_with_6UPV_actin.pdb #2/D GLN 789 CG    6UPV_actin_only.pdb #1/C GLY 146 O                             0.561    3.439
6UPV_actin_only.pdb #1/C SER 145 O                            6DV1_prepped_minimized_with_6UPV_actin.pdb #2/D CYS 793 SG     0.561    3.439
6UPV_actin_only.pdb #1/C LYS 328 CE                           6DV1_prepped_minimized_with_6UPV_actin.pdb #2/D ASP 813 CB     0.559    3.441
6UPV_actin_only.pdb #1/A ASN 92 O                             6DV1_prepped_minimized_with_6UPV_actin.pdb #2/D LYS 834 HZ1    0.557    3.443
6DV1_prepped_minimized_with_6UPV_actin.pdb #2/D LYS 683 HE2   6UPV_actin_only.pdb #1/C LYS 326 CD                            0.554    3.446
6DV1_prepped_minimized_with_6UPV_actin.pdb #2/D VAL 812 C     6UPV_actin_only.pdb #1/C LYS 328 NZ                            0.552    3.448
6DV1_prepped_minimized_with_6UPV_actin.pdb #2/D SER 817 HA    6UPV_actin_only.pdb #1/C ARG 147 CZ                            0.549    3.451
6UPV_actin_only.pdb #1/A GLY 48 N                             6DV1_prepped_minimized_with_6UPV_actin.pdb #2/D ARG 782 NH2    0.548    3.452
6DV1_prepped_minimized_with_6UPV_actin.pdb #2/D ARG 782 NH2   6UPV_actin_only.pdb #1/A LYS 50 CB                             0.545    3.455
6DV1_prepped_minimized_with_6UPV_actin.pdb #2/D ARG 782 HH22  6UPV_actin_only.pdb #1/A LYS 50 N                              0.544    3.456
6DV1_prepped_minimized_with_6UPV_actin.pdb #2/D HIS 788 NE2   6UPV_actin_only.pdb #1/C ILE 345 CD1                           0.543    3.457
6DV1_prepped_minimized_with_6UPV_actin.pdb #2/D GLN 831 HE22  6UPV_actin_only.pdb #1/A GLU 57 OE2                            0.542    3.458
6DV1_prepped_minimized_with_6UPV_actin.pdb #2/D TYR 786 OH    6UPV_actin_only.pdb #1/C THR 148 CG2                           0.542    3.458
6DV1_prepped_minimized_with_6UPV_actin.pdb #2/D ALA 700 O     6UPV_actin_only.pdb #1/A ARG 95 CZ                             0.536    3.464
6UPV_actin_only.pdb #1/A MET 47 CE                            6DV1_prepped_minimized_with_6UPV_actin.pdb #2/D TYR 786 CE2    0.536    3.464
6UPV_actin_only.pdb #1/C LEU 221 CD1                          6DV1_prepped_minimized_with_6UPV_actin.pdb #2/D LEU 803 HD11   0.536    3.464
6DV1_prepped_minimized_with_6UPV_actin.pdb #2/D VAL 838 HG11  6UPV_actin_only.pdb #1/A HIS 87 NE2                            0.529    3.471
6DV1_prepped_minimized_with_6UPV_actin.pdb #2/D LEU 803 N     6UPV_actin_only.pdb #1/C ASP 311 CG                            0.525    3.475
6UPV_actin_only.pdb #1/A TYR 91 CB                            6DV1_prepped_minimized_with_6UPV_actin.pdb #2/D VAL 838 HG22   0.522    3.478
6DV1_prepped_minimized_with_6UPV_actin.pdb #2/D ARG 782 CZ    6UPV_actin_only.pdb #1/A GLY 48 O                              0.520    3.480
6UPV_actin_only.pdb #1/C ILE 345 CG2                          6DV1_prepped_minimized_with_6UPV_actin.pdb #2/D HIS 788 HD2    0.520    3.480
6DV1_prepped_minimized_with_6UPV_actin.pdb #2/D GLU 701 HA    6UPV_actin_only.pdb #1/A ARG 95 NH1                            0.517    3.483
6UPV_actin_only.pdb #1/C ILE 345 CD1                          6DV1_prepped_minimized_with_6UPV_actin.pdb #2/D ILE 792 HG12   0.517    3.483
6DV1_prepped_minimized_with_6UPV_actin.pdb #2/D ASP 813 HA    6UPV_actin_only.pdb #1/C LYS 328 CG                            0.517    3.483
6UPV_actin_only.pdb #1/C LYS 326 CB                           6DV1_prepped_minimized_with_6UPV_actin.pdb #2/D LYS 683 HE3    0.515    3.485
6UPV_actin_only.pdb #1/C GLY 146 N                            6DV1_prepped_minimized_with_6UPV_actin.pdb #2/D GLN 789 HG3    0.514    3.486
6UPV_actin_only.pdb #1/C ARG 147 NE                           6DV1_prepped_minimized_with_6UPV_actin.pdb #2/D SER 817 CA     0.512    3.488
6UPV_actin_only.pdb #1/C GLU 167 OE1                          6DV1_prepped_minimized_with_6UPV_actin.pdb #2/D GLN 820 HE21   0.512    3.488
6UPV_actin_only.pdb #1/C THR 148 CG2                          6DV1_prepped_minimized_with_6UPV_actin.pdb #2/D TYR 786 CE1    0.511    3.489
6UPV_actin_only.pdb #1/C LYS 326 NZ                           6DV1_prepped_minimized_with_6UPV_actin.pdb #2/D VAL 812 HG22   0.508    3.492
6DV1_prepped_minimized_with_6UPV_actin.pdb #2/D ARG 782 HH22  6UPV_actin_only.pdb #1/A GLY 48 CA                             0.507    3.493
6UPV_actin_only.pdb #1/C LYS 326 CD                           6DV1_prepped_minimized_with_6UPV_actin.pdb #2/D LYS 683 CB     0.507    3.493
6UPV_actin_only.pdb #1/A GLY 48 O                             6DV1_prepped_minimized_with_6UPV_actin.pdb #2/D ARG 782 NH1    0.505    3.495
6DV1_prepped_minimized_with_6UPV_actin.pdb #2/D LYS 834 HD3   6UPV_actin_only.pdb #1/A ASN 92 CB                             0.505    3.495
6UPV_actin_only.pdb #1/C ALA 144 C                            6DV1_prepped_minimized_with_6UPV_actin.pdb #2/D ILE 792 HG23   0.499    3.501
6UPV_actin_only.pdb #1/C THR 149 CG2                          6DV1_prepped_minimized_with_6UPV_actin.pdb #2/D GLN 820 HG2    0.495    3.505
6UPV_actin_only.pdb #1/C ASP 311 CB                           6DV1_prepped_minimized_with_6UPV_actin.pdb #2/D ASN 802 H      0.486    3.514
6DV1_prepped_minimized_with_6UPV_actin.pdb #2/D LEU 803 H     6UPV_actin_only.pdb #1/C ASP 311 OD1                           0.485    3.515
6DV1_prepped_minimized_with_6UPV_actin.pdb #2/D GLN 789 OE1   6UPV_actin_only.pdb #1/C TYR 143 O                             0.485    3.515
6UPV_actin_only.pdb #1/C LYS 326 CE                           6DV1_prepped_minimized_with_6UPV_actin.pdb #2/D GLU 686 OE1    0.483    3.517
6DV1_prepped_minimized_with_6UPV_actin.pdb #2/D GLN 801 HB3   6UPV_actin_only.pdb #1/C ASP 311 CB                            0.479    3.521
6DV1_prepped_minimized_with_6UPV_actin.pdb #2/D ILE 792 HG21  6UPV_actin_only.pdb #1/C SER 145 CA                            0.477    3.523
6UPV_actin_only.pdb #1/C ILE 327 O                            6DV1_prepped_minimized_with_6UPV_actin.pdb #2/D LYS 683 HZ1    0.476    3.524
6DV1_prepped_minimized_with_6UPV_actin.pdb #2/D ASP 813 HB3   6UPV_actin_only.pdb #1/C ILE 330 CG2                           0.475    3.525
6UPV_actin_only.pdb #1/C ALA 144 C                            6DV1_prepped_minimized_with_6UPV_actin.pdb #2/D ILE 792 HG22   0.471    3.529
6DV1_prepped_minimized_with_6UPV_actin.pdb #2/D ASN 802 HB3   6UPV_actin_only.pdb #1/C ASP 311 OD2                           0.468    3.532
6DV1_prepped_minimized_with_6UPV_actin.pdb #2/D ASP 813 OD1   6UPV_actin_only.pdb #1/C ILE 330 CB                            0.467    3.533
6DV1_prepped_minimized_with_6UPV_actin.pdb #2/D LEU 785 HD22  6UPV_actin_only.pdb #1/C THR 148 CG2                           0.466    3.534
6DV1_prepped_minimized_with_6UPV_actin.pdb #2/D ALA 778 HB2   6UPV_actin_only.pdb #1/A GLN 49 CB                             0.465    3.535
6UPV_actin_only.pdb #1/C LYS 328 CE                           6DV1_prepped_minimized_with_6UPV_actin.pdb #2/D VAL 812 H      0.463    3.537
6UPV_actin_only.pdb #1/A ARG 95 CB                            6DV1_prepped_minimized_with_6UPV_actin.pdb #2/D LYS 704 HZ3    0.457    3.543
6UPV_actin_only.pdb #1/C LYS 326 NZ                           6DV1_prepped_minimized_with_6UPV_actin.pdb #2/D MET 816 HG3    0.456    3.544
6UPV_actin_only.pdb #1/C ARG 147 CG                           6DV1_prepped_minimized_with_6UPV_actin.pdb #2/D SER 817 HB3    0.456    3.544
6UPV_actin_only.pdb #1/A LYS 50 NZ                            6DV1_prepped_minimized_with_6UPV_actin.pdb #2/D TYR 779 CZ     0.455    3.545
6DV1_prepped_minimized_with_6UPV_actin.pdb #2/D LYS 683 HA    6UPV_actin_only.pdb #1/C LYS 326 CE                            0.451    3.549
6UPV_actin_only.pdb #1/A ASN 92 OD1                           6DV1_prepped_minimized_with_6UPV_actin.pdb #2/D LYS 834 CD     0.449    3.551
6UPV_actin_only.pdb #1/A ARG 95 CB                            6DV1_prepped_minimized_with_6UPV_actin.pdb #2/D LYS 704 NZ     0.449    3.551
6DV1_prepped_minimized_with_6UPV_actin.pdb #2/D ASP 813 OD2   6UPV_actin_only.pdb #1/C LYS 328 CB                            0.448    3.552
6UPV_actin_only.pdb #1/C LYS 326 NZ                           6DV1_prepped_minimized_with_6UPV_actin.pdb #2/D MET 816 HE1    0.448    3.552
6DV1_prepped_minimized_with_6UPV_actin.pdb #2/D ALA 778 HB1   6UPV_actin_only.pdb #1/A GLN 49 O                              0.447    3.553
6DV1_prepped_minimized_with_6UPV_actin.pdb #2/D CYS 793 HG    6UPV_actin_only.pdb #1/C GLY 146 N                             0.441    3.559
6UPV_actin_only.pdb #1/A MET 47 CE                            6DV1_prepped_minimized_with_6UPV_actin.pdb #2/D ARG 782 HA     0.439    3.561
6UPV_actin_only.pdb #1/A ARG 95 CD                            6DV1_prepped_minimized_with_6UPV_actin.pdb #2/D LYS 704 HG3    0.438    3.562
6DV1_prepped_minimized_with_6UPV_actin.pdb #2/D GLN 789 HG2   6UPV_actin_only.pdb #1/C ARG 147 C                             0.436    3.564
6UPV_actin_only.pdb #1/A VAL 45 O                             6DV1_prepped_minimized_with_6UPV_actin.pdb #2/D LEU 785 CD1    0.433    3.567
6UPV_actin_only.pdb #1/C LYS 326 CD                           6DV1_prepped_minimized_with_6UPV_actin.pdb #2/D LYS 683 CD     0.432    3.568
6DV1_prepped_minimized_with_6UPV_actin.pdb #2/D LEU 803 HA    6UPV_actin_only.pdb #1/C ASP 311 OD2                           0.431    3.569
6UPV_actin_only.pdb #1/C LYS 326 CB                           6DV1_prepped_minimized_with_6UPV_actin.pdb #2/D LYS 683 CE     0.431    3.569
6DV1_prepped_minimized_with_6UPV_actin.pdb #2/D ASP 813 CG    6UPV_actin_only.pdb #1/C ILE 330 CA                            0.421    3.579
6DV1_prepped_minimized_with_6UPV_actin.pdb #2/D ASP 813 CG    6UPV_actin_only.pdb #1/C ILE 329 O                             0.421    3.579
6DV1_prepped_minimized_with_6UPV_actin.pdb #2/D LEU 803 CA    6UPV_actin_only.pdb #1/C ASP 311 OD2                           0.421    3.579
6UPV_actin_only.pdb #1/C LEU 221 CG                           6DV1_prepped_minimized_with_6UPV_actin.pdb #2/D GLY 804 H      0.419    3.581
6DV1_prepped_minimized_with_6UPV_actin.pdb #2/D ARG 782 HH21  6UPV_actin_only.pdb #1/A GLY 48 O                              0.416    3.584
6UPV_actin_only.pdb #1/A LYS 50 CE                            6DV1_prepped_minimized_with_6UPV_actin.pdb #2/D ASP 775 OD1    0.411    3.589
6DV1_prepped_minimized_with_6UPV_actin.pdb #2/D GLU 701 HA    6UPV_actin_only.pdb #1/A ARG 95 CZ                             0.409    3.591
6UPV_actin_only.pdb #1/C LEU 221 CD1                          6DV1_prepped_minimized_with_6UPV_actin.pdb #2/D LEU 803 CA     0.408    3.592
6UPV_actin_only.pdb #1/C ARG 147 CD                           6DV1_prepped_minimized_with_6UPV_actin.pdb #2/D SER 817 CB     0.402    3.598
6UPV_actin_only.pdb #1/C LEU 221 CD1                          6DV1_prepped_minimized_with_6UPV_actin.pdb #2/D LEU 803 HD13   0.397    3.603
6UPV_actin_only.pdb #1/A MET 47 CE                            6DV1_prepped_minimized_with_6UPV_actin.pdb #2/D LEU 785 CD2    0.395    3.605
6UPV_actin_only.pdb #1/A ASN 92 OD1                           6DV1_prepped_minimized_with_6UPV_actin.pdb #2/D LYS 834 CB     0.387    3.613
6UPV_actin_only.pdb #1/A ARG 95 NH1                           6DV1_prepped_minimized_with_6UPV_actin.pdb #2/D GLU 701 HB2    0.387    3.613
6DV1_prepped_minimized_with_6UPV_actin.pdb #2/D LYS 704 HE2   6UPV_actin_only.pdb #1/A ARG 95 NH2                            0.387    3.613
6UPV_actin_only.pdb #1/C ALA 310 CB                           6DV1_prepped_minimized_with_6UPV_actin.pdb #2/D GLN 801 CD     0.385    3.615
6UPV_actin_only.pdb #1/C LYS 328 CD                           6DV1_prepped_minimized_with_6UPV_actin.pdb #2/D ASP 813 H      0.382    3.618
6UPV_actin_only.pdb #1/C LYS 328 CE                           6DV1_prepped_minimized_with_6UPV_actin.pdb #2/D VAL 812 N      0.377    3.623
6UPV_actin_only.pdb #1/A MET 47 CE                            6DV1_prepped_minimized_with_6UPV_actin.pdb #2/D LEU 785 HB3    0.373    3.627
6UPV_actin_only.pdb #1/A ARG 95 CD                            6DV1_prepped_minimized_with_6UPV_actin.pdb #2/D GLU 701 OE1    0.373    3.627
6UPV_actin_only.pdb #1/C GLY 146 CA                           6DV1_prepped_minimized_with_6UPV_actin.pdb #2/D GLN 789 CG     0.369    3.631
6DV1_prepped_minimized_with_6UPV_actin.pdb #2/D LYS 704 HD2   6UPV_actin_only.pdb #1/A ARG 95 NE                             0.368    3.632
6DV1_prepped_minimized_with_6UPV_actin.pdb #2/D ILE 792 HG22  6UPV_actin_only.pdb #1/C SER 145 CA                            0.366    3.634
6DV1_prepped_minimized_with_6UPV_actin.pdb #2/D ASP 813 CG    6UPV_actin_only.pdb #1/C LYS 328 CD                            0.360    3.640
6DV1_prepped_minimized_with_6UPV_actin.pdb #2/D LYS 683 CB    6UPV_actin_only.pdb #1/C LYS 326 NZ                            0.358    3.642
6DV1_prepped_minimized_with_6UPV_actin.pdb #2/D ARG 782 HH22  6UPV_actin_only.pdb #1/A LYS 50 CA                             0.358    3.642
6UPV_actin_only.pdb #1/C LYS 328 CE                           6DV1_prepped_minimized_with_6UPV_actin.pdb #2/D ASP 813 HB2    0.353    3.647
6DV1_prepped_minimized_with_6UPV_actin.pdb #2/D LYS 834 HZ2   6UPV_actin_only.pdb #1/A ARG 95 CZ                             0.352    3.648
6DV1_prepped_minimized_with_6UPV_actin.pdb #2/D TYR 786 CE1   6UPV_actin_only.pdb #1/C THR 148 OG1                           0.352    3.648
6DV1_prepped_minimized_with_6UPV_actin.pdb #2/D GLN 789 HG2   6UPV_actin_only.pdb #1/C ARG 147 N                             0.350    3.650
6DV1_prepped_minimized_with_6UPV_actin.pdb #2/D LEU 803 HD12  6UPV_actin_only.pdb #1/C ASP 311 CB                            0.347    3.653
6UPV_actin_only.pdb #1/C ASP 25 CB                            6DV1_prepped_minimized_with_6UPV_actin.pdb #2/D LYS 795 HZ2    0.347    3.653
6DV1_prepped_minimized_with_6UPV_actin.pdb #2/D LYS 683 CB    6UPV_actin_only.pdb #1/C LYS 326 CE                            0.346    3.654
6DV1_prepped_minimized_with_6UPV_actin.pdb #2/D ILE 792 HG21  6UPV_actin_only.pdb #1/C GLY 146 CA                            0.346    3.654
6DV1_prepped_minimized_with_6UPV_actin.pdb #2/D LYS 683 HE2   6UPV_actin_only.pdb #1/C LYS 326 C                             0.346    3.654
6UPV_actin_only.pdb #1/C ARG 147 NH2                          6DV1_prepped_minimized_with_6UPV_actin.pdb #2/D ASP 813 HA     0.345    3.655
6DV1_prepped_minimized_with_6UPV_actin.pdb #2/D ILE 792 HD11  6UPV_actin_only.pdb #1/C ILE 345 CG1                           0.344    3.656
6DV1_prepped_minimized_with_6UPV_actin.pdb #2/D GLN 789 HG3   6UPV_actin_only.pdb #1/C ARG 147 O                             0.340    3.660
6DV1_prepped_minimized_with_6UPV_actin.pdb #2/D TYR 786 HH    6UPV_actin_only.pdb #1/C GLU 167 OE2                           0.338    3.662
6DV1_prepped_minimized_with_6UPV_actin.pdb #2/D ILE 792 HD13  6UPV_actin_only.pdb #1/C ALA 144 N                             0.336    3.664
6DV1_prepped_minimized_with_6UPV_actin.pdb #2/D LYS 704 NZ    6UPV_actin_only.pdb #1/A ARG 95 CZ                             0.334    3.666
6DV1_prepped_minimized_with_6UPV_actin.pdb #2/D GLN 801 OE1   6UPV_actin_only.pdb #1/C ALA 310 CB                            0.334    3.666
6DV1_prepped_minimized_with_6UPV_actin.pdb #2/D LYS 834 HD3   6UPV_actin_only.pdb #1/A ASN 92 O                              0.333    3.667
6UPV_actin_only.pdb #1/C GLU 167 CD                           6DV1_prepped_minimized_with_6UPV_actin.pdb #2/D ASN 824 ND2    0.330    3.670
6DV1_prepped_minimized_with_6UPV_actin.pdb #2/D LEU 803 HD13  6UPV_actin_only.pdb #1/C ASP 311 CA                            0.328    3.672
6DV1_prepped_minimized_with_6UPV_actin.pdb #2/D ARG 782 NH2   6UPV_actin_only.pdb #1/A TYR 53 OH                             0.328    3.672
6UPV_actin_only.pdb #1/A GLY 46 O                             6DV1_prepped_minimized_with_6UPV_actin.pdb #2/D ARG 782 HG2    0.327    3.673
6UPV_actin_only.pdb #1/A LYS 50 CD                            6DV1_prepped_minimized_with_6UPV_actin.pdb #2/D ASP 775 CG     0.324    3.676
6UPV_actin_only.pdb #1/C GLY 308 CA                           6DV1_prepped_minimized_with_6UPV_actin.pdb #2/D ASN 802 HB3    0.322    3.678
6DV1_prepped_minimized_with_6UPV_actin.pdb #2/D CYS 793 HB2   6UPV_actin_only.pdb #1/C GLY 146 C                             0.322    3.678
6DV1_prepped_minimized_with_6UPV_actin.pdb #2/D LYS 683 HA    6UPV_actin_only.pdb #1/C LYS 326 CD                            0.322    3.678
6UPV_actin_only.pdb #1/C GLY 146 CA                           6DV1_prepped_minimized_with_6UPV_actin.pdb #2/D GLN 789 HA     0.320    3.680
6UPV_actin_only.pdb #1/A VAL 45 O                             6DV1_prepped_minimized_with_6UPV_actin.pdb #2/D LEU 785 HD11   0.320    3.680
6DV1_prepped_minimized_with_6UPV_actin.pdb #2/D TYR 786 OH    6UPV_actin_only.pdb #1/C THR 148 CB                            0.316    3.684
6UPV_actin_only.pdb #1/C LYS 328 CE                           6DV1_prepped_minimized_with_6UPV_actin.pdb #2/D VAL 812 HB     0.313    3.687
6DV1_prepped_minimized_with_6UPV_actin.pdb #2/D GLN 801 CA    6UPV_actin_only.pdb #1/C ASP 311 OD1                           0.313    3.687
6UPV_actin_only.pdb #1/A TYR 91 CB                            6DV1_prepped_minimized_with_6UPV_actin.pdb #2/D VAL 838 HG21   0.312    3.688
6DV1_prepped_minimized_with_6UPV_actin.pdb #2/D LYS 704 HG3   6UPV_actin_only.pdb #1/A ARG 95 NE                             0.310    3.690
6DV1_prepped_minimized_with_6UPV_actin.pdb #2/D ASP 813 OD1   6UPV_actin_only.pdb #1/C LYS 328 CE                            0.307    3.693
6DV1_prepped_minimized_with_6UPV_actin.pdb #2/D ILE 792 HG22  6UPV_actin_only.pdb #1/C GLY 146 CA                            0.304    3.696
6UPV_actin_only.pdb #1/C ASP 311 OD2                          6DV1_prepped_minimized_with_6UPV_actin.pdb #2/D ASN 802 CB     0.303    3.697
6UPV_actin_only.pdb #1/C GLY 146 CA                           6DV1_prepped_minimized_with_6UPV_actin.pdb #2/D CYS 793 H      0.301    3.699
6DV1_prepped_minimized_with_6UPV_actin.pdb #2/D LEU 803 HD12  6UPV_actin_only.pdb #1/C ASP 311 O                             0.299    3.701
6DV1_prepped_minimized_with_6UPV_actin.pdb #2/D ASP 775 CG    6UPV_actin_only.pdb #1/A LYS 50 CE                             0.295    3.705
6DV1_prepped_minimized_with_6UPV_actin.pdb #2/D GLN 801 OE1   6UPV_actin_only.pdb #1/C ASP 311 N                             0.295    3.705
6UPV_actin_only.pdb #1/A GLU 57 CD                            6DV1_prepped_minimized_with_6UPV_actin.pdb #2/D GLN 831 NE2    0.291    3.709
6UPV_actin_only.pdb #1/C THR 351 CG2                          6DV1_prepped_minimized_with_6UPV_actin.pdb #2/D GLN 781 HG3    0.289    3.711
6DV1_prepped_minimized_with_6UPV_actin.pdb #2/D LEU 803 HD12  6UPV_actin_only.pdb #1/C LEU 221 CD2                           0.286    3.714
6DV1_prepped_minimized_with_6UPV_actin.pdb #2/D ARG 782 HH12  6UPV_actin_only.pdb #1/A LYS 50 CG                             0.284    3.716
6UPV_actin_only.pdb #1/C LYS 328 CE                           6DV1_prepped_minimized_with_6UPV_actin.pdb #2/D VAL 812 O      0.283    3.717
6DV1_prepped_minimized_with_6UPV_actin.pdb #2/D LYS 704 HE3   6UPV_actin_only.pdb #1/A ARG 95 NE                             0.282    3.718
6UPV_actin_only.pdb #1/C LYS 326 CB                           6DV1_prepped_minimized_with_6UPV_actin.pdb #2/D LYS 683 CG     0.281    3.719
6DV1_prepped_minimized_with_6UPV_actin.pdb #2/D CYS 793 HG    6UPV_actin_only.pdb #1/C GLY 146 C                             0.279    3.721
6UPV_actin_only.pdb #1/A TYR 91 O                             6DV1_prepped_minimized_with_6UPV_actin.pdb #2/D TYR 837 HE2    0.279    3.721
6DV1_prepped_minimized_with_6UPV_actin.pdb #2/D VAL 812 HG21  6UPV_actin_only.pdb #1/C LYS 328 CE                            0.276    3.724
6UPV_actin_only.pdb #1/C ARG 147 NH2                          6DV1_prepped_minimized_with_6UPV_actin.pdb #2/D ASP 813 HB3    0.273    3.727
6UPV_actin_only.pdb #1/C ALA 310 CB                           6DV1_prepped_minimized_with_6UPV_actin.pdb #2/D GLN 801 HE21   0.272    3.728
6UPV_actin_only.pdb #1/A LYS 50 NZ                            6DV1_prepped_minimized_with_6UPV_actin.pdb #2/D TYR 779 CE2    0.271    3.729
6DV1_prepped_minimized_with_6UPV_actin.pdb #2/D LYS 704 HZ2   6UPV_actin_only.pdb #1/A ARG 95 NE                             0.271    3.729
6UPV_actin_only.pdb #1/C GLU 167 OE1                          6DV1_prepped_minimized_with_6UPV_actin.pdb #2/D GLN 820 HE22   0.268    3.732
6DV1_prepped_minimized_with_6UPV_actin.pdb #2/D LYS 683 HE2   6UPV_actin_only.pdb #1/C LYS 326 CG                            0.265    3.735
6DV1_prepped_minimized_with_6UPV_actin.pdb #2/D LYS 683 CG    6UPV_actin_only.pdb #1/C LYS 326 CG                            0.263    3.737
6UPV_actin_only.pdb #1/A ASN 92 CA                            6DV1_prepped_minimized_with_6UPV_actin.pdb #2/D LYS 834 HD3    0.262    3.738
6UPV_actin_only.pdb #1/C LYS 328 CD                           6DV1_prepped_minimized_with_6UPV_actin.pdb #2/D ASP 813 N      0.255    3.745
6UPV_actin_only.pdb #1/A GLU 57 OE1                           6DV1_prepped_minimized_with_6UPV_actin.pdb #2/D GLN 831 CD     0.253    3.747
6UPV_actin_only.pdb #1/C LYS 328 NZ                           6DV1_prepped_minimized_with_6UPV_actin.pdb #2/D SER 810 HG     0.251    3.749
6UPV_actin_only.pdb #1/C ASP 311 OD2                          6DV1_prepped_minimized_with_6UPV_actin.pdb #2/D ASN 802 HB2    0.248    3.752
6DV1_prepped_minimized_with_6UPV_actin.pdb #2/D LYS 683 HE2   6UPV_actin_only.pdb #1/C ILE 327 O                             0.246    3.754
6UPV_actin_only.pdb #1/C LYS 291 CE                           6DV1_prepped_minimized_with_6UPV_actin.pdb #2/D GLU 686 OE2    0.244    3.756
6DV1_prepped_minimized_with_6UPV_actin.pdb #2/D ARG 782 NH1   6UPV_actin_only.pdb #1/A LYS 50 CB                             0.242    3.758
6UPV_actin_only.pdb #1/C THR 351 CG2                          6DV1_prepped_minimized_with_6UPV_actin.pdb #2/D GLN 781 CD     0.241    3.759
6DV1_prepped_minimized_with_6UPV_actin.pdb #2/D GLU 701 OE1   6UPV_actin_only.pdb #1/A ARG 95 NE                             0.239    3.761
6DV1_prepped_minimized_with_6UPV_actin.pdb #2/D ILE 792 HD13  6UPV_actin_only.pdb #1/C ALA 144 C                             0.236    3.764
6DV1_prepped_minimized_with_6UPV_actin.pdb #2/D VAL 812 HG11  6UPV_actin_only.pdb #1/C LYS 328 NZ                            0.235    3.765
6DV1_prepped_minimized_with_6UPV_actin.pdb #2/D ASP 813 CG    6UPV_actin_only.pdb #1/C ILE 330 CB                            0.234    3.766
6UPV_actin_only.pdb #1/C LYS 291 NZ                           6DV1_prepped_minimized_with_6UPV_actin.pdb #2/D GLU 686 CD     0.230    3.770
6DV1_prepped_minimized_with_6UPV_actin.pdb #2/D LEU 785 HD11  6UPV_actin_only.pdb #1/C TYR 143 CE1                           0.225    3.775
6UPV_actin_only.pdb #1/A MET 47 SD                            6DV1_prepped_minimized_with_6UPV_actin.pdb #2/D TYR 786 HE2    0.225    3.775
6UPV_actin_only.pdb #1/A LYS 50 CD                            6DV1_prepped_minimized_with_6UPV_actin.pdb #2/D TYR 779 HH     0.219    3.781
6DV1_prepped_minimized_with_6UPV_actin.pdb #2/D LEU 785 CD2   6UPV_actin_only.pdb #1/C THR 148 CG2                           0.218    3.782
6DV1_prepped_minimized_with_6UPV_actin.pdb #2/D ILE 792 HG22  6UPV_actin_only.pdb #1/C SER 145 N                             0.217    3.783
6UPV_actin_only.pdb #1/A ASN 92 O                             6DV1_prepped_minimized_with_6UPV_actin.pdb #2/D LYS 834 HE3    0.217    3.783
6UPV_actin_only.pdb #1/C LYS 326 NZ                           6DV1_prepped_minimized_with_6UPV_actin.pdb #2/D MET 816 HG2    0.216    3.784
6UPV_actin_only.pdb #1/A ASN 92 O                             6DV1_prepped_minimized_with_6UPV_actin.pdb #2/D LYS 834 CE     0.214    3.786
6UPV_actin_only.pdb #1/C ALA 310 C                            6DV1_prepped_minimized_with_6UPV_actin.pdb #2/D GLN 801 OE1    0.213    3.787
6DV1_prepped_minimized_with_6UPV_actin.pdb #2/D GLN 801 HE22  6UPV_actin_only.pdb #1/C ILE 329 O                             0.212    3.788
6UPV_actin_only.pdb #1/A GLU 57 CD                            6DV1_prepped_minimized_with_6UPV_actin.pdb #2/D GLN 831 HE21   0.209    3.791
6UPV_actin_only.pdb #1/C ILE 345 CG2                          6DV1_prepped_minimized_with_6UPV_actin.pdb #2/D HIS 788 CD2    0.207    3.793
6DV1_prepped_minimized_with_6UPV_actin.pdb #2/D GLN 789 CG    6UPV_actin_only.pdb #1/C ARG 147 N                             0.201    3.799
6DV1_prepped_minimized_with_6UPV_actin.pdb #2/D ASN 824 ND2   6UPV_actin_only.pdb #1/C GLU 167 OE1                           0.198    3.802
6DV1_prepped_minimized_with_6UPV_actin.pdb #2/D LEU 803 CB    6UPV_actin_only.pdb #1/C ASP 311 OD2                           0.197    3.803
6UPV_actin_only.pdb #1/C LYS 328 CG                           6DV1_prepped_minimized_with_6UPV_actin.pdb #2/D VAL 812 CG1    0.196    3.804
6UPV_actin_only.pdb #1/C LYS 326 CE                           6DV1_prepped_minimized_with_6UPV_actin.pdb #2/D LYS 683 O      0.195    3.805
6UPV_actin_only.pdb #1/A MET 47 SD                            6DV1_prepped_minimized_with_6UPV_actin.pdb #2/D TYR 786 HH     0.191    3.809
6DV1_prepped_minimized_with_6UPV_actin.pdb #2/D VAL 838 HG22  6UPV_actin_only.pdb #1/A TYR 91 CD1                            0.188    3.812
6UPV_actin_only.pdb #1/C ASP 311 OD1                          6DV1_prepped_minimized_with_6UPV_actin.pdb #2/D GLN 801 HG3    0.186    3.814
6DV1_prepped_minimized_with_6UPV_actin.pdb #2/D LYS 683 O     6UPV_actin_only.pdb #1/C LYS 326 NZ                            0.186    3.814
6DV1_prepped_minimized_with_6UPV_actin.pdb #2/D LYS 704 CG    6UPV_actin_only.pdb #1/A ARG 95 NE                             0.185    3.815
6DV1_prepped_minimized_with_6UPV_actin.pdb #2/D GLY 804 H     6UPV_actin_only.pdb #1/C LEU 221 CD2                           0.183    3.817
6DV1_prepped_minimized_with_6UPV_actin.pdb #2/D VAL 838 HG22  6UPV_actin_only.pdb #1/A TYR 91 CG                             0.181    3.819
6UPV_actin_only.pdb #1/A GLN 49 O                             6DV1_prepped_minimized_with_6UPV_actin.pdb #2/D ALA 778 CB     0.178    3.822
6DV1_prepped_minimized_with_6UPV_actin.pdb #2/D TYR 786 HH    6UPV_actin_only.pdb #1/A MET 47 CE                             0.177    3.823
6DV1_prepped_minimized_with_6UPV_actin.pdb #2/D ARG 782 HH22  6UPV_actin_only.pdb #1/A TYR 53 OH                             0.176    3.824
6UPV_actin_only.pdb #1/A ASN 92 C                             6DV1_prepped_minimized_with_6UPV_actin.pdb #2/D LYS 834 HZ2    0.175    3.825
6DV1_prepped_minimized_with_6UPV_actin.pdb #2/D TYR 786 CZ    6UPV_actin_only.pdb #1/C THR 148 CG2                           0.173    3.827
6UPV_actin_only.pdb #1/C ALA 331 O                            6DV1_prepped_minimized_with_6UPV_actin.pdb #2/D GLU 799 OE1    0.170    3.830
6DV1_prepped_minimized_with_6UPV_actin.pdb #2/D LEU 803 HA    6UPV_actin_only.pdb #1/C ASP 311 CG                            0.170    3.830
6DV1_prepped_minimized_with_6UPV_actin.pdb #2/D SER 817 OG    6UPV_actin_only.pdb #1/C ILE 330 CD1                           0.168    3.832
6DV1_prepped_minimized_with_6UPV_actin.pdb #2/D LYS 683 HD3   6UPV_actin_only.pdb #1/C LYS 326 NZ                            0.168    3.832
6DV1_prepped_minimized_with_6UPV_actin.pdb #2/D ILE 792 HD12  6UPV_actin_only.pdb #1/C GLY 146 CA                            0.166    3.834
6UPV_actin_only.pdb #1/C GLY 146 O                            6DV1_prepped_minimized_with_6UPV_actin.pdb #2/D GLN 789 CB     0.166    3.834
6DV1_prepped_minimized_with_6UPV_actin.pdb #2/D ARG 782 NH2   6UPV_actin_only.pdb #1/A GLY 48 C                              0.166    3.834
6UPV_actin_only.pdb #1/C GLY 146 O                            6DV1_prepped_minimized_with_6UPV_actin.pdb #2/D ALA 821 CB     0.166    3.834
6DV1_prepped_minimized_with_6UPV_actin.pdb #2/D GLN 789 HG3   6UPV_actin_only.pdb #1/C ARG 147 CA                            0.166    3.834
6DV1_prepped_minimized_with_6UPV_actin.pdb #2/D GLN 789 HG2   6UPV_actin_only.pdb #1/C THR 148 CG2                           0.166    3.834
6UPV_actin_only.pdb #1/C ARG 147 CD                           6DV1_prepped_minimized_with_6UPV_actin.pdb #2/D SER 817 OG     0.165    3.835
6DV1_prepped_minimized_with_6UPV_actin.pdb #2/D TYR 786 CZ    6UPV_actin_only.pdb #1/C THR 148 OG1                           0.162    3.838
6DV1_prepped_minimized_with_6UPV_actin.pdb #2/D LEU 785 CD1   6UPV_actin_only.pdb #1/A MET 47 CE                             0.160    3.840
6UPV_actin_only.pdb #1/A ARG 95 NE                            6DV1_prepped_minimized_with_6UPV_actin.pdb #2/D GLU 701 HA     0.160    3.840
6DV1_prepped_minimized_with_6UPV_actin.pdb #2/D ALA 778 HB1   6UPV_actin_only.pdb #1/A GLN 49 C                              0.160    3.840
6UPV_actin_only.pdb #1/A ARG 95 CD                            6DV1_prepped_minimized_with_6UPV_actin.pdb #2/D LYS 704 HG2    0.159    3.841
6UPV_actin_only.pdb #1/C GLU 167 OE1                          6DV1_prepped_minimized_with_6UPV_actin.pdb #2/D GLN 820 NE2    0.156    3.844
6UPV_actin_only.pdb #1/C TYR 143 CA                           6DV1_prepped_minimized_with_6UPV_actin.pdb #2/D GLN 789 OE1    0.149    3.851
6DV1_prepped_minimized_with_6UPV_actin.pdb #2/D ARG 782 HH22  6UPV_actin_only.pdb #1/A LYS 50 CG                             0.149    3.851
6DV1_prepped_minimized_with_6UPV_actin.pdb #2/D VAL 838 HG21  6UPV_actin_only.pdb #1/A ASN 92 OD1                            0.148    3.852
6UPV_actin_only.pdb #1/C ALA 310 CA                           6DV1_prepped_minimized_with_6UPV_actin.pdb #2/D GLN 801 HE22   0.147    3.853
6DV1_prepped_minimized_with_6UPV_actin.pdb #2/D ASP 813 OD2   6UPV_actin_only.pdb #1/C ILE 330 CD1                           0.147    3.853
6DV1_prepped_minimized_with_6UPV_actin.pdb #2/D LEU 803 HD13  6UPV_actin_only.pdb #1/C ASP 311 C                             0.146    3.854
6DV1_prepped_minimized_with_6UPV_actin.pdb #2/D ASP 813 CB    6UPV_actin_only.pdb #1/C ILE 330 CG1                           0.144    3.856
6UPV_actin_only.pdb #1/C LEU 221 CD1                          6DV1_prepped_minimized_with_6UPV_actin.pdb #2/D LEU 803 HG     0.142    3.858
6UPV_actin_only.pdb #1/A ASN 92 CG                            6DV1_prepped_minimized_with_6UPV_actin.pdb #2/D LYS 834 HB3    0.142    3.858
6UPV_actin_only.pdb #1/C ILE 345 CD1                          6DV1_prepped_minimized_with_6UPV_actin.pdb #2/D ILE 792 CG1    0.139    3.861
6DV1_prepped_minimized_with_6UPV_actin.pdb #2/D GLN 789 O     6UPV_actin_only.pdb #1/C GLY 146 O                             0.134    3.866
6UPV_actin_only.pdb #1/C LYS 328 CG                           6DV1_prepped_minimized_with_6UPV_actin.pdb #2/D VAL 812 HG11   0.131    3.869
6DV1_prepped_minimized_with_6UPV_actin.pdb #2/D ASP 775 OD2   6UPV_actin_only.pdb #1/A LYS 50 NZ                             0.130    3.870
6DV1_prepped_minimized_with_6UPV_actin.pdb #2/D ASP 813 OD2   6UPV_actin_only.pdb #1/C ILE 329 O                             0.129    3.871
6UPV_actin_only.pdb #1/A ASN 92 C                             6DV1_prepped_minimized_with_6UPV_actin.pdb #2/D LYS 834 NZ     0.127    3.873
6UPV_actin_only.pdb #1/C GLY 146 C                            6DV1_prepped_minimized_with_6UPV_actin.pdb #2/D GLN 789 HB3    0.126    3.874
6UPV_actin_only.pdb #1/A GLY 46 O                             6DV1_prepped_minimized_with_6UPV_actin.pdb #2/D ARG 782 CZ     0.126    3.874
6DV1_prepped_minimized_with_6UPV_actin.pdb #2/D ILE 792 HD12  6UPV_actin_only.pdb #1/C GLY 146 N                             0.124    3.876
6DV1_prepped_minimized_with_6UPV_actin.pdb #2/D LEU 803 CB    6UPV_actin_only.pdb #1/C ASP 311 CG                            0.122    3.878
6UPV_actin_only.pdb #1/C ASP 311 OD1                          6DV1_prepped_minimized_with_6UPV_actin.pdb #2/D GLN 801 HG2    0.120    3.880
6DV1_prepped_minimized_with_6UPV_actin.pdb #2/D LYS 834 HZ3   6UPV_actin_only.pdb #1/A ASN 92 CB                             0.119    3.881
6UPV_actin_only.pdb #1/A ARG 95 NE                            6DV1_prepped_minimized_with_6UPV_actin.pdb #2/D ALA 700 O      0.118    3.882
6DV1_prepped_minimized_with_6UPV_actin.pdb #2/D ILE 792 CG2   6UPV_actin_only.pdb #1/C SER 145 N                             0.117    3.883
6UPV_actin_only.pdb #1/A GLY 46 O                             6DV1_prepped_minimized_with_6UPV_actin.pdb #2/D ARG 782 NE     0.117    3.883
6UPV_actin_only.pdb #1/C ASP 311 CG                           6DV1_prepped_minimized_with_6UPV_actin.pdb #2/D GLN 801 CA     0.116    3.884
6UPV_actin_only.pdb #1/C ARG 147 NH2                          6DV1_prepped_minimized_with_6UPV_actin.pdb #2/D ASP 813 C      0.115    3.885
6UPV_actin_only.pdb #1/A LYS 50 CD                            6DV1_prepped_minimized_with_6UPV_actin.pdb #2/D TYR 779 OH     0.114    3.886
6DV1_prepped_minimized_with_6UPV_actin.pdb #2/D LEU 803 CD1   6UPV_actin_only.pdb #1/C ASP 311 CB                            0.112    3.888
6UPV_actin_only.pdb #1/C LYS 326 CG                           6DV1_prepped_minimized_with_6UPV_actin.pdb #2/D LYS 683 HA     0.111    3.889
6DV1_prepped_minimized_with_6UPV_actin.pdb #2/D GLN 789 HG2   6UPV_actin_only.pdb #1/C ARG 147 CA                            0.108    3.892
6UPV_actin_only.pdb #1/C ASP 311 CB                           6DV1_prepped_minimized_with_6UPV_actin.pdb #2/D LEU 803 N      0.108    3.892
6DV1_prepped_minimized_with_6UPV_actin.pdb #2/D GLN 789 CG    6UPV_actin_only.pdb #1/C ARG 147 O                             0.105    3.895
6DV1_prepped_minimized_with_6UPV_actin.pdb #2/D LYS 834 NZ    6UPV_actin_only.pdb #1/A ARG 95 CZ                             0.105    3.895
6DV1_prepped_minimized_with_6UPV_actin.pdb #2/D ILE 792 CG2   6UPV_actin_only.pdb #1/C SER 145 C                             0.102    3.898
6UPV_actin_only.pdb #1/A MET 47 CE                            6DV1_prepped_minimized_with_6UPV_actin.pdb #2/D ARG 782 CG     0.102    3.898
6DV1_prepped_minimized_with_6UPV_actin.pdb #2/D GLN 801 NE2   6UPV_actin_only.pdb #1/C ASP 311 OD1                           0.101    3.899
6DV1_prepped_minimized_with_6UPV_actin.pdb #2/D ASP 813 HA    6UPV_actin_only.pdb #1/C LYS 328 CD                            0.101    3.899
6DV1_prepped_minimized_with_6UPV_actin.pdb #2/D ARG 782 HE    6UPV_actin_only.pdb #1/A MET 47 CA                             0.099    3.901
6UPV_actin_only.pdb #1/C ASP 311 OD2                          6DV1_prepped_minimized_with_6UPV_actin.pdb #2/D VAL 808 HG22   0.098    3.902
6UPV_actin_only.pdb #1/C GLU 167 OE2                          6DV1_prepped_minimized_with_6UPV_actin.pdb #2/D ASN 824 CG     0.097    3.903
6UPV_actin_only.pdb #1/C ILE 345 CB                           6DV1_prepped_minimized_with_6UPV_actin.pdb #2/D HIS 788 NE2    0.095    3.905
6DV1_prepped_minimized_with_6UPV_actin.pdb #2/D ILE 792 HG22  6UPV_actin_only.pdb #1/C SER 145 O                             0.093    3.907
6UPV_actin_only.pdb #1/C LEU 221 CD1                          6DV1_prepped_minimized_with_6UPV_actin.pdb #2/D LEU 803 CG     0.087    3.913
6UPV_actin_only.pdb #1/A GLY 46 O                             6DV1_prepped_minimized_with_6UPV_actin.pdb #2/D ARG 782 HE     0.085    3.915
6UPV_actin_only.pdb #1/A ASN 92 OD1                           6DV1_prepped_minimized_with_6UPV_actin.pdb #2/D LYS 834 HD2    0.085    3.915
6UPV_actin_only.pdb #1/C TYR 143 C                            6DV1_prepped_minimized_with_6UPV_actin.pdb #2/D ILE 792 HG21   0.083    3.917
6DV1_prepped_minimized_with_6UPV_actin.pdb #2/D ALA 778 HB1   6UPV_actin_only.pdb #1/A GLN 49 CB                             0.083    3.917
6DV1_prepped_minimized_with_6UPV_actin.pdb #2/D ILE 792 HD12  6UPV_actin_only.pdb #1/C ILE 345 CD1                           0.083    3.917
6DV1_prepped_minimized_with_6UPV_actin.pdb #2/D ASP 813 HB3   6UPV_actin_only.pdb #1/C ILE 330 CB                            0.080    3.920
6DV1_prepped_minimized_with_6UPV_actin.pdb #2/D LYS 704 HZ2   6UPV_actin_only.pdb #1/A ARG 95 CZ                             0.078    3.922
6UPV_actin_only.pdb #1/A GLN 49 C                             6DV1_prepped_minimized_with_6UPV_actin.pdb #2/D ALA 778 HB2    0.077    3.923
6UPV_actin_only.pdb #1/C GLY 146 C                            6DV1_prepped_minimized_with_6UPV_actin.pdb #2/D ALA 821 HB2    0.076    3.924
6DV1_prepped_minimized_with_6UPV_actin.pdb #2/D ASP 813 CG    6UPV_actin_only.pdb #1/C ILE 329 C                             0.075    3.925
6UPV_actin_only.pdb #1/C ASP 311 OD1                          6DV1_prepped_minimized_with_6UPV_actin.pdb #2/D GLN 801 HA     0.075    3.925
6UPV_actin_only.pdb #1/A ARG 95 CB                            6DV1_prepped_minimized_with_6UPV_actin.pdb #2/D LYS 704 CE     0.073    3.927
6DV1_prepped_minimized_with_6UPV_actin.pdb #2/D CYS 793 HG    6UPV_actin_only.pdb #1/C GLY 146 O                             0.072    3.928
6DV1_prepped_minimized_with_6UPV_actin.pdb #2/D LEU 803 CD1   6UPV_actin_only.pdb #1/C ASP 311 O                             0.072    3.928
6DV1_prepped_minimized_with_6UPV_actin.pdb #2/D ASP 813 OD2   6UPV_actin_only.pdb #1/C ILE 329 C                             0.069    3.931
6DV1_prepped_minimized_with_6UPV_actin.pdb #2/D ARG 782 HH21  6UPV_actin_only.pdb #1/A MET 47 C                              0.069    3.931
6UPV_actin_only.pdb #1/A ASN 92 OD1                           6DV1_prepped_minimized_with_6UPV_actin.pdb #2/D LYS 834 CG     0.067    3.933
6DV1_prepped_minimized_with_6UPV_actin.pdb #2/D LYS 834 HZ2   6UPV_actin_only.pdb #1/A ARG 95 NH2                            0.061    3.939
6DV1_prepped_minimized_with_6UPV_actin.pdb #2/D ASN 802 N     6UPV_actin_only.pdb #1/C ASP 311 OD1                           0.060    3.940
6UPV_actin_only.pdb #1/A ARG 95 NH1                           6DV1_prepped_minimized_with_6UPV_actin.pdb #2/D GLU 701 OE2    0.059    3.941
6UPV_actin_only.pdb #1/C ASP 311 CG                           6DV1_prepped_minimized_with_6UPV_actin.pdb #2/D GLN 801 C      0.059    3.941
6UPV_actin_only.pdb #1/C LYS 326 CD                           6DV1_prepped_minimized_with_6UPV_actin.pdb #2/D MET 816 SD     0.057    3.943
6DV1_prepped_minimized_with_6UPV_actin.pdb #2/D LYS 704 HZ3   6UPV_actin_only.pdb #1/A ARG 95 NE                             0.056    3.944
6DV1_prepped_minimized_with_6UPV_actin.pdb #2/D LEU 803 HD13  6UPV_actin_only.pdb #1/C ASP 311 CG                            0.054    3.946
6UPV_actin_only.pdb #1/A ASN 92 OD1                           6DV1_prepped_minimized_with_6UPV_actin.pdb #2/D LYS 834 HB2    0.053    3.947
6DV1_prepped_minimized_with_6UPV_actin.pdb #2/D TYR 786 OH    6UPV_actin_only.pdb #1/C GLU 167 OE2                           0.052    3.948
6UPV_actin_only.pdb #1/C LYS 326 NZ                           6DV1_prepped_minimized_with_6UPV_actin.pdb #2/D VAL 812 HG21   0.048    3.952
6DV1_prepped_minimized_with_6UPV_actin.pdb #2/D GLN 801 CD    6UPV_actin_only.pdb #1/C ASP 311 CG                            0.048    3.952
6UPV_actin_only.pdb #1/A LYS 50 CG                            6DV1_prepped_minimized_with_6UPV_actin.pdb #2/D ASP 775 OD2    0.047    3.953
6DV1_prepped_minimized_with_6UPV_actin.pdb #2/D ILE 792 HD11  6UPV_actin_only.pdb #1/C ILE 345 CG2                           0.045    3.955
6DV1_prepped_minimized_with_6UPV_actin.pdb #2/D LYS 704 CD    6UPV_actin_only.pdb #1/A ARG 95 CZ                             0.043    3.957
6DV1_prepped_minimized_with_6UPV_actin.pdb #2/D ASP 813 OD1   6UPV_actin_only.pdb #1/C ILE 330 CG2                           0.041    3.959
6UPV_actin_only.pdb #1/C SER 145 O                            6DV1_prepped_minimized_with_6UPV_actin.pdb #2/D CYS 793 HA     0.041    3.959
6DV1_prepped_minimized_with_6UPV_actin.pdb #2/D LYS 683 CG    6UPV_actin_only.pdb #1/C LYS 326 CE                            0.040    3.960
6UPV_actin_only.pdb #1/A MET 47 CE                            6DV1_prepped_minimized_with_6UPV_actin.pdb #2/D LEU 785 HD21   0.039    3.961
6UPV_actin_only.pdb #1/C ASP 311 CB                           6DV1_prepped_minimized_with_6UPV_actin.pdb #2/D LEU 803 CB     0.038    3.962
6UPV_actin_only.pdb #1/C ASP 311 OD2                          6DV1_prepped_minimized_with_6UPV_actin.pdb #2/D ASN 802 HA     0.038    3.962
6DV1_prepped_minimized_with_6UPV_actin.pdb #2/D ARG 782 HH21  6UPV_actin_only.pdb #1/A GLY 48 CA                             0.034    3.966
6DV1_prepped_minimized_with_6UPV_actin.pdb #2/D ILE 792 HG21  6UPV_actin_only.pdb #1/C ALA 144 N                             0.034    3.966
6DV1_prepped_minimized_with_6UPV_actin.pdb #2/D ASP 813 OD2   6UPV_actin_only.pdb #1/C ILE 330 CA                            0.032    3.968
6UPV_actin_only.pdb #1/C ILE 345 CG1                          6DV1_prepped_minimized_with_6UPV_actin.pdb #2/D HIS 788 HE1    0.031    3.969
6UPV_actin_only.pdb #1/C LYS 328 NZ                           6DV1_prepped_minimized_with_6UPV_actin.pdb #2/D GLU 799 OE2    0.029    3.971
6DV1_prepped_minimized_with_6UPV_actin.pdb #2/D GLN 789 HG3   6UPV_actin_only.pdb #1/C ARG 147 C                             0.027    3.973
6DV1_prepped_minimized_with_6UPV_actin.pdb #2/D ILE 792 CG2   6UPV_actin_only.pdb #1/C GLY 146 CA                            0.026    3.974
6DV1_prepped_minimized_with_6UPV_actin.pdb #2/D ASP 813 OD2   6UPV_actin_only.pdb #1/C ILE 330 CB                            0.025    3.975
6UPV_actin_only.pdb #1/C LYS 328 CG                           6DV1_prepped_minimized_with_6UPV_actin.pdb #2/D ASP 813 OD1    0.023    3.977
6DV1_prepped_minimized_with_6UPV_actin.pdb #2/D GLN 801 OE1   6UPV_actin_only.pdb #1/C ASP 311 CA                            0.021    3.979
6UPV_actin_only.pdb #1/A ASN 92 OD1                           6DV1_prepped_minimized_with_6UPV_actin.pdb #2/D LYS 834 HG2    0.020    3.980
6UPV_actin_only.pdb #1/C GLY 146 CA                           6DV1_prepped_minimized_with_6UPV_actin.pdb #2/D CYS 793 CB     0.019    3.981
6DV1_prepped_minimized_with_6UPV_actin.pdb #2/D LEU 803 CA    6UPV_actin_only.pdb #1/C ASP 311 CB                            0.018    3.982
6UPV_actin_only.pdb #1/C ASP 311 N                            6DV1_prepped_minimized_with_6UPV_actin.pdb #2/D GLN 801 HB3    0.016    3.984
6UPV_actin_only.pdb #1/C ARG 147 CZ                           6DV1_prepped_minimized_with_6UPV_actin.pdb #2/D SER 817 H      0.015    3.985
6UPV_actin_only.pdb #1/C ARG 147 O                            6DV1_prepped_minimized_with_6UPV_actin.pdb #2/D GLN 789 CD     0.014    3.986
6DV1_prepped_minimized_with_6UPV_actin.pdb #2/D ASP 813 CG    6UPV_actin_only.pdb #1/C ILE 330 N                             0.013    3.987
6DV1_prepped_minimized_with_6UPV_actin.pdb #2/D LYS 834 CE    6UPV_actin_only.pdb #1/A ARG 95 NH1                            0.012    3.988
6UPV_actin_only.pdb #1/C LYS 328 CD                           6DV1_prepped_minimized_with_6UPV_actin.pdb #2/D VAL 812 C      0.011    3.989
6DV1_prepped_minimized_with_6UPV_actin.pdb #2/D ASP 813 OD1   6UPV_actin_only.pdb #1/C ILE 330 C                             0.009    3.991
6UPV_actin_only.pdb #1/A MET 47 CA                            6DV1_prepped_minimized_with_6UPV_actin.pdb #2/D ARG 782 HH21   0.004    3.996
6UPV_actin_only.pdb #1/C GLY 146 N                            6DV1_prepped_minimized_with_6UPV_actin.pdb #2/D ILE 792 CB     0.002    3.998
6DV1_prepped_minimized_with_6UPV_actin.pdb #2/D LYS 683 CE    6UPV_actin_only.pdb #1/C LYS 326 CD                            0.002    3.998
6UPV_actin_only.pdb #1/C LYS 328 C                            6DV1_prepped_minimized_with_6UPV_actin.pdb #2/D ASP 813 OD2    0.001    3.999
6UPV_actin_only.pdb #1/C SER 145 O                            6DV1_prepped_minimized_with_6UPV_actin.pdb #2/D VAL 796 HG21   0.001    3.999
