# Supplementary material for: Mechanism of the cadherin–catenin F-actin catch bond interaction
Source: eLife. 2022 Aug 1;11:e80130. doi: 10.7554/eLife.80130 (PMC9402232; doi:10.7554/eLife.80130)
Supplement: Source data 1. [file elife-80130-data1.zip › Supplementary File 1 - source data 1/Contacts/4/4A_4IGG_subA]

Ignore distances between atoms separated by 5 bonds or less
Ignore distances between atoms in residues less than 5 apart in sequence
Detect intra-residue distances: False
Detect intra-molecule distances: False

986 distances
                                  atom1                                                                      atom2                                    overlap  distance
4IGG_ABD_subunitA_prepped_minimized_with_6UPV_actin.pdb #4/D LEU 807 HG    6UPV_actin_only.pdb #1/C MET 305 SD                                         2.988    1.012
4IGG_ABD_subunitA_prepped_minimized_with_6UPV_actin.pdb #4/D GLU 806 CD    6UPV_actin_only.pdb #1/C TYR 337 CE1                                        2.965    1.035
4IGG_ABD_subunitA_prepped_minimized_with_6UPV_actin.pdb #4/D GLU 806 CD    6UPV_actin_only.pdb #1/C TYR 337 CD1                                        2.929    1.071
4IGG_ABD_subunitA_prepped_minimized_with_6UPV_actin.pdb #4/D GLU 806 CG    6UPV_actin_only.pdb #1/C TYR 337 CE2                                        2.876    1.124
4IGG_ABD_subunitA_prepped_minimized_with_6UPV_actin.pdb #4/D VAL 809 HB    6UPV_actin_only.pdb #1/C PRO 333 CD                                         2.869    1.131
4IGG_ABD_subunitA_prepped_minimized_with_6UPV_actin.pdb #4/D VAL 809 HB    6UPV_actin_only.pdb #1/C PRO 333 CG                                         2.828    1.172
4IGG_ABD_subunitA_prepped_minimized_with_6UPV_actin.pdb #4/D GLU 806 CG    6UPV_actin_only.pdb #1/C TYR 337 CD2                                        2.788    1.212
4IGG_ABD_subunitA_prepped_minimized_with_6UPV_actin.pdb #4/D LEU 807 C     6UPV_actin_only.pdb #1/C PRO 333 O                                          2.784    1.216
4IGG_ABD_subunitA_prepped_minimized_with_6UPV_actin.pdb #4/D GLU 806 OE2   6UPV_actin_only.pdb #1/C TYR 337 CD1                                        2.753    1.247
4IGG_ABD_subunitA_prepped_minimized_with_6UPV_actin.pdb #4/D VAL 808 O     6UPV_actin_only.pdb #1/C PRO 332 O                                          2.711    1.289
4IGG_ABD_subunitA_prepped_minimized_with_6UPV_actin.pdb #4/D SER 817 OG    6UPV_actin_only.pdb #1/C ARG 147 NH1                                        2.629    1.371
4IGG_ABD_subunitA_prepped_minimized_with_6UPV_actin.pdb #4/D LEU 807 HG    6UPV_actin_only.pdb #1/C MET 305 CE                                         2.628    1.372
4IGG_ABD_subunitA_prepped_minimized_with_6UPV_actin.pdb #4/D ASP 813 OD1   6UPV_actin_only.pdb #1/C LYS 328 NZ                                         2.601    1.399
4IGG_ABD_subunitA_prepped_minimized_with_6UPV_actin.pdb #4/D LEU 807 O     6UPV_actin_only.pdb #1/C PRO 333 O                                          2.483    1.517
4IGG_ABD_subunitA_prepped_minimized_with_6UPV_actin.pdb #4/D GLN 789 HG2   6UPV_actin_only.pdb #1/C GLY 146 O                                          2.467    1.533
4IGG_ABD_subunitA_prepped_minimized_with_6UPV_actin.pdb #4/D LEU 807 CG    6UPV_actin_only.pdb #1/C MET 305 SD                                         2.419    1.581
4IGG_ABD_subunitA_prepped_minimized_with_6UPV_actin.pdb #4/D VAL 809 HA    6UPV_actin_only.pdb #1/C ALA 331 O                                          2.404    1.596
4IGG_ABD_subunitA_prepped_minimized_with_6UPV_actin.pdb #4/D ASP 813 CG    6UPV_actin_only.pdb #1/C LYS 328 NZ                                         2.401    1.599
4IGG_ABD_subunitA_prepped_minimized_with_6UPV_actin.pdb #4/D SER 817 HG    6UPV_actin_only.pdb #1/C ARG 147 NH1                                        2.388    1.612
4IGG_ABD_subunitA_prepped_minimized_with_6UPV_actin.pdb #4/D LEU 807 HD13  6UPV_actin_only.pdb #1/C MET 305 SD                                         2.384    1.616
4IGG_ABD_subunitA_prepped_minimized_with_6UPV_actin.pdb #4/D GLU 806 HG2   6UPV_actin_only.pdb #1/C TYR 337 CE2                                        2.380    1.620
4IGG_ABD_subunitA_prepped_minimized_with_6UPV_actin.pdb #4/D LEU 807 HD22  6UPV_actin_only.pdb #1/C MET 305 CG                                         2.364    1.636
4IGG_ABD_subunitA_prepped_minimized_with_6UPV_actin.pdb #4/D GLU 806 OE1   6UPV_actin_only.pdb #1/C TYR 337 CE1                                        2.339    1.661
4IGG_ABD_subunitA_prepped_minimized_with_6UPV_actin.pdb #4/D VAL 809 HB    6UPV_actin_only.pdb #1/C PRO 333 N                                          2.282    1.718
4IGG_ABD_subunitA_prepped_minimized_with_6UPV_actin.pdb #4/D LEU 807 HD23  6UPV_actin_only.pdb #1/C ARG 335 CG                                         2.270    1.730
4IGG_ABD_subunitA_prepped_minimized_with_6UPV_actin.pdb #4/D LEU 807 HD12  6UPV_actin_only.pdb #1/C LYS 336 CB                                         2.262    1.738
4IGG_ABD_subunitA_prepped_minimized_with_6UPV_actin.pdb #4/D LEU 807 CD1   6UPV_actin_only.pdb #1/C MET 305 SD                                         2.178    1.822
4IGG_ABD_subunitA_prepped_minimized_with_6UPV_actin.pdb #4/D VAL 809 CB    6UPV_actin_only.pdb #1/C PRO 333 CG                                         2.177    1.823
4IGG_ABD_subunitA_prepped_minimized_with_6UPV_actin.pdb #4/D LEU 807 HD11  6UPV_actin_only.pdb #1/C LYS 336 CB                                         2.176    1.824
4IGG_ABD_subunitA_prepped_minimized_with_6UPV_actin.pdb #4/D ASP 813 HA    6UPV_actin_only.pdb #1/C LYS 328 NZ                                         2.166    1.834
4IGG_ABD_subunitA_prepped_minimized_with_6UPV_actin.pdb #4/D GLU 806 HG3   6UPV_actin_only.pdb #1/C TYR 337 CD2                                        2.166    1.834
4IGG_ABD_subunitA_prepped_minimized_with_6UPV_actin.pdb #4/D VAL 808 O     6UPV_actin_only.pdb #1/C ARG 335 NH1                                        2.133    1.867
4IGG_ABD_subunitA_prepped_minimized_with_6UPV_actin.pdb #4/D LEU 807 HB3   6UPV_actin_only.pdb #1/C ARG 335 N                                          2.120    1.880
4IGG_ABD_subunitA_prepped_minimized_with_6UPV_actin.pdb #4/D LEU 807 HD21  6UPV_actin_only.pdb #1/C ARG 335 CG                                         2.103    1.897
4IGG_ABD_subunitA_prepped_minimized_with_6UPV_actin.pdb #4/D LYS 834 HZ2   6UPV_actin_only.pdb #1/A GLU 57 OE1                                         2.099    1.901
4IGG_ABD_subunitA_prepped_minimized_with_6UPV_actin.pdb #4/D VAL 809 HG11  6UPV_actin_only.pdb #1/C PRO 333 CG                                         2.095    1.905
4IGG_ABD_subunitA_prepped_minimized_with_6UPV_actin.pdb #4/D VAL 808 O     6UPV_actin_only.pdb #1/C PRO 332 C                                          2.094    1.906
4IGG_ABD_subunitA_prepped_minimized_with_6UPV_actin.pdb #4/D GLU 806 CB    6UPV_actin_only.pdb #1/C TYR 337 CD2                                        2.084    1.916
4IGG_ABD_subunitA_prepped_minimized_with_6UPV_actin.pdb #4/D HIS 788 HE1   6UPV_actin_only.pdb #1/C ILE 345 CD1                                        2.081    1.919
4IGG_ABD_subunitA_prepped_minimized_with_6UPV_actin.pdb #4/D LEU 807 HD12  6UPV_actin_only.pdb #1/C LYS 336 CA                                         2.072    1.928
4IGG_ABD_subunitA_prepped_minimized_with_6UPV_actin.pdb #4/D TYR 779 OH    6UPV_actin_only.pdb #1/A LYS 50 NZ                                          2.067    1.933
4IGG_ABD_subunitA_prepped_minimized_with_6UPV_actin.pdb #4/D VAL 808 HG23  6UPV_actin_only.pdb #1/C MET 305 CE                                         2.057    1.943
4IGG_ABD_subunitA_prepped_minimized_with_6UPV_actin.pdb #4/D LYS 683 HG2   6UPV_actin_only.pdb #1/C LYS 326 CD                                         2.048    1.952
4IGG_ABD_subunitA_prepped_minimized_with_6UPV_actin.pdb #4/D GLU 806 HB3   6UPV_actin_only.pdb #1/C TYR 337 CD2                                        2.046    1.954
4IGG_ABD_subunitA_prepped_minimized_with_6UPV_actin.pdb #4/D GLU 806 CD    6UPV_actin_only.pdb #1/C TYR 337 CZ                                         2.024    1.976
4IGG_ABD_subunitA_prepped_minimized_with_6UPV_actin.pdb #4/D LEU 807 CA    6UPV_actin_only.pdb #1/C PRO 333 O                                          2.021    1.979
4IGG_ABD_subunitA_prepped_minimized_with_6UPV_actin.pdb #4/D VAL 809 CG1   6UPV_actin_only.pdb #1/C PRO 333 CG                                         2.008    1.992
4IGG_ABD_subunitA_prepped_minimized_with_6UPV_actin.pdb #4/D LYS 704 HD3   6UPV_actin_only.pdb #1/A ARG 95 CD                                          1.987    2.013
4IGG_ABD_subunitA_prepped_minimized_with_6UPV_actin.pdb #4/D GLU 806 OE2   6UPV_actin_only.pdb #1/C TYR 337 CE1                                        1.979    2.021
4IGG_ABD_subunitA_prepped_minimized_with_6UPV_actin.pdb #4/D GLU 806 CD    6UPV_actin_only.pdb #1/C TYR 337 CG                                         1.966    2.034
4IGG_ABD_subunitA_prepped_minimized_with_6UPV_actin.pdb #4/D VAL 808 N     6UPV_actin_only.pdb #1/C PRO 333 O                                          1.952    2.048
4IGG_ABD_subunitA_prepped_minimized_with_6UPV_actin.pdb #4/D VAL 808 HB    6UPV_actin_only.pdb #1/C ARG 335 NH2                                        1.951    2.049
4IGG_ABD_subunitA_prepped_minimized_with_6UPV_actin.pdb #4/D VAL 809 CB    6UPV_actin_only.pdb #1/C PRO 333 CD                                         1.946    2.054
4IGG_ABD_subunitA_prepped_minimized_with_6UPV_actin.pdb #4/D LEU 807 HB2   6UPV_actin_only.pdb #1/C LYS 336 N                                          1.934    2.066
4IGG_ABD_subunitA_prepped_minimized_with_6UPV_actin.pdb #4/D GLU 701 OE2   6UPV_actin_only.pdb #1/A ARG 95 NH1                                         1.932    2.068
4IGG_ABD_subunitA_prepped_minimized_with_6UPV_actin.pdb #4/D GLU 806 CB    6UPV_actin_only.pdb #1/C TYR 337 CE2                                        1.928    2.072
4IGG_ABD_subunitA_prepped_minimized_with_6UPV_actin.pdb #4/D GLN 789 HG3   6UPV_actin_only.pdb #1/C GLY 146 C                                          1.890    2.110
4IGG_ABD_subunitA_prepped_minimized_with_6UPV_actin.pdb #4/D TYR 779 HH    6UPV_actin_only.pdb #1/A LYS 50 NZ                                          1.890    2.110
4IGG_ABD_subunitA_prepped_minimized_with_6UPV_actin.pdb #4/D LEU 785 HD23  6UPV_actin_only.pdb #1/A MET 47 CE                                          1.879    2.121
4IGG_ABD_subunitA_prepped_minimized_with_6UPV_actin.pdb #4/D GLU 806 CG    6UPV_actin_only.pdb #1/C TYR 337 CZ                                         1.877    2.123
4IGG_ABD_subunitA_prepped_minimized_with_6UPV_actin.pdb #4/D LEU 807 CD1   6UPV_actin_only.pdb #1/C LYS 336 CB                                         1.867    2.133
4IGG_ABD_subunitA_prepped_minimized_with_6UPV_actin.pdb #4/D GLN 789 HG3   6UPV_actin_only.pdb #1/C GLY 146 O                                          1.855    2.145
4IGG_ABD_subunitA_prepped_minimized_with_6UPV_actin.pdb #4/D GLN 789 CG    6UPV_actin_only.pdb #1/C GLY 146 O                                          1.838    2.162
4IGG_ABD_subunitA_prepped_minimized_with_6UPV_actin.pdb #4/D LEU 807 CD2   6UPV_actin_only.pdb #1/C ARG 335 CG                                         1.835    2.165
4IGG_ABD_subunitA_prepped_minimized_with_6UPV_actin.pdb #4/D LEU 807 H     6UPV_actin_only.pdb #1/C PRO 333 O                                          1.835    2.165
4IGG_ABD_subunitA_prepped_minimized_with_6UPV_actin.pdb #4/D VAL 809 HB    6UPV_actin_only.pdb #1/C PRO 333 CB                                         1.823    2.177
4IGG_ABD_subunitA_prepped_minimized_with_6UPV_actin.pdb #4/D LEU 807 HD12  6UPV_actin_only.pdb #1/C LYS 336 N                                          1.823    2.177
4IGG_ABD_subunitA_prepped_minimized_with_6UPV_actin.pdb #4/D VAL 809 HG12  6UPV_actin_only.pdb #1/C PRO 333 CG                                         1.820    2.180
4IGG_ABD_subunitA_prepped_minimized_with_6UPV_actin.pdb #4/D LYS 683 HB3   6UPV_actin_only.pdb #1/C LYS 326 NZ                                         1.818    2.182
4IGG_ABD_subunitA_prepped_minimized_with_6UPV_actin.pdb #4/D ASP 813 OD2   6UPV_actin_only.pdb #1/C LYS 328 NZ                                         1.806    2.194
4IGG_ABD_subunitA_prepped_minimized_with_6UPV_actin.pdb #4/D VAL 808 HB    6UPV_actin_only.pdb #1/C ARG 335 NH1                                        1.793    2.207
4IGG_ABD_subunitA_prepped_minimized_with_6UPV_actin.pdb #4/D GLU 806 HG3   6UPV_actin_only.pdb #1/C TYR 337 CE2                                        1.779    2.221
4IGG_ABD_subunitA_prepped_minimized_with_6UPV_actin.pdb #4/D LEU 807 HA    6UPV_actin_only.pdb #1/C MET 305 CE                                         1.769    2.231
4IGG_ABD_subunitA_prepped_minimized_with_6UPV_actin.pdb #4/D GLU 806 CG    6UPV_actin_only.pdb #1/C TYR 337 CG                                         1.763    2.237
4IGG_ABD_subunitA_prepped_minimized_with_6UPV_actin.pdb #4/D LEU 807 CD2   6UPV_actin_only.pdb #1/C MET 305 CG                                         1.759    2.241
4IGG_ABD_subunitA_prepped_minimized_with_6UPV_actin.pdb #4/D SER 817 OG    6UPV_actin_only.pdb #1/C ARG 147 CZ                                         1.753    2.247
4IGG_ABD_subunitA_prepped_minimized_with_6UPV_actin.pdb #4/D ASP 813 CA    6UPV_actin_only.pdb #1/C LYS 328 NZ                                         1.745    2.255
4IGG_ABD_subunitA_prepped_minimized_with_6UPV_actin.pdb #4/D VAL 808 C     6UPV_actin_only.pdb #1/C PRO 333 CA                                         1.738    2.262
4IGG_ABD_subunitA_prepped_minimized_with_6UPV_actin.pdb #4/D LEU 807 HB2   6UPV_actin_only.pdb #1/C ARG 335 N                                          1.730    2.270
4IGG_ABD_subunitA_prepped_minimized_with_6UPV_actin.pdb #4/D GLU 806 OE2   6UPV_actin_only.pdb #1/C TYR 337 CG                                         1.724    2.276
4IGG_ABD_subunitA_prepped_minimized_with_6UPV_actin.pdb #4/D ASP 813 CB    6UPV_actin_only.pdb #1/C LYS 328 NZ                                         1.719    2.281
4IGG_ABD_subunitA_prepped_minimized_with_6UPV_actin.pdb #4/D LEU 807 HG    6UPV_actin_only.pdb #1/C MET 305 CG                                         1.719    2.281
4IGG_ABD_subunitA_prepped_minimized_with_6UPV_actin.pdb #4/D GLU 806 OE1   6UPV_actin_only.pdb #1/C TYR 337 CZ                                         1.711    2.289
4IGG_ABD_subunitA_prepped_minimized_with_6UPV_actin.pdb #4/D GLU 806 HG2   6UPV_actin_only.pdb #1/C TYR 337 CZ                                         1.708    2.292
4IGG_ABD_subunitA_prepped_minimized_with_6UPV_actin.pdb #4/D GLU 806 HG2   6UPV_actin_only.pdb #1/C TYR 337 CD2                                        1.706    2.294
4IGG_ABD_subunitA_prepped_minimized_with_6UPV_actin.pdb #4/D ASN 824 HD22  6UPV_actin_only.pdb #1/C GLU 167 OE2                                        1.701    2.299
4IGG_ABD_subunitA_prepped_minimized_with_6UPV_actin.pdb #4/D LEU 807 C     6UPV_actin_only.pdb #1/C PRO 333 C                                          1.687    2.313
4IGG_ABD_subunitA_prepped_minimized_with_6UPV_actin.pdb #4/D GLU 806 OE1   6UPV_actin_only.pdb #1/C TYR 337 CD1                                        1.683    2.317
4IGG_ABD_subunitA_prepped_minimized_with_6UPV_actin.pdb #4/D LEU 807 HD23  6UPV_actin_only.pdb #1/C ARG 335 C                                          1.683    2.317
4IGG_ABD_subunitA_prepped_minimized_with_6UPV_actin.pdb #4/D HIS 788 HE2   6UPV_actin_only.pdb #1/C TYR 143 O                                          1.679    2.321
4IGG_ABD_subunitA_prepped_minimized_with_6UPV_actin.pdb #4/D VAL 809 HB    6UPV_actin_only.pdb #1/C PRO 333 CA                                         1.653    2.347
4IGG_ABD_subunitA_prepped_minimized_with_6UPV_actin.pdb #4/D LEU 807 HD21  6UPV_actin_only.pdb #1/C ARG 335 NE                                         1.633    2.367
4IGG_ABD_subunitA_prepped_minimized_with_6UPV_actin.pdb #4/D VAL 808 HB    6UPV_actin_only.pdb #1/C ARG 335 CZ                                         1.608    2.392
4IGG_ABD_subunitA_prepped_minimized_with_6UPV_actin.pdb #4/D SER 817 HA    6UPV_actin_only.pdb #1/C ARG 147 CZ                                         1.603    2.397
4IGG_ABD_subunitA_prepped_minimized_with_6UPV_actin.pdb #4/D GLN 789 HG2   6UPV_actin_only.pdb #1/C GLY 146 C                                          1.599    2.401
4IGG_ABD_subunitA_prepped_minimized_with_6UPV_actin.pdb #4/D LEU 807 HD11  6UPV_actin_only.pdb #1/C MET 305 SD                                         1.590    2.410
4IGG_ABD_subunitA_prepped_minimized_with_6UPV_actin.pdb #4/D GLN 789 HE21  6UPV_actin_only.pdb #1/C GLY 146 O                                          1.588    2.412
4IGG_ABD_subunitA_prepped_minimized_with_6UPV_actin.pdb #4/D LEU 807 CD2   6UPV_actin_only.pdb #1/C MET 305 SD                                         1.585    2.415
4IGG_ABD_subunitA_prepped_minimized_with_6UPV_actin.pdb #4/D VAL 808 C     6UPV_actin_only.pdb #1/C PRO 332 O                                          1.584    2.416
4IGG_ABD_subunitA_prepped_minimized_with_6UPV_actin.pdb #4/D LEU 807 CG    6UPV_actin_only.pdb #1/C MET 305 CE                                         1.576    2.424
4IGG_ABD_subunitA_prepped_minimized_with_6UPV_actin.pdb #4/D LEU 807 HD13  6UPV_actin_only.pdb #1/C LYS 336 CE                                         1.576    2.424
4IGG_ABD_subunitA_prepped_minimized_with_6UPV_actin.pdb #4/D LEU 807 HB2   6UPV_actin_only.pdb #1/C GLU 334 C                                          1.576    2.424
4IGG_ABD_subunitA_prepped_minimized_with_6UPV_actin.pdb #4/D VAL 809 HG21  6UPV_actin_only.pdb #1/C PRO 333 CD                                         1.574    2.426
4IGG_ABD_subunitA_prepped_minimized_with_6UPV_actin.pdb #4/D VAL 808 O     6UPV_actin_only.pdb #1/C PRO 333 N                                          1.574    2.426
4IGG_ABD_subunitA_prepped_minimized_with_6UPV_actin.pdb #4/D SER 817 CB    6UPV_actin_only.pdb #1/C ARG 147 NH1                                        1.571    2.429
4IGG_ABD_subunitA_prepped_minimized_with_6UPV_actin.pdb #4/D LEU 807 HD21  6UPV_actin_only.pdb #1/C MET 305 CG                                         1.564    2.436
4IGG_ABD_subunitA_prepped_minimized_with_6UPV_actin.pdb #4/D LEU 807 HD13  6UPV_actin_only.pdb #1/C MET 305 CG                                         1.564    2.436
4IGG_ABD_subunitA_prepped_minimized_with_6UPV_actin.pdb #4/D VAL 809 CG2   6UPV_actin_only.pdb #1/C PRO 333 CD                                         1.553    2.447
4IGG_ABD_subunitA_prepped_minimized_with_6UPV_actin.pdb #4/D SER 817 N     6UPV_actin_only.pdb #1/C ARG 147 NH2                                        1.535    2.465
4IGG_ABD_subunitA_prepped_minimized_with_6UPV_actin.pdb #4/D LEU 807 N     6UPV_actin_only.pdb #1/C PRO 333 O                                          1.535    2.465
4IGG_ABD_subunitA_prepped_minimized_with_6UPV_actin.pdb #4/D LEU 807 H     6UPV_actin_only.pdb #1/C GLU 334 CA                                         1.533    2.467
4IGG_ABD_subunitA_prepped_minimized_with_6UPV_actin.pdb #4/D VAL 809 HA    6UPV_actin_only.pdb #1/C PRO 332 C                                          1.521    2.479
4IGG_ABD_subunitA_prepped_minimized_with_6UPV_actin.pdb #4/D VAL 808 C     6UPV_actin_only.pdb #1/C ARG 335 NH1                                        1.520    2.480
4IGG_ABD_subunitA_prepped_minimized_with_6UPV_actin.pdb #4/D MET 816 HB3   6UPV_actin_only.pdb #1/C ARG 147 NH2                                        1.519    2.481
4IGG_ABD_subunitA_prepped_minimized_with_6UPV_actin.pdb #4/D GLU 806 HG3   6UPV_actin_only.pdb #1/C TYR 337 CG                                         1.517    2.483
4IGG_ABD_subunitA_prepped_minimized_with_6UPV_actin.pdb #4/D GLU 806 HA    6UPV_actin_only.pdb #1/C TYR 337 CE2                                        1.515    2.485
4IGG_ABD_subunitA_prepped_minimized_with_6UPV_actin.pdb #4/D LEU 807 HD22  6UPV_actin_only.pdb #1/C MET 305 SD                                         1.514    2.486
4IGG_ABD_subunitA_prepped_minimized_with_6UPV_actin.pdb #4/D SER 817 HA    6UPV_actin_only.pdb #1/C ARG 147 NE                                         1.507    2.493
4IGG_ABD_subunitA_prepped_minimized_with_6UPV_actin.pdb #4/D LYS 683 HG2   6UPV_actin_only.pdb #1/C LYS 326 CG                                         1.502    2.498
4IGG_ABD_subunitA_prepped_minimized_with_6UPV_actin.pdb #4/D LYS 834 HG3   6UPV_actin_only.pdb #1/A ASN 92 OD1                                         1.494    2.506
4IGG_ABD_subunitA_prepped_minimized_with_6UPV_actin.pdb #4/D ASP 813 OD1   6UPV_actin_only.pdb #1/C LYS 328 CE                                         1.492    2.508
4IGG_ABD_subunitA_prepped_minimized_with_6UPV_actin.pdb #4/D LEU 807 HD23  6UPV_actin_only.pdb #1/C ARG 335 CB                                         1.491    2.509
4IGG_ABD_subunitA_prepped_minimized_with_6UPV_actin.pdb #4/D ASP 775 OD2   6UPV_actin_only.pdb #1/A LYS 50 CE                                          1.486    2.514
4IGG_ABD_subunitA_prepped_minimized_with_6UPV_actin.pdb #4/D LEU 807 O     6UPV_actin_only.pdb #1/C PRO 333 C                                          1.473    2.527
4IGG_ABD_subunitA_prepped_minimized_with_6UPV_actin.pdb #4/D LYS 834 HG2   6UPV_actin_only.pdb #1/A ASN 92 OD1                                         1.471    2.529
4IGG_ABD_subunitA_prepped_minimized_with_6UPV_actin.pdb #4/D VAL 808 O     6UPV_actin_only.pdb #1/C PRO 333 CA                                         1.468    2.532
4IGG_ABD_subunitA_prepped_minimized_with_6UPV_actin.pdb #4/D LEU 807 HD21  6UPV_actin_only.pdb #1/C ARG 335 CD                                         1.462    2.538
6UPV_actin_only.pdb #1/A GLU 57 CD                                         4IGG_ABD_subunitA_prepped_minimized_with_6UPV_actin.pdb #4/D LYS 834 HZ2    1.462    2.538
4IGG_ABD_subunitA_prepped_minimized_with_6UPV_actin.pdb #4/D VAL 809 CA    6UPV_actin_only.pdb #1/C ALA 331 O                                          1.458    2.542
4IGG_ABD_subunitA_prepped_minimized_with_6UPV_actin.pdb #4/D LEU 807 CB    6UPV_actin_only.pdb #1/C ARG 335 N                                          1.455    2.545
4IGG_ABD_subunitA_prepped_minimized_with_6UPV_actin.pdb #4/D VAL 809 HG12  6UPV_actin_only.pdb #1/C PRO 333 CB                                         1.452    2.548
4IGG_ABD_subunitA_prepped_minimized_with_6UPV_actin.pdb #4/D LEU 807 HD23  6UPV_actin_only.pdb #1/C LYS 336 N                                          1.450    2.550
4IGG_ABD_subunitA_prepped_minimized_with_6UPV_actin.pdb #4/D VAL 809 HG23  6UPV_actin_only.pdb #1/C PRO 333 CD                                         1.444    2.556
4IGG_ABD_subunitA_prepped_minimized_with_6UPV_actin.pdb #4/D LYS 834 HZ2   6UPV_actin_only.pdb #1/A GLU 57 OE2                                         1.429    2.571
4IGG_ABD_subunitA_prepped_minimized_with_6UPV_actin.pdb #4/D VAL 808 H     6UPV_actin_only.pdb #1/C PRO 333 O                                          1.424    2.576
4IGG_ABD_subunitA_prepped_minimized_with_6UPV_actin.pdb #4/D MET 816 C     6UPV_actin_only.pdb #1/C ARG 147 NH2                                        1.422    2.578
4IGG_ABD_subunitA_prepped_minimized_with_6UPV_actin.pdb #4/D VAL 808 N     6UPV_actin_only.pdb #1/C PRO 333 C                                          1.412    2.588
4IGG_ABD_subunitA_prepped_minimized_with_6UPV_actin.pdb #4/D SER 810 H     6UPV_actin_only.pdb #1/C ALA 331 O                                          1.408    2.592
4IGG_ABD_subunitA_prepped_minimized_with_6UPV_actin.pdb #4/D LEU 807 CG    6UPV_actin_only.pdb #1/C MET 305 CG                                         1.408    2.592
4IGG_ABD_subunitA_prepped_minimized_with_6UPV_actin.pdb #4/D VAL 809 HA    6UPV_actin_only.pdb #1/C ALA 331 C                                          1.408    2.592
4IGG_ABD_subunitA_prepped_minimized_with_6UPV_actin.pdb #4/D LYS 834 HZ1   6UPV_actin_only.pdb #1/A GLU 57 OE2                                         1.406    2.594
4IGG_ABD_subunitA_prepped_minimized_with_6UPV_actin.pdb #4/D TYR 779 HH    6UPV_actin_only.pdb #1/A LYS 50 CE                                          1.402    2.598
4IGG_ABD_subunitA_prepped_minimized_with_6UPV_actin.pdb #4/D ASP 813 HA    6UPV_actin_only.pdb #1/C LYS 328 CE                                         1.399    2.601
4IGG_ABD_subunitA_prepped_minimized_with_6UPV_actin.pdb #4/D VAL 809 HG21  6UPV_actin_only.pdb #1/C PRO 333 CG                                         1.395    2.605
6UPV_actin_only.pdb #1/C THR 351 CG2                                       4IGG_ABD_subunitA_prepped_minimized_with_6UPV_actin.pdb #4/D GLN 781 HE22   1.394    2.606
4IGG_ABD_subunitA_prepped_minimized_with_6UPV_actin.pdb #4/D ILE 792 HG21  6UPV_actin_only.pdb #1/C GLY 146 N                                          1.382    2.618
4IGG_ABD_subunitA_prepped_minimized_with_6UPV_actin.pdb #4/D GLU 806 CD    6UPV_actin_only.pdb #1/C TYR 337 CE2                                        1.378    2.622
4IGG_ABD_subunitA_prepped_minimized_with_6UPV_actin.pdb #4/D VAL 808 HA    6UPV_actin_only.pdb #1/C PRO 333 CA                                         1.372    2.628
4IGG_ABD_subunitA_prepped_minimized_with_6UPV_actin.pdb #4/D VAL 808 C     6UPV_actin_only.pdb #1/C PRO 333 N                                          1.371    2.629
4IGG_ABD_subunitA_prepped_minimized_with_6UPV_actin.pdb #4/D GLU 806 CD    6UPV_actin_only.pdb #1/C TYR 337 CD2                                        1.369    2.631
4IGG_ABD_subunitA_prepped_minimized_with_6UPV_actin.pdb #4/D LEU 807 HB3   6UPV_actin_only.pdb #1/C PRO 333 O                                          1.359    2.641
4IGG_ABD_subunitA_prepped_minimized_with_6UPV_actin.pdb #4/D ILE 792 HG21  6UPV_actin_only.pdb #1/C ALA 144 O                                          1.358    2.642
4IGG_ABD_subunitA_prepped_minimized_with_6UPV_actin.pdb #4/D GLU 806 HB3   6UPV_actin_only.pdb #1/C TYR 337 CE2                                        1.352    2.648
4IGG_ABD_subunitA_prepped_minimized_with_6UPV_actin.pdb #4/D ASN 824 HD22  6UPV_actin_only.pdb #1/C GLU 167 OE1                                        1.347    2.653
6UPV_actin_only.pdb #1/C MET 305 SD                                        4IGG_ABD_subunitA_prepped_minimized_with_6UPV_actin.pdb #4/D LEU 807 HA     1.340    2.660
4IGG_ABD_subunitA_prepped_minimized_with_6UPV_actin.pdb #4/D SER 817 HB3   6UPV_actin_only.pdb #1/C ARG 147 NH1                                        1.338    2.662
4IGG_ABD_subunitA_prepped_minimized_with_6UPV_actin.pdb #4/D ASP 813 N     6UPV_actin_only.pdb #1/C LYS 328 NZ                                         1.336    2.664
4IGG_ABD_subunitA_prepped_minimized_with_6UPV_actin.pdb #4/D LYS 704 HD3   6UPV_actin_only.pdb #1/A ARG 95 NE                                          1.335    2.665
4IGG_ABD_subunitA_prepped_minimized_with_6UPV_actin.pdb #4/D LEU 807 HD13  6UPV_actin_only.pdb #1/C LYS 336 CB                                         1.331    2.669
4IGG_ABD_subunitA_prepped_minimized_with_6UPV_actin.pdb #4/D ILE 792 HG21  6UPV_actin_only.pdb #1/C ALA 144 C                                          1.330    2.670
4IGG_ABD_subunitA_prepped_minimized_with_6UPV_actin.pdb #4/D VAL 809 HA    6UPV_actin_only.pdb #1/C PRO 333 N                                          1.328    2.672
4IGG_ABD_subunitA_prepped_minimized_with_6UPV_actin.pdb #4/D VAL 808 CA    6UPV_actin_only.pdb #1/C PRO 333 CA                                         1.327    2.673
4IGG_ABD_subunitA_prepped_minimized_with_6UPV_actin.pdb #4/D GLN 789 CG    6UPV_actin_only.pdb #1/C GLY 146 C                                          1.321    2.679
4IGG_ABD_subunitA_prepped_minimized_with_6UPV_actin.pdb #4/D VAL 809 CB    6UPV_actin_only.pdb #1/C PRO 333 N                                          1.321    2.679
4IGG_ABD_subunitA_prepped_minimized_with_6UPV_actin.pdb #4/D SER 817 HA    6UPV_actin_only.pdb #1/C ARG 147 NH2                                        1.321    2.679
4IGG_ABD_subunitA_prepped_minimized_with_6UPV_actin.pdb #4/D VAL 809 HA    6UPV_actin_only.pdb #1/C PRO 332 CA                                         1.321    2.679
4IGG_ABD_subunitA_prepped_minimized_with_6UPV_actin.pdb #4/D VAL 808 H     6UPV_actin_only.pdb #1/C MET 305 CE                                         1.317    2.683
4IGG_ABD_subunitA_prepped_minimized_with_6UPV_actin.pdb #4/D GLN 789 HG3   6UPV_actin_only.pdb #1/C GLY 146 CA                                         1.315    2.685
4IGG_ABD_subunitA_prepped_minimized_with_6UPV_actin.pdb #4/D LEU 807 HB3   6UPV_actin_only.pdb #1/C GLU 334 C                                          1.313    2.687
4IGG_ABD_subunitA_prepped_minimized_with_6UPV_actin.pdb #4/D GLN 831 HE22  6UPV_actin_only.pdb #1/A GLU 57 OE1                                         1.310    2.690
4IGG_ABD_subunitA_prepped_minimized_with_6UPV_actin.pdb #4/D GLU 806 HB2   6UPV_actin_only.pdb #1/C TYR 337 CD2                                        1.307    2.693
4IGG_ABD_subunitA_prepped_minimized_with_6UPV_actin.pdb #4/D ASP 813 OD1   6UPV_actin_only.pdb #1/C ILE 329 O                                          1.304    2.696
4IGG_ABD_subunitA_prepped_minimized_with_6UPV_actin.pdb #4/D GLN 789 HG3   6UPV_actin_only.pdb #1/C ARG 147 N                                          1.302    2.698
4IGG_ABD_subunitA_prepped_minimized_with_6UPV_actin.pdb #4/D VAL 808 C     6UPV_actin_only.pdb #1/C PRO 332 C                                          1.296    2.704
4IGG_ABD_subunitA_prepped_minimized_with_6UPV_actin.pdb #4/D LEU 807 HB3   6UPV_actin_only.pdb #1/C ARG 335 CG                                         1.291    2.709
4IGG_ABD_subunitA_prepped_minimized_with_6UPV_actin.pdb #4/D VAL 809 CG2   6UPV_actin_only.pdb #1/C PRO 333 CG                                         1.289    2.711
4IGG_ABD_subunitA_prepped_minimized_with_6UPV_actin.pdb #4/D LYS 704 HE3   6UPV_actin_only.pdb #1/A ARG 95 CB                                          1.286    2.714
4IGG_ABD_subunitA_prepped_minimized_with_6UPV_actin.pdb #4/D VAL 809 HB    6UPV_actin_only.pdb #1/C PRO 332 C                                          1.275    2.725
4IGG_ABD_subunitA_prepped_minimized_with_6UPV_actin.pdb #4/D LEU 807 HD12  6UPV_actin_only.pdb #1/C MET 305 SD                                         1.273    2.727
4IGG_ABD_subunitA_prepped_minimized_with_6UPV_actin.pdb #4/D HIS 788 HE1   6UPV_actin_only.pdb #1/C ILE 345 CG1                                        1.268    2.732
6UPV_actin_only.pdb #1/C MET 305 CE                                        4IGG_ABD_subunitA_prepped_minimized_with_6UPV_actin.pdb #4/D VAL 808 HG22   1.264    2.736
4IGG_ABD_subunitA_prepped_minimized_with_6UPV_actin.pdb #4/D LYS 683 HD3   6UPV_actin_only.pdb #1/C LYS 326 CD                                         1.258    2.742
4IGG_ABD_subunitA_prepped_minimized_with_6UPV_actin.pdb #4/D HIS 788 CE1   6UPV_actin_only.pdb #1/C ILE 345 CD1                                        1.256    2.744
4IGG_ABD_subunitA_prepped_minimized_with_6UPV_actin.pdb #4/D LEU 807 HD23  6UPV_actin_only.pdb #1/C ARG 335 CA                                         1.255    2.745
4IGG_ABD_subunitA_prepped_minimized_with_6UPV_actin.pdb #4/D GLU 806 CA    6UPV_actin_only.pdb #1/C TYR 337 CE2                                        1.249    2.751
4IGG_ABD_subunitA_prepped_minimized_with_6UPV_actin.pdb #4/D LYS 683 HE2   6UPV_actin_only.pdb #1/C LYS 326 CB                                         1.249    2.751
4IGG_ABD_subunitA_prepped_minimized_with_6UPV_actin.pdb #4/D LEU 807 CD1   6UPV_actin_only.pdb #1/C LYS 336 N                                          1.247    2.753
4IGG_ABD_subunitA_prepped_minimized_with_6UPV_actin.pdb #4/D MET 816 O     6UPV_actin_only.pdb #1/C ARG 147 NH2                                        1.245    2.755
4IGG_ABD_subunitA_prepped_minimized_with_6UPV_actin.pdb #4/D LEU 807 HD23  6UPV_actin_only.pdb #1/C ARG 335 O                                          1.242    2.758
6UPV_actin_only.pdb #1/C MET 305 CE                                        4IGG_ABD_subunitA_prepped_minimized_with_6UPV_actin.pdb #4/D VAL 808 CG2    1.238    2.762
4IGG_ABD_subunitA_prepped_minimized_with_6UPV_actin.pdb #4/D GLU 806 OE2   6UPV_actin_only.pdb #1/C LYS 18 CD                                          1.238    2.762
4IGG_ABD_subunitA_prepped_minimized_with_6UPV_actin.pdb #4/D LYS 683 HB3   6UPV_actin_only.pdb #1/C LYS 326 CE                                         1.236    2.764
4IGG_ABD_subunitA_prepped_minimized_with_6UPV_actin.pdb #4/D ASP 813 O     6UPV_actin_only.pdb #1/C ARG 147 NH2                                        1.231    2.769
4IGG_ABD_subunitA_prepped_minimized_with_6UPV_actin.pdb #4/D LEU 807 HD12  6UPV_actin_only.pdb #1/C LYS 336 CG                                         1.224    2.776
4IGG_ABD_subunitA_prepped_minimized_with_6UPV_actin.pdb #4/D LEU 807 CD1   6UPV_actin_only.pdb #1/C LYS 336 CA                                         1.223    2.777
4IGG_ABD_subunitA_prepped_minimized_with_6UPV_actin.pdb #4/D LYS 683 HG2   6UPV_actin_only.pdb #1/C LYS 326 CE                                         1.218    2.782
4IGG_ABD_subunitA_prepped_minimized_with_6UPV_actin.pdb #4/D LYS 704 HD2   6UPV_actin_only.pdb #1/A ARG 95 NE                                          1.216    2.784
4IGG_ABD_subunitA_prepped_minimized_with_6UPV_actin.pdb #4/D SER 817 OG    6UPV_actin_only.pdb #1/C ARG 147 NH2                                        1.215    2.785
4IGG_ABD_subunitA_prepped_minimized_with_6UPV_actin.pdb #4/D LEU 807 HD21  6UPV_actin_only.pdb #1/C MET 305 SD                                         1.213    2.787
6UPV_actin_only.pdb #1/C LYS 328 NZ                                        4IGG_ABD_subunitA_prepped_minimized_with_6UPV_actin.pdb #4/D ASP 813 HB3    1.210    2.790
4IGG_ABD_subunitA_prepped_minimized_with_6UPV_actin.pdb #4/D TYR 786 HH    6UPV_actin_only.pdb #1/C GLU 167 OE2                                        1.210    2.790
4IGG_ABD_subunitA_prepped_minimized_with_6UPV_actin.pdb #4/D LEU 785 HD22  6UPV_actin_only.pdb #1/A MET 47 CE                                          1.210    2.790
4IGG_ABD_subunitA_prepped_minimized_with_6UPV_actin.pdb #4/D LYS 683 CG    6UPV_actin_only.pdb #1/C LYS 326 CD                                         1.208    2.792
4IGG_ABD_subunitA_prepped_minimized_with_6UPV_actin.pdb #4/D LEU 807 HD22  6UPV_actin_only.pdb #1/C GLY 301 O                                          1.205    2.795
4IGG_ABD_subunitA_prepped_minimized_with_6UPV_actin.pdb #4/D LEU 807 HB3   6UPV_actin_only.pdb #1/C ARG 335 CA                                         1.202    2.798
4IGG_ABD_subunitA_prepped_minimized_with_6UPV_actin.pdb #4/D VAL 808 N     6UPV_actin_only.pdb #1/C PRO 333 CA                                         1.202    2.798
4IGG_ABD_subunitA_prepped_minimized_with_6UPV_actin.pdb #4/D VAL 808 H     6UPV_actin_only.pdb #1/C ARG 335 NH1                                        1.198    2.802
4IGG_ABD_subunitA_prepped_minimized_with_6UPV_actin.pdb #4/D LEU 807 HD11  6UPV_actin_only.pdb #1/C LYS 336 CE                                         1.195    2.805
4IGG_ABD_subunitA_prepped_minimized_with_6UPV_actin.pdb #4/D SER 817 HG    6UPV_actin_only.pdb #1/C ARG 147 CZ                                         1.190    2.810
6UPV_actin_only.pdb #1/C GLY 146 O                                         4IGG_ABD_subunitA_prepped_minimized_with_6UPV_actin.pdb #4/D ALA 821 HB2    1.190    2.810
4IGG_ABD_subunitA_prepped_minimized_with_6UPV_actin.pdb #4/D VAL 809 N     6UPV_actin_only.pdb #1/C PRO 333 CA                                         1.189    2.811
6UPV_actin_only.pdb #1/C MET 305 CE                                        4IGG_ABD_subunitA_prepped_minimized_with_6UPV_actin.pdb #4/D VAL 808 N      1.188    2.812
4IGG_ABD_subunitA_prepped_minimized_with_6UPV_actin.pdb #4/D LEU 807 CA    6UPV_actin_only.pdb #1/C MET 305 CE                                         1.188    2.812
4IGG_ABD_subunitA_prepped_minimized_with_6UPV_actin.pdb #4/D SER 817 CA    6UPV_actin_only.pdb #1/C ARG 147 CZ                                         1.187    2.813
4IGG_ABD_subunitA_prepped_minimized_with_6UPV_actin.pdb #4/D LEU 807 CB    6UPV_actin_only.pdb #1/C LYS 336 N                                          1.183    2.817
4IGG_ABD_subunitA_prepped_minimized_with_6UPV_actin.pdb #4/D ASN 824 HD22  6UPV_actin_only.pdb #1/C GLU 167 CD                                         1.182    2.818
6UPV_actin_only.pdb #1/C THR 351 CG2                                       4IGG_ABD_subunitA_prepped_minimized_with_6UPV_actin.pdb #4/D GLN 781 NE2    1.175    2.825
4IGG_ABD_subunitA_prepped_minimized_with_6UPV_actin.pdb #4/D GLU 806 CG    6UPV_actin_only.pdb #1/C TYR 337 CE1                                        1.172    2.828
4IGG_ABD_subunitA_prepped_minimized_with_6UPV_actin.pdb #4/D GLU 799 HE2   6UPV_actin_only.pdb #1/C GLU 334 CB                                         1.169    2.831
6UPV_actin_only.pdb #1/A LYS 50 CD                                         4IGG_ABD_subunitA_prepped_minimized_with_6UPV_actin.pdb #4/D ASP 775 OD1    1.168    2.832
6UPV_actin_only.pdb #1/C LYS 326 CB                                        4IGG_ABD_subunitA_prepped_minimized_with_6UPV_actin.pdb #4/D LYS 683 HG2    1.168    2.832
4IGG_ABD_subunitA_prepped_minimized_with_6UPV_actin.pdb #4/D ASP 775 OD1   6UPV_actin_only.pdb #1/A LYS 50 CE                                          1.168    2.832
4IGG_ABD_subunitA_prepped_minimized_with_6UPV_actin.pdb #4/D LYS 834 NZ    6UPV_actin_only.pdb #1/A GLU 57 OE1                                         1.161    2.839
4IGG_ABD_subunitA_prepped_minimized_with_6UPV_actin.pdb #4/D ASP 813 OD1   6UPV_actin_only.pdb #1/C LYS 328 CD                                         1.159    2.841
4IGG_ABD_subunitA_prepped_minimized_with_6UPV_actin.pdb #4/D GLN 789 CD    6UPV_actin_only.pdb #1/C GLY 146 O                                          1.157    2.843
6UPV_actin_only.pdb #1/C SER 145 O                                         4IGG_ABD_subunitA_prepped_minimized_with_6UPV_actin.pdb #4/D SER 817 HG     1.157    2.843
4IGG_ABD_subunitA_prepped_minimized_with_6UPV_actin.pdb #4/D VAL 808 H     6UPV_actin_only.pdb #1/C PRO 332 O                                          1.149    2.851
4IGG_ABD_subunitA_prepped_minimized_with_6UPV_actin.pdb #4/D LEU 807 CB    6UPV_actin_only.pdb #1/C PRO 333 O                                          1.147    2.853
4IGG_ABD_subunitA_prepped_minimized_with_6UPV_actin.pdb #4/D SER 817 CB    6UPV_actin_only.pdb #1/C ARG 147 CZ                                         1.146    2.854
4IGG_ABD_subunitA_prepped_minimized_with_6UPV_actin.pdb #4/D ILE 792 HD11  6UPV_actin_only.pdb #1/C ILE 345 CD1                                        1.142    2.858
4IGG_ABD_subunitA_prepped_minimized_with_6UPV_actin.pdb #4/D LEU 807 HD11  6UPV_actin_only.pdb #1/C LYS 336 CA                                         1.141    2.859
4IGG_ABD_subunitA_prepped_minimized_with_6UPV_actin.pdb #4/D GLU 806 CG    6UPV_actin_only.pdb #1/C TYR 337 CD1                                        1.140    2.860
6UPV_actin_only.pdb #1/C ALA 331 O                                         4IGG_ABD_subunitA_prepped_minimized_with_6UPV_actin.pdb #4/D VAL 809 C      1.140    2.860
4IGG_ABD_subunitA_prepped_minimized_with_6UPV_actin.pdb #4/D LEU 807 HA    6UPV_actin_only.pdb #1/C PRO 333 O                                          1.134    2.866
4IGG_ABD_subunitA_prepped_minimized_with_6UPV_actin.pdb #4/D LYS 704 CD    6UPV_actin_only.pdb #1/A ARG 95 CD                                          1.128    2.872
4IGG_ABD_subunitA_prepped_minimized_with_6UPV_actin.pdb #4/D GLU 806 HG2   6UPV_actin_only.pdb #1/C TYR 337 OH                                         1.126    2.874
6UPV_actin_only.pdb #1/C MET 305 SD                                        4IGG_ABD_subunitA_prepped_minimized_with_6UPV_actin.pdb #4/D LEU 807 CB     1.124    2.876
4IGG_ABD_subunitA_prepped_minimized_with_6UPV_actin.pdb #4/D ILE 792 HG22  6UPV_actin_only.pdb #1/C GLY 146 N                                          1.123    2.877
4IGG_ABD_subunitA_prepped_minimized_with_6UPV_actin.pdb #4/D GLU 806 OE1   6UPV_actin_only.pdb #1/C TYR 337 OH                                         1.120    2.880
4IGG_ABD_subunitA_prepped_minimized_with_6UPV_actin.pdb #4/D ASP 813 HB3   6UPV_actin_only.pdb #1/C ILE 330 CA                                         1.118    2.882
4IGG_ABD_subunitA_prepped_minimized_with_6UPV_actin.pdb #4/D LYS 704 HZ2   6UPV_actin_only.pdb #1/A ARG 95 O                                           1.118    2.882
4IGG_ABD_subunitA_prepped_minimized_with_6UPV_actin.pdb #4/D LEU 807 HB2   6UPV_actin_only.pdb #1/C ARG 335 C                                          1.118    2.882
4IGG_ABD_subunitA_prepped_minimized_with_6UPV_actin.pdb #4/D GLN 789 NE2   6UPV_actin_only.pdb #1/C GLY 146 O                                          1.117    2.883
4IGG_ABD_subunitA_prepped_minimized_with_6UPV_actin.pdb #4/D ILE 792 HG23  6UPV_actin_only.pdb #1/C ALA 144 O                                          1.116    2.884
6UPV_actin_only.pdb #1/C PRO 333 C                                         4IGG_ABD_subunitA_prepped_minimized_with_6UPV_actin.pdb #4/D LEU 807 H      1.116    2.884
6UPV_actin_only.pdb #1/C MET 305 CG                                        4IGG_ABD_subunitA_prepped_minimized_with_6UPV_actin.pdb #4/D LEU 807 CD1    1.115    2.885
4IGG_ABD_subunitA_prepped_minimized_with_6UPV_actin.pdb #4/D TYR 786 HE1   6UPV_actin_only.pdb #1/C THR 148 OG1                                        1.115    2.885
4IGG_ABD_subunitA_prepped_minimized_with_6UPV_actin.pdb #4/D ASP 775 OD2   6UPV_actin_only.pdb #1/A LYS 50 NZ                                          1.115    2.885
6UPV_actin_only.pdb #1/C LYS 326 NZ                                        4IGG_ABD_subunitA_prepped_minimized_with_6UPV_actin.pdb #4/D MET 816 SD     1.112    2.888
4IGG_ABD_subunitA_prepped_minimized_with_6UPV_actin.pdb #4/D VAL 808 HG23  6UPV_actin_only.pdb #1/C ARG 335 NH2                                        1.104    2.896
4IGG_ABD_subunitA_prepped_minimized_with_6UPV_actin.pdb #4/D SER 817 CA    6UPV_actin_only.pdb #1/C ARG 147 NH2                                        1.101    2.899
4IGG_ABD_subunitA_prepped_minimized_with_6UPV_actin.pdb #4/D LEU 807 HB3   6UPV_actin_only.pdb #1/C PRO 333 C                                          1.095    2.905
6UPV_actin_only.pdb #1/A MET 47 CE                                         4IGG_ABD_subunitA_prepped_minimized_with_6UPV_actin.pdb #4/D LEU 785 CD2    1.094    2.906
4IGG_ABD_subunitA_prepped_minimized_with_6UPV_actin.pdb #4/D VAL 809 N     6UPV_actin_only.pdb #1/C PRO 333 N                                          1.091    2.909
4IGG_ABD_subunitA_prepped_minimized_with_6UPV_actin.pdb #4/D LEU 807 HD21  6UPV_actin_only.pdb #1/C ARG 335 CZ                                         1.087    2.913
4IGG_ABD_subunitA_prepped_minimized_with_6UPV_actin.pdb #4/D LEU 807 HD11  6UPV_actin_only.pdb #1/C LYS 336 N                                          1.087    2.913
4IGG_ABD_subunitA_prepped_minimized_with_6UPV_actin.pdb #4/D VAL 809 CA    6UPV_actin_only.pdb #1/C PRO 333 N                                          1.086    2.914
4IGG_ABD_subunitA_prepped_minimized_with_6UPV_actin.pdb #4/D LEU 807 HD22  6UPV_actin_only.pdb #1/C ARG 335 CG                                         1.085    2.915
6UPV_actin_only.pdb #1/C MET 305 CE                                        4IGG_ABD_subunitA_prepped_minimized_with_6UPV_actin.pdb #4/D LEU 807 C      1.078    2.922
4IGG_ABD_subunitA_prepped_minimized_with_6UPV_actin.pdb #4/D SER 817 H     6UPV_actin_only.pdb #1/C ARG 147 NH2                                        1.070    2.930
4IGG_ABD_subunitA_prepped_minimized_with_6UPV_actin.pdb #4/D LEU 807 HD21  6UPV_actin_only.pdb #1/C MET 305 CE                                         1.065    2.935
6UPV_actin_only.pdb #1/C ALA 331 O                                         4IGG_ABD_subunitA_prepped_minimized_with_6UPV_actin.pdb #4/D SER 810 N      1.064    2.936
4IGG_ABD_subunitA_prepped_minimized_with_6UPV_actin.pdb #4/D GLU 701 CD    6UPV_actin_only.pdb #1/A ARG 95 NH1                                         1.063    2.937
4IGG_ABD_subunitA_prepped_minimized_with_6UPV_actin.pdb #4/D LEU 807 CG    6UPV_actin_only.pdb #1/C LYS 336 N                                          1.062    2.938
4IGG_ABD_subunitA_prepped_minimized_with_6UPV_actin.pdb #4/D VAL 808 H     6UPV_actin_only.pdb #1/C PRO 333 C                                          1.059    2.941
4IGG_ABD_subunitA_prepped_minimized_with_6UPV_actin.pdb #4/D LEU 807 HD11  6UPV_actin_only.pdb #1/C LYS 336 CG                                         1.059    2.941
4IGG_ABD_subunitA_prepped_minimized_with_6UPV_actin.pdb #4/D GLU 806 HB2   6UPV_actin_only.pdb #1/C TYR 337 CE2                                        1.059    2.941
4IGG_ABD_subunitA_prepped_minimized_with_6UPV_actin.pdb #4/D TYR 779 OH    6UPV_actin_only.pdb #1/A LYS 50 CE                                          1.056    2.944
4IGG_ABD_subunitA_prepped_minimized_with_6UPV_actin.pdb #4/D LEU 807 HD23  6UPV_actin_only.pdb #1/C ARG 335 CD                                         1.048    2.952
4IGG_ABD_subunitA_prepped_minimized_with_6UPV_actin.pdb #4/D LEU 807 HB2   6UPV_actin_only.pdb #1/C GLU 334 O                                          1.042    2.958
4IGG_ABD_subunitA_prepped_minimized_with_6UPV_actin.pdb #4/D VAL 809 CG1   6UPV_actin_only.pdb #1/C PRO 333 CB                                         1.041    2.959
4IGG_ABD_subunitA_prepped_minimized_with_6UPV_actin.pdb #4/D ILE 792 HG21  6UPV_actin_only.pdb #1/C SER 145 N                                          1.040    2.960
4IGG_ABD_subunitA_prepped_minimized_with_6UPV_actin.pdb #4/D VAL 796 HG23  6UPV_actin_only.pdb #1/C GLU 334 OE2                                        1.034    2.966
6UPV_actin_only.pdb #1/A ARG 95 CD                                         4IGG_ABD_subunitA_prepped_minimized_with_6UPV_actin.pdb #4/D LYS 704 HD2    1.034    2.966
4IGG_ABD_subunitA_prepped_minimized_with_6UPV_actin.pdb #4/D VAL 808 HA    6UPV_actin_only.pdb #1/C PRO 333 CB                                         1.027    2.973
4IGG_ABD_subunitA_prepped_minimized_with_6UPV_actin.pdb #4/D VAL 809 CB    6UPV_actin_only.pdb #1/C PRO 333 CB                                         1.027    2.973
4IGG_ABD_subunitA_prepped_minimized_with_6UPV_actin.pdb #4/D ASP 813 HB3   6UPV_actin_only.pdb #1/C ILE 330 CG1                                        1.025    2.975
4IGG_ABD_subunitA_prepped_minimized_with_6UPV_actin.pdb #4/D ASP 775 CG    6UPV_actin_only.pdb #1/A LYS 50 CE                                          1.018    2.982
4IGG_ABD_subunitA_prepped_minimized_with_6UPV_actin.pdb #4/D GLU 806 OE2   6UPV_actin_only.pdb #1/C TYR 337 CB                                         1.018    2.982
6UPV_actin_only.pdb #1/C PRO 333 CB                                        4IGG_ABD_subunitA_prepped_minimized_with_6UPV_actin.pdb #4/D VAL 809 HG11   1.014    2.986
4IGG_ABD_subunitA_prepped_minimized_with_6UPV_actin.pdb #4/D LYS 834 CG    6UPV_actin_only.pdb #1/A ASN 92 OD1                                         1.010    2.990
4IGG_ABD_subunitA_prepped_minimized_with_6UPV_actin.pdb #4/D VAL 809 HA    6UPV_actin_only.pdb #1/C PRO 333 CD                                         1.009    2.991
6UPV_actin_only.pdb #1/C LYS 328 CE                                        4IGG_ABD_subunitA_prepped_minimized_with_6UPV_actin.pdb #4/D VAL 812 HG22   1.006    2.994
4IGG_ABD_subunitA_prepped_minimized_with_6UPV_actin.pdb #4/D ASP 813 CG    6UPV_actin_only.pdb #1/C LYS 328 CE                                         1.003    2.997
4IGG_ABD_subunitA_prepped_minimized_with_6UPV_actin.pdb #4/D LEU 807 HB2   6UPV_actin_only.pdb #1/C GLU 334 CA                                         1.002    2.998
4IGG_ABD_subunitA_prepped_minimized_with_6UPV_actin.pdb #4/D LEU 807 N     6UPV_actin_only.pdb #1/C GLU 334 CA                                         0.999    3.001
4IGG_ABD_subunitA_prepped_minimized_with_6UPV_actin.pdb #4/D LEU 807 H     6UPV_actin_only.pdb #1/C GLU 334 N                                          0.990    3.010
4IGG_ABD_subunitA_prepped_minimized_with_6UPV_actin.pdb #4/D ILE 792 HG22  6UPV_actin_only.pdb #1/C SER 145 C                                          0.990    3.010
4IGG_ABD_subunitA_prepped_minimized_with_6UPV_actin.pdb #4/D VAL 808 CB    6UPV_actin_only.pdb #1/C ARG 335 NH2                                        0.987    3.013
4IGG_ABD_subunitA_prepped_minimized_with_6UPV_actin.pdb #4/D SER 817 HA    6UPV_actin_only.pdb #1/C ARG 147 NH1                                        0.982    3.018
4IGG_ABD_subunitA_prepped_minimized_with_6UPV_actin.pdb #4/D VAL 809 HA    6UPV_actin_only.pdb #1/C PRO 332 N                                          0.980    3.020
4IGG_ABD_subunitA_prepped_minimized_with_6UPV_actin.pdb #4/D VAL 809 CA    6UPV_actin_only.pdb #1/C PRO 333 CD                                         0.978    3.022
4IGG_ABD_subunitA_prepped_minimized_with_6UPV_actin.pdb #4/D ASP 813 H     6UPV_actin_only.pdb #1/C LYS 328 NZ                                         0.975    3.025
6UPV_actin_only.pdb #1/C LYS 326 CD                                        4IGG_ABD_subunitA_prepped_minimized_with_6UPV_actin.pdb #4/D LYS 683 HB3    0.973    3.027
4IGG_ABD_subunitA_prepped_minimized_with_6UPV_actin.pdb #4/D HIS 788 HE2   6UPV_actin_only.pdb #1/C ILE 345 CD1                                        0.971    3.029
4IGG_ABD_subunitA_prepped_minimized_with_6UPV_actin.pdb #4/D LEU 807 CB    6UPV_actin_only.pdb #1/C GLU 334 C                                          0.971    3.029
4IGG_ABD_subunitA_prepped_minimized_with_6UPV_actin.pdb #4/D LEU 807 HB2   6UPV_actin_only.pdb #1/C ARG 335 CA                                         0.969    3.031
4IGG_ABD_subunitA_prepped_minimized_with_6UPV_actin.pdb #4/D SER 817 N     6UPV_actin_only.pdb #1/C ARG 147 CZ                                         0.969    3.031
4IGG_ABD_subunitA_prepped_minimized_with_6UPV_actin.pdb #4/D TYR 786 HE1   6UPV_actin_only.pdb #1/C THR 148 CG2                                        0.968    3.032
4IGG_ABD_subunitA_prepped_minimized_with_6UPV_actin.pdb #4/D LEU 807 CB    6UPV_actin_only.pdb #1/C MET 305 CE                                         0.967    3.033
4IGG_ABD_subunitA_prepped_minimized_with_6UPV_actin.pdb #4/D TYR 779 CZ    6UPV_actin_only.pdb #1/A LYS 50 NZ                                          0.966    3.034
4IGG_ABD_subunitA_prepped_minimized_with_6UPV_actin.pdb #4/D LYS 834 HZ1   6UPV_actin_only.pdb #1/A GLU 57 OE1                                         0.965    3.035
4IGG_ABD_subunitA_prepped_minimized_with_6UPV_actin.pdb #4/D VAL 808 HA    6UPV_actin_only.pdb #1/C PRO 333 O                                          0.965    3.035
4IGG_ABD_subunitA_prepped_minimized_with_6UPV_actin.pdb #4/D LEU 807 CA    6UPV_actin_only.pdb #1/C PRO 333 C                                          0.964    3.036
4IGG_ABD_subunitA_prepped_minimized_with_6UPV_actin.pdb #4/D GLU 806 HG3   6UPV_actin_only.pdb #1/C TYR 337 CZ                                         0.961    3.039
4IGG_ABD_subunitA_prepped_minimized_with_6UPV_actin.pdb #4/D VAL 808 CA    6UPV_actin_only.pdb #1/C PRO 333 O                                          0.961    3.039
4IGG_ABD_subunitA_prepped_minimized_with_6UPV_actin.pdb #4/D GLU 701 OE1   6UPV_actin_only.pdb #1/A ARG 95 CD                                          0.960    3.040
4IGG_ABD_subunitA_prepped_minimized_with_6UPV_actin.pdb #4/D LEU 807 CD1   6UPV_actin_only.pdb #1/C LYS 336 CE                                         0.959    3.041
4IGG_ABD_subunitA_prepped_minimized_with_6UPV_actin.pdb #4/D LYS 683 HA    6UPV_actin_only.pdb #1/C LYS 326 CE                                         0.959    3.041
4IGG_ABD_subunitA_prepped_minimized_with_6UPV_actin.pdb #4/D VAL 808 CB    6UPV_actin_only.pdb #1/C ARG 335 NH1                                        0.956    3.044
4IGG_ABD_subunitA_prepped_minimized_with_6UPV_actin.pdb #4/D VAL 809 CA    6UPV_actin_only.pdb #1/C PRO 333 CG                                         0.953    3.047
4IGG_ABD_subunitA_prepped_minimized_with_6UPV_actin.pdb #4/D VAL 809 HA    6UPV_actin_only.pdb #1/C PRO 332 O                                          0.948    3.052
4IGG_ABD_subunitA_prepped_minimized_with_6UPV_actin.pdb #4/D LEU 807 HB3   6UPV_actin_only.pdb #1/C GLU 334 CA                                         0.941    3.059
4IGG_ABD_subunitA_prepped_minimized_with_6UPV_actin.pdb #4/D LEU 807 HD22  6UPV_actin_only.pdb #1/C MET 305 CB                                         0.941    3.059
6UPV_actin_only.pdb #1/C GLY 146 CA                                        4IGG_ABD_subunitA_prepped_minimized_with_6UPV_actin.pdb #4/D GLN 789 HG2    0.941    3.059
4IGG_ABD_subunitA_prepped_minimized_with_6UPV_actin.pdb #4/D VAL 809 CG1   6UPV_actin_only.pdb #1/C PRO 333 CD                                         0.941    3.059
6UPV_actin_only.pdb #1/C LYS 328 CG                                        4IGG_ABD_subunitA_prepped_minimized_with_6UPV_actin.pdb #4/D ASP 813 OD1    0.937    3.063
4IGG_ABD_subunitA_prepped_minimized_with_6UPV_actin.pdb #4/D GLN 789 OE1   6UPV_actin_only.pdb #1/C THR 148 CG2                                        0.934    3.066
6UPV_actin_only.pdb #1/C PRO 333 CG                                        4IGG_ABD_subunitA_prepped_minimized_with_6UPV_actin.pdb #4/D VAL 809 HG13   0.934    3.066
4IGG_ABD_subunitA_prepped_minimized_with_6UPV_actin.pdb #4/D LEU 807 HD12  6UPV_actin_only.pdb #1/C ARG 335 C                                          0.929    3.071
4IGG_ABD_subunitA_prepped_minimized_with_6UPV_actin.pdb #4/D VAL 808 CA    6UPV_actin_only.pdb #1/C ARG 335 NH1                                        0.928    3.072
4IGG_ABD_subunitA_prepped_minimized_with_6UPV_actin.pdb #4/D LEU 807 C     6UPV_actin_only.pdb #1/C PRO 333 CA                                         0.927    3.073
4IGG_ABD_subunitA_prepped_minimized_with_6UPV_actin.pdb #4/D LEU 807 HB3   6UPV_actin_only.pdb #1/C GLU 334 N                                          0.926    3.074
4IGG_ABD_subunitA_prepped_minimized_with_6UPV_actin.pdb #4/D MET 816 HG2   6UPV_actin_only.pdb #1/C LYS 328 CG                                         0.921    3.079
4IGG_ABD_subunitA_prepped_minimized_with_6UPV_actin.pdb #4/D GLU 806 CD    6UPV_actin_only.pdb #1/C TYR 337 OH                                         0.920    3.080
4IGG_ABD_subunitA_prepped_minimized_with_6UPV_actin.pdb #4/D LYS 834 HZ3   6UPV_actin_only.pdb #1/A GLU 57 OE1                                         0.918    3.082
4IGG_ABD_subunitA_prepped_minimized_with_6UPV_actin.pdb #4/D GLU 806 HB3   6UPV_actin_only.pdb #1/C TYR 337 CG                                         0.909    3.091
6UPV_actin_only.pdb #1/C TYR 143 O                                         4IGG_ABD_subunitA_prepped_minimized_with_6UPV_actin.pdb #4/D ILE 792 HG13   0.907    3.093
4IGG_ABD_subunitA_prepped_minimized_with_6UPV_actin.pdb #4/D LYS 834 NZ    6UPV_actin_only.pdb #1/A GLU 57 OE2                                         0.905    3.095
4IGG_ABD_subunitA_prepped_minimized_with_6UPV_actin.pdb #4/D ASN 824 ND2   6UPV_actin_only.pdb #1/C GLU 167 OE2                                        0.904    3.096
4IGG_ABD_subunitA_prepped_minimized_with_6UPV_actin.pdb #4/D VAL 808 O     6UPV_actin_only.pdb #1/C ALA 331 O                                          0.902    3.098
4IGG_ABD_subunitA_prepped_minimized_with_6UPV_actin.pdb #4/D SER 817 CA    6UPV_actin_only.pdb #1/C ARG 147 NH1                                        0.902    3.098
4IGG_ABD_subunitA_prepped_minimized_with_6UPV_actin.pdb #4/D VAL 809 HG11  6UPV_actin_only.pdb #1/C PRO 333 CD                                         0.901    3.099
4IGG_ABD_subunitA_prepped_minimized_with_6UPV_actin.pdb #4/D LYS 704 HZ3   6UPV_actin_only.pdb #1/A ARG 95 CB                                          0.900    3.100
6UPV_actin_only.pdb #1/C GLY 301 O                                         4IGG_ABD_subunitA_prepped_minimized_with_6UPV_actin.pdb #4/D LEU 807 HD23   0.900    3.100
4IGG_ABD_subunitA_prepped_minimized_with_6UPV_actin.pdb #4/D LEU 807 O     6UPV_actin_only.pdb #1/C PRO 333 CA                                         0.899    3.101
6UPV_actin_only.pdb #1/A GLN 49 O                                          4IGG_ABD_subunitA_prepped_minimized_with_6UPV_actin.pdb #4/D GLN 774 HB3    0.895    3.105
6UPV_actin_only.pdb #1/C SER 145 O                                         4IGG_ABD_subunitA_prepped_minimized_with_6UPV_actin.pdb #4/D SER 817 HB3    0.895    3.105
4IGG_ABD_subunitA_prepped_minimized_with_6UPV_actin.pdb #4/D ALA 778 HB2   6UPV_actin_only.pdb #1/A GLN 49 O                                           0.890    3.110
4IGG_ABD_subunitA_prepped_minimized_with_6UPV_actin.pdb #4/D ILE 792 HB    6UPV_actin_only.pdb #1/C GLY 146 CA                                         0.879    3.121
6UPV_actin_only.pdb #1/C ILE 327 O                                         4IGG_ABD_subunitA_prepped_minimized_with_6UPV_actin.pdb #4/D LYS 683 HZ1    0.879    3.121
4IGG_ABD_subunitA_prepped_minimized_with_6UPV_actin.pdb #4/D LEU 807 HB3   6UPV_actin_only.pdb #1/C LYS 336 N                                          0.878    3.122
4IGG_ABD_subunitA_prepped_minimized_with_6UPV_actin.pdb #4/D ILE 792 HG21  6UPV_actin_only.pdb #1/C SER 145 C                                          0.877    3.123
4IGG_ABD_subunitA_prepped_minimized_with_6UPV_actin.pdb #4/D VAL 808 O     6UPV_actin_only.pdb #1/C PRO 332 CA                                         0.874    3.126
4IGG_ABD_subunitA_prepped_minimized_with_6UPV_actin.pdb #4/D VAL 808 O     6UPV_actin_only.pdb #1/C ARG 335 CZ                                         0.872    3.128
4IGG_ABD_subunitA_prepped_minimized_with_6UPV_actin.pdb #4/D LEU 807 HB3   6UPV_actin_only.pdb #1/C ARG 335 CB                                         0.871    3.129
4IGG_ABD_subunitA_prepped_minimized_with_6UPV_actin.pdb #4/D SER 817 HB3   6UPV_actin_only.pdb #1/C ARG 147 CZ                                         0.859    3.141
6UPV_actin_only.pdb #1/C THR 351 CG2                                       4IGG_ABD_subunitA_prepped_minimized_with_6UPV_actin.pdb #4/D GLN 781 CD     0.858    3.142
4IGG_ABD_subunitA_prepped_minimized_with_6UPV_actin.pdb #4/D LEU 807 HB2   6UPV_actin_only.pdb #1/C LYS 336 CA                                         0.858    3.142
4IGG_ABD_subunitA_prepped_minimized_with_6UPV_actin.pdb #4/D LEU 807 HD11  6UPV_actin_only.pdb #1/C LYS 336 CD                                         0.857    3.143
4IGG_ABD_subunitA_prepped_minimized_with_6UPV_actin.pdb #4/D ASP 813 HB3   6UPV_actin_only.pdb #1/C ILE 330 CB                                         0.855    3.145
4IGG_ABD_subunitA_prepped_minimized_with_6UPV_actin.pdb #4/D VAL 809 HG23  6UPV_actin_only.pdb #1/C PRO 332 CA                                         0.851    3.149
4IGG_ABD_subunitA_prepped_minimized_with_6UPV_actin.pdb #4/D VAL 809 CA    6UPV_actin_only.pdb #1/C PRO 332 C                                          0.848    3.152
4IGG_ABD_subunitA_prepped_minimized_with_6UPV_actin.pdb #4/D GLU 806 CG    6UPV_actin_only.pdb #1/C TYR 337 OH                                         0.847    3.153
6UPV_actin_only.pdb #1/A MET 47 CE                                         4IGG_ABD_subunitA_prepped_minimized_with_6UPV_actin.pdb #4/D LEU 785 HB3    0.846    3.154
4IGG_ABD_subunitA_prepped_minimized_with_6UPV_actin.pdb #4/D LYS 683 CB    6UPV_actin_only.pdb #1/C LYS 326 NZ                                         0.844    3.156
6UPV_actin_only.pdb #1/C TYR 337 CD2                                       4IGG_ABD_subunitA_prepped_minimized_with_6UPV_actin.pdb #4/D GLU 806 CA     0.844    3.156
4IGG_ABD_subunitA_prepped_minimized_with_6UPV_actin.pdb #4/D LEU 807 CD2   6UPV_actin_only.pdb #1/C ARG 335 CD                                         0.842    3.158
6UPV_actin_only.pdb #1/A GLY 48 O                                          4IGG_ABD_subunitA_prepped_minimized_with_6UPV_actin.pdb #4/D ALA 778 HB1    0.837    3.163
4IGG_ABD_subunitA_prepped_minimized_with_6UPV_actin.pdb #4/D GLU 686 OE1   6UPV_actin_only.pdb #1/C LYS 326 CE                                         0.830    3.170
4IGG_ABD_subunitA_prepped_minimized_with_6UPV_actin.pdb #4/D LYS 704 HE3   6UPV_actin_only.pdb #1/A ARG 95 CD                                          0.829    3.171
4IGG_ABD_subunitA_prepped_minimized_with_6UPV_actin.pdb #4/D LEU 807 CD2   6UPV_actin_only.pdb #1/C LYS 336 N                                          0.825    3.175
4IGG_ABD_subunitA_prepped_minimized_with_6UPV_actin.pdb #4/D LYS 834 HZ1   6UPV_actin_only.pdb #1/A GLU 57 CD                                          0.823    3.177
4IGG_ABD_subunitA_prepped_minimized_with_6UPV_actin.pdb #4/D ASP 813 CG    6UPV_actin_only.pdb #1/C ILE 329 O                                          0.822    3.178
4IGG_ABD_subunitA_prepped_minimized_with_6UPV_actin.pdb #4/D VAL 808 HG21  6UPV_actin_only.pdb #1/C ARG 335 NH2                                        0.821    3.179
4IGG_ABD_subunitA_prepped_minimized_with_6UPV_actin.pdb #4/D VAL 808 H     6UPV_actin_only.pdb #1/C ARG 335 CZ                                         0.819    3.181
4IGG_ABD_subunitA_prepped_minimized_with_6UPV_actin.pdb #4/D LEU 807 CD2   6UPV_actin_only.pdb #1/C MET 305 CE                                         0.817    3.183
6UPV_actin_only.pdb #1/C GLU 334 CB                                        4IGG_ABD_subunitA_prepped_minimized_with_6UPV_actin.pdb #4/D GLU 799 OE1    0.812    3.188
4IGG_ABD_subunitA_prepped_minimized_with_6UPV_actin.pdb #4/D LEU 807 HB2   6UPV_actin_only.pdb #1/C LYS 336 CB                                         0.807    3.193
4IGG_ABD_subunitA_prepped_minimized_with_6UPV_actin.pdb #4/D LEU 807 CD1   6UPV_actin_only.pdb #1/C LYS 336 CG                                         0.805    3.195
4IGG_ABD_subunitA_prepped_minimized_with_6UPV_actin.pdb #4/D GLU 806 OE2   6UPV_actin_only.pdb #1/C TYR 337 CZ                                         0.804    3.196
4IGG_ABD_subunitA_prepped_minimized_with_6UPV_actin.pdb #4/D ILE 792 CG2   6UPV_actin_only.pdb #1/C ALA 144 O                                          0.803    3.197
4IGG_ABD_subunitA_prepped_minimized_with_6UPV_actin.pdb #4/D VAL 808 CG2   6UPV_actin_only.pdb #1/C ARG 335 NH2                                        0.801    3.199
4IGG_ABD_subunitA_prepped_minimized_with_6UPV_actin.pdb #4/D ILE 792 CG2   6UPV_actin_only.pdb #1/C GLY 146 N                                          0.801    3.199
6UPV_actin_only.pdb #1/C GLU 167 OE2                                       4IGG_ABD_subunitA_prepped_minimized_with_6UPV_actin.pdb #4/D ASN 824 HD21   0.798    3.202
4IGG_ABD_subunitA_prepped_minimized_with_6UPV_actin.pdb #4/D LYS 683 CD    6UPV_actin_only.pdb #1/C LYS 326 CD                                         0.796    3.204
4IGG_ABD_subunitA_prepped_minimized_with_6UPV_actin.pdb #4/D GLU 701 OE2   6UPV_actin_only.pdb #1/A ARG 95 CZ                                          0.796    3.204
4IGG_ABD_subunitA_prepped_minimized_with_6UPV_actin.pdb #4/D HIS 788 NE2   6UPV_actin_only.pdb #1/C ILE 345 CD1                                        0.793    3.207
4IGG_ABD_subunitA_prepped_minimized_with_6UPV_actin.pdb #4/D LEU 807 HD23  6UPV_actin_only.pdb #1/C MET 305 CG                                         0.792    3.208
4IGG_ABD_subunitA_prepped_minimized_with_6UPV_actin.pdb #4/D MET 816 HE3   6UPV_actin_only.pdb #1/C LYS 328 CE                                         0.791    3.209
4IGG_ABD_subunitA_prepped_minimized_with_6UPV_actin.pdb #4/D VAL 809 N     6UPV_actin_only.pdb #1/C PRO 333 CG                                         0.791    3.209
4IGG_ABD_subunitA_prepped_minimized_with_6UPV_actin.pdb #4/D LYS 683 O     6UPV_actin_only.pdb #1/C LYS 326 NZ                                         0.790    3.210
4IGG_ABD_subunitA_prepped_minimized_with_6UPV_actin.pdb #4/D LYS 834 HE2   6UPV_actin_only.pdb #1/A ASN 92 OD1                                         0.789    3.211
4IGG_ABD_subunitA_prepped_minimized_with_6UPV_actin.pdb #4/D ASP 813 HB3   6UPV_actin_only.pdb #1/C ILE 330 CG2                                        0.787    3.213
4IGG_ABD_subunitA_prepped_minimized_with_6UPV_actin.pdb #4/D LYS 704 CD    6UPV_actin_only.pdb #1/A ARG 95 NE                                          0.785    3.215
6UPV_actin_only.pdb #1/C GLY 146 CA                                        4IGG_ABD_subunitA_prepped_minimized_with_6UPV_actin.pdb #4/D GLN 789 HA     0.785    3.215
4IGG_ABD_subunitA_prepped_minimized_with_6UPV_actin.pdb #4/D GLU 799 OE1   6UPV_actin_only.pdb #1/C GLU 334 CG                                         0.782    3.218
4IGG_ABD_subunitA_prepped_minimized_with_6UPV_actin.pdb #4/D GLU 806 OE1   6UPV_actin_only.pdb #1/C TYR 337 CE2                                        0.781    3.219
4IGG_ABD_subunitA_prepped_minimized_with_6UPV_actin.pdb #4/D LEU 807 CG    6UPV_actin_only.pdb #1/C ARG 335 CG                                         0.780    3.220
4IGG_ABD_subunitA_prepped_minimized_with_6UPV_actin.pdb #4/D LEU 785 HD13  6UPV_actin_only.pdb #1/C TYR 143 CE1                                        0.779    3.221
4IGG_ABD_subunitA_prepped_minimized_with_6UPV_actin.pdb #4/D VAL 809 N     6UPV_actin_only.pdb #1/C PRO 332 C                                          0.777    3.223
6UPV_actin_only.pdb #1/C LYS 328 NZ                                        4IGG_ABD_subunitA_prepped_minimized_with_6UPV_actin.pdb #4/D ASP 813 HB2    0.775    3.225
4IGG_ABD_subunitA_prepped_minimized_with_6UPV_actin.pdb #4/D GLU 806 HG3   6UPV_actin_only.pdb #1/C TYR 337 CD1                                        0.772    3.228
4IGG_ABD_subunitA_prepped_minimized_with_6UPV_actin.pdb #4/D GLU 806 OE2   6UPV_actin_only.pdb #1/C TYR 337 CA                                         0.767    3.233
6UPV_actin_only.pdb #1/A LYS 50 NZ                                         4IGG_ABD_subunitA_prepped_minimized_with_6UPV_actin.pdb #4/D TYR 779 HE1    0.767    3.233
6UPV_actin_only.pdb #1/A LYS 50 CD                                         4IGG_ABD_subunitA_prepped_minimized_with_6UPV_actin.pdb #4/D ASP 775 CG     0.766    3.234
4IGG_ABD_subunitA_prepped_minimized_with_6UPV_actin.pdb #4/D VAL 808 CA    6UPV_actin_only.pdb #1/C PRO 333 C                                          0.765    3.235
4IGG_ABD_subunitA_prepped_minimized_with_6UPV_actin.pdb #4/D LEU 785 HD23  6UPV_actin_only.pdb #1/C THR 148 CG2                                        0.765    3.235
6UPV_actin_only.pdb #1/A LYS 50 CD                                         4IGG_ABD_subunitA_prepped_minimized_with_6UPV_actin.pdb #4/D ASP 775 OD2    0.763    3.237
6UPV_actin_only.pdb #1/C TYR 337 CG                                        4IGG_ABD_subunitA_prepped_minimized_with_6UPV_actin.pdb #4/D GLU 806 CB     0.759    3.241
6UPV_actin_only.pdb #1/C ALA 295 O                                         4IGG_ABD_subunitA_prepped_minimized_with_6UPV_actin.pdb #4/D MET 816 HG2    0.759    3.241
4IGG_ABD_subunitA_prepped_minimized_with_6UPV_actin.pdb #4/D GLU 806 HG2   6UPV_actin_only.pdb #1/C TYR 337 CE1                                        0.754    3.246
4IGG_ABD_subunitA_prepped_minimized_with_6UPV_actin.pdb #4/D LEU 807 H     6UPV_actin_only.pdb #1/C GLU 334 CB                                         0.753    3.247
4IGG_ABD_subunitA_prepped_minimized_with_6UPV_actin.pdb #4/D VAL 808 H     6UPV_actin_only.pdb #1/C PRO 333 CA                                         0.752    3.248
4IGG_ABD_subunitA_prepped_minimized_with_6UPV_actin.pdb #4/D GLU 806 OE1   6UPV_actin_only.pdb #1/C TYR 337 CG                                         0.751    3.249
4IGG_ABD_subunitA_prepped_minimized_with_6UPV_actin.pdb #4/D VAL 809 N     6UPV_actin_only.pdb #1/C PRO 333 CB                                         0.748    3.252
4IGG_ABD_subunitA_prepped_minimized_with_6UPV_actin.pdb #4/D VAL 808 H     6UPV_actin_only.pdb #1/C ARG 335 CG                                         0.746    3.254
4IGG_ABD_subunitA_prepped_minimized_with_6UPV_actin.pdb #4/D VAL 808 C     6UPV_actin_only.pdb #1/C PRO 333 CB                                         0.743    3.257
4IGG_ABD_subunitA_prepped_minimized_with_6UPV_actin.pdb #4/D LYS 704 HD3   6UPV_actin_only.pdb #1/A ARG 95 CG                                          0.743    3.257
6UPV_actin_only.pdb #1/C LYS 328 CE                                        4IGG_ABD_subunitA_prepped_minimized_with_6UPV_actin.pdb #4/D ASP 813 OD2    0.743    3.257
6UPV_actin_only.pdb #1/A MET 47 CE                                         4IGG_ABD_subunitA_prepped_minimized_with_6UPV_actin.pdb #4/D ARG 782 HA     0.741    3.259
6UPV_actin_only.pdb #1/C MET 305 SD                                        4IGG_ABD_subunitA_prepped_minimized_with_6UPV_actin.pdb #4/D LEU 807 CA     0.739    3.261
4IGG_ABD_subunitA_prepped_minimized_with_6UPV_actin.pdb #4/D VAL 809 CB    6UPV_actin_only.pdb #1/C PRO 333 CA                                         0.738    3.262
6UPV_actin_only.pdb #1/C TYR 337 CG                                        4IGG_ABD_subunitA_prepped_minimized_with_6UPV_actin.pdb #4/D GLU 806 HG2    0.737    3.263
4IGG_ABD_subunitA_prepped_minimized_with_6UPV_actin.pdb #4/D LEU 807 HD13  6UPV_actin_only.pdb #1/C LYS 336 CG                                         0.736    3.264
4IGG_ABD_subunitA_prepped_minimized_with_6UPV_actin.pdb #4/D GLU 701 OE1   6UPV_actin_only.pdb #1/A ARG 95 NH1                                         0.735    3.265
4IGG_ABD_subunitA_prepped_minimized_with_6UPV_actin.pdb #4/D LEU 807 HD23  6UPV_actin_only.pdb #1/C ARG 335 N                                          0.733    3.267
6UPV_actin_only.pdb #1/C THR 351 CG2                                       4IGG_ABD_subunitA_prepped_minimized_with_6UPV_actin.pdb #4/D GLN 781 OE1    0.731    3.269
4IGG_ABD_subunitA_prepped_minimized_with_6UPV_actin.pdb #4/D LYS 704 HZ3   6UPV_actin_only.pdb #1/A ARG 95 CD                                          0.730    3.270
4IGG_ABD_subunitA_prepped_minimized_with_6UPV_actin.pdb #4/D LEU 807 CD2   6UPV_actin_only.pdb #1/C ARG 335 C                                          0.730    3.270
4IGG_ABD_subunitA_prepped_minimized_with_6UPV_actin.pdb #4/D VAL 812 C     6UPV_actin_only.pdb #1/C LYS 328 NZ                                         0.729    3.271
4IGG_ABD_subunitA_prepped_minimized_with_6UPV_actin.pdb #4/D GLU 806 CD    6UPV_actin_only.pdb #1/C TYR 337 CB                                         0.727    3.273
4IGG_ABD_subunitA_prepped_minimized_with_6UPV_actin.pdb #4/D SER 817 HA    6UPV_actin_only.pdb #1/C ARG 147 CD                                         0.726    3.274
4IGG_ABD_subunitA_prepped_minimized_with_6UPV_actin.pdb #4/D VAL 808 N     6UPV_actin_only.pdb #1/C PRO 332 O                                          0.726    3.274
4IGG_ABD_subunitA_prepped_minimized_with_6UPV_actin.pdb #4/D HIS 788 HE2   6UPV_actin_only.pdb #1/C TYR 143 C                                          0.726    3.274
4IGG_ABD_subunitA_prepped_minimized_with_6UPV_actin.pdb #4/D VAL 808 HG23  6UPV_actin_only.pdb #1/C ARG 335 CZ                                         0.724    3.276
4IGG_ABD_subunitA_prepped_minimized_with_6UPV_actin.pdb #4/D LEU 807 CD2   6UPV_actin_only.pdb #1/C ARG 335 NE                                         0.723    3.277
4IGG_ABD_subunitA_prepped_minimized_with_6UPV_actin.pdb #4/D VAL 808 HA    6UPV_actin_only.pdb #1/C PRO 333 C                                          0.719    3.281
4IGG_ABD_subunitA_prepped_minimized_with_6UPV_actin.pdb #4/D GLU 806 HB3   6UPV_actin_only.pdb #1/C GLU 334 O                                          0.717    3.283
4IGG_ABD_subunitA_prepped_minimized_with_6UPV_actin.pdb #4/D SER 817 OG    6UPV_actin_only.pdb #1/C ARG 147 NE                                         0.717    3.283
4IGG_ABD_subunitA_prepped_minimized_with_6UPV_actin.pdb #4/D LEU 807 HD12  6UPV_actin_only.pdb #1/C MET 305 CG                                         0.716    3.284
4IGG_ABD_subunitA_prepped_minimized_with_6UPV_actin.pdb #4/D ILE 792 HG22  6UPV_actin_only.pdb #1/C GLY 146 CA                                         0.714    3.286
4IGG_ABD_subunitA_prepped_minimized_with_6UPV_actin.pdb #4/D GLU 799 HE2   6UPV_actin_only.pdb #1/C GLU 334 CA                                         0.714    3.286
6UPV_actin_only.pdb #1/C TYR 143 O                                         4IGG_ABD_subunitA_prepped_minimized_with_6UPV_actin.pdb #4/D HIS 788 NE2    0.712    3.288
4IGG_ABD_subunitA_prepped_minimized_with_6UPV_actin.pdb #4/D ILE 792 HG21  6UPV_actin_only.pdb #1/C SER 145 CA                                         0.710    3.290
4IGG_ABD_subunitA_prepped_minimized_with_6UPV_actin.pdb #4/D SER 817 HB2   6UPV_actin_only.pdb #1/C ARG 147 NH1                                        0.709    3.291
4IGG_ABD_subunitA_prepped_minimized_with_6UPV_actin.pdb #4/D VAL 812 HG13  6UPV_actin_only.pdb #1/C LYS 328 NZ                                         0.707    3.293
6UPV_actin_only.pdb #1/C THR 351 CG2                                       4IGG_ABD_subunitA_prepped_minimized_with_6UPV_actin.pdb #4/D GLN 781 HE21   0.707    3.293
4IGG_ABD_subunitA_prepped_minimized_with_6UPV_actin.pdb #4/D LEU 807 HB3   6UPV_actin_only.pdb #1/C PRO 332 O                                          0.704    3.296
4IGG_ABD_subunitA_prepped_minimized_with_6UPV_actin.pdb #4/D LYS 834 HE3   6UPV_actin_only.pdb #1/A ASN 92 CG                                          0.704    3.296
4IGG_ABD_subunitA_prepped_minimized_with_6UPV_actin.pdb #4/D VAL 808 O     6UPV_actin_only.pdb #1/C PRO 333 C                                          0.702    3.298
6UPV_actin_only.pdb #1/C TYR 337 CB                                        4IGG_ABD_subunitA_prepped_minimized_with_6UPV_actin.pdb #4/D GLU 806 HG3    0.695    3.305
4IGG_ABD_subunitA_prepped_minimized_with_6UPV_actin.pdb #4/D LEU 807 HB3   6UPV_actin_only.pdb #1/C ARG 335 C                                          0.692    3.308
6UPV_actin_only.pdb #1/C MET 305 CB                                        4IGG_ABD_subunitA_prepped_minimized_with_6UPV_actin.pdb #4/D LEU 807 HG     0.691    3.309
4IGG_ABD_subunitA_prepped_minimized_with_6UPV_actin.pdb #4/D VAL 808 C     6UPV_actin_only.pdb #1/C PRO 333 C                                          0.690    3.310
6UPV_actin_only.pdb #1/C LYS 328 CE                                        4IGG_ABD_subunitA_prepped_minimized_with_6UPV_actin.pdb #4/D VAL 812 HG13   0.689    3.311
6UPV_actin_only.pdb #1/C ARG 147 NH2                                       4IGG_ABD_subunitA_prepped_minimized_with_6UPV_actin.pdb #4/D MET 816 CB     0.689    3.311
6UPV_actin_only.pdb #1/C ARG 147 NE                                        4IGG_ABD_subunitA_prepped_minimized_with_6UPV_actin.pdb #4/D SER 817 CA     0.686    3.314
4IGG_ABD_subunitA_prepped_minimized_with_6UPV_actin.pdb #4/D LEU 785 HD21  6UPV_actin_only.pdb #1/C THR 148 CG2                                        0.681    3.319
4IGG_ABD_subunitA_prepped_minimized_with_6UPV_actin.pdb #4/D LEU 807 CD2   6UPV_actin_only.pdb #1/C ARG 335 CB                                         0.677    3.323
6UPV_actin_only.pdb #1/A ASN 92 OD1                                        4IGG_ABD_subunitA_prepped_minimized_with_6UPV_actin.pdb #4/D LYS 834 O      0.677    3.323
6UPV_actin_only.pdb #1/C LYS 328 CE                                        4IGG_ABD_subunitA_prepped_minimized_with_6UPV_actin.pdb #4/D ASP 813 CA     0.675    3.325
4IGG_ABD_subunitA_prepped_minimized_with_6UPV_actin.pdb #4/D LEU 807 HD21  6UPV_actin_only.pdb #1/C ARG 335 CB                                         0.674    3.326
4IGG_ABD_subunitA_prepped_minimized_with_6UPV_actin.pdb #4/D LYS 834 HE3   6UPV_actin_only.pdb #1/A ASN 92 OD1                                         0.674    3.326
4IGG_ABD_subunitA_prepped_minimized_with_6UPV_actin.pdb #4/D VAL 809 HG23  6UPV_actin_only.pdb #1/C PRO 333 CG                                         0.671    3.329
6UPV_actin_only.pdb #1/C ALA 331 C                                         4IGG_ABD_subunitA_prepped_minimized_with_6UPV_actin.pdb #4/D VAL 808 O      0.666    3.334
4IGG_ABD_subunitA_prepped_minimized_with_6UPV_actin.pdb #4/D VAL 808 CB    6UPV_actin_only.pdb #1/C ARG 335 CZ                                         0.662    3.338
6UPV_actin_only.pdb #1/C ALA 331 O                                         4IGG_ABD_subunitA_prepped_minimized_with_6UPV_actin.pdb #4/D VAL 809 N      0.658    3.342
6UPV_actin_only.pdb #1/C TYR 337 CD2                                       4IGG_ABD_subunitA_prepped_minimized_with_6UPV_actin.pdb #4/D GLU 806 HA     0.656    3.344
4IGG_ABD_subunitA_prepped_minimized_with_6UPV_actin.pdb #4/D SER 817 CB    6UPV_actin_only.pdb #1/C ARG 147 NH2                                        0.654    3.346
6UPV_actin_only.pdb #1/C LYS 328 CE                                        4IGG_ABD_subunitA_prepped_minimized_with_6UPV_actin.pdb #4/D VAL 812 O      0.654    3.346
4IGG_ABD_subunitA_prepped_minimized_with_6UPV_actin.pdb #4/D LEU 807 CB    6UPV_actin_only.pdb #1/C GLU 334 CA                                         0.653    3.347
4IGG_ABD_subunitA_prepped_minimized_with_6UPV_actin.pdb #4/D VAL 809 H     6UPV_actin_only.pdb #1/C PRO 333 CA                                         0.652    3.348
6UPV_actin_only.pdb #1/A GLU 57 CD                                         4IGG_ABD_subunitA_prepped_minimized_with_6UPV_actin.pdb #4/D LYS 834 NZ     0.650    3.350
6UPV_actin_only.pdb #1/C GLY 146 CA                                        4IGG_ABD_subunitA_prepped_minimized_with_6UPV_actin.pdb #4/D GLN 789 CG     0.649    3.351
4IGG_ABD_subunitA_prepped_minimized_with_6UPV_actin.pdb #4/D GLN 820 HE22  6UPV_actin_only.pdb #1/C GLU 167 OE1                                        0.649    3.351
4IGG_ABD_subunitA_prepped_minimized_with_6UPV_actin.pdb #4/D LEU 807 HD12  6UPV_actin_only.pdb #1/C LYS 336 CE                                         0.646    3.354
4IGG_ABD_subunitA_prepped_minimized_with_6UPV_actin.pdb #4/D VAL 809 HB    6UPV_actin_only.pdb #1/C PRO 332 CA                                         0.645    3.355
4IGG_ABD_subunitA_prepped_minimized_with_6UPV_actin.pdb #4/D LEU 807 HD23  6UPV_actin_only.pdb #1/C MET 305 SD                                         0.643    3.357
6UPV_actin_only.pdb #1/C TYR 143 CD1                                       4IGG_ABD_subunitA_prepped_minimized_with_6UPV_actin.pdb #4/D LEU 785 HD13   0.643    3.357
4IGG_ABD_subunitA_prepped_minimized_with_6UPV_actin.pdb #4/D VAL 809 N     6UPV_actin_only.pdb #1/C PRO 332 O                                          0.643    3.357
4IGG_ABD_subunitA_prepped_minimized_with_6UPV_actin.pdb #4/D LEU 807 HD13  6UPV_actin_only.pdb #1/C LYS 336 CD                                         0.640    3.360
4IGG_ABD_subunitA_prepped_minimized_with_6UPV_actin.pdb #4/D LYS 834 HG3   6UPV_actin_only.pdb #1/A ASN 92 CG                                          0.640    3.360
4IGG_ABD_subunitA_prepped_minimized_with_6UPV_actin.pdb #4/D VAL 808 N     6UPV_actin_only.pdb #1/C ARG 335 NH1                                        0.638    3.362
4IGG_ABD_subunitA_prepped_minimized_with_6UPV_actin.pdb #4/D ILE 792 HG13  6UPV_actin_only.pdb #1/C ILE 345 CD1                                        0.638    3.362
4IGG_ABD_subunitA_prepped_minimized_with_6UPV_actin.pdb #4/D VAL 808 O     6UPV_actin_only.pdb #1/C PRO 332 N                                          0.638    3.362
4IGG_ABD_subunitA_prepped_minimized_with_6UPV_actin.pdb #4/D GLU 806 OE2   6UPV_actin_only.pdb #1/C TYR 337 CD2                                        0.638    3.362
4IGG_ABD_subunitA_prepped_minimized_with_6UPV_actin.pdb #4/D GLN 789 HG3   6UPV_actin_only.pdb #1/C ARG 147 CA                                         0.635    3.365
4IGG_ABD_subunitA_prepped_minimized_with_6UPV_actin.pdb #4/D LEU 807 CD1   6UPV_actin_only.pdb #1/C MET 305 CE                                         0.632    3.368
4IGG_ABD_subunitA_prepped_minimized_with_6UPV_actin.pdb #4/D LEU 807 CB    6UPV_actin_only.pdb #1/C ARG 335 CA                                         0.632    3.368
4IGG_ABD_subunitA_prepped_minimized_with_6UPV_actin.pdb #4/D LEU 807 HD23  6UPV_actin_only.pdb #1/C LYS 336 CA                                         0.630    3.370
6UPV_actin_only.pdb #1/C LYS 326 CD                                        4IGG_ABD_subunitA_prepped_minimized_with_6UPV_actin.pdb #4/D LYS 683 CB     0.628    3.372
4IGG_ABD_subunitA_prepped_minimized_with_6UPV_actin.pdb #4/D LYS 683 CB    6UPV_actin_only.pdb #1/C LYS 326 CE                                         0.623    3.377
6UPV_actin_only.pdb #1/C GLY 146 CA                                        4IGG_ABD_subunitA_prepped_minimized_with_6UPV_actin.pdb #4/D CYS 793 HG     0.616    3.384
4IGG_ABD_subunitA_prepped_minimized_with_6UPV_actin.pdb #4/D LEU 807 C     6UPV_actin_only.pdb #1/C GLU 334 N                                          0.616    3.384
4IGG_ABD_subunitA_prepped_minimized_with_6UPV_actin.pdb #4/D LEU 807 HD13  6UPV_actin_only.pdb #1/C MET 305 CE                                         0.616    3.384
4IGG_ABD_subunitA_prepped_minimized_with_6UPV_actin.pdb #4/D LEU 807 CB    6UPV_actin_only.pdb #1/C ARG 335 CG                                         0.615    3.385
6UPV_actin_only.pdb #1/C ALA 331 O                                         4IGG_ABD_subunitA_prepped_minimized_with_6UPV_actin.pdb #4/D VAL 809 HG23   0.610    3.390
6UPV_actin_only.pdb #1/C PRO 333 C                                         4IGG_ABD_subunitA_prepped_minimized_with_6UPV_actin.pdb #4/D LEU 807 N      0.606    3.394
4IGG_ABD_subunitA_prepped_minimized_with_6UPV_actin.pdb #4/D VAL 809 N     6UPV_actin_only.pdb #1/C ARG 335 NH1                                        0.604    3.396
4IGG_ABD_subunitA_prepped_minimized_with_6UPV_actin.pdb #4/D GLU 806 OE1   6UPV_actin_only.pdb #1/C LYS 336 CD                                         0.603    3.397
4IGG_ABD_subunitA_prepped_minimized_with_6UPV_actin.pdb #4/D VAL 808 CA    6UPV_actin_only.pdb #1/C PRO 332 O                                          0.603    3.397
4IGG_ABD_subunitA_prepped_minimized_with_6UPV_actin.pdb #4/D GLU 799 HE2   6UPV_actin_only.pdb #1/C GLU 334 N                                          0.602    3.398
4IGG_ABD_subunitA_prepped_minimized_with_6UPV_actin.pdb #4/D LEU 807 CG    6UPV_actin_only.pdb #1/C LYS 336 CB                                         0.600    3.400
6UPV_actin_only.pdb #1/A VAL 45 O                                          4IGG_ABD_subunitA_prepped_minimized_with_6UPV_actin.pdb #4/D LEU 785 HD22   0.598    3.402
6UPV_actin_only.pdb #1/C TYR 143 O                                         4IGG_ABD_subunitA_prepped_minimized_with_6UPV_actin.pdb #4/D ILE 792 HG21   0.595    3.405
4IGG_ABD_subunitA_prepped_minimized_with_6UPV_actin.pdb #4/D LYS 683 HG2   6UPV_actin_only.pdb #1/C LYS 326 NZ                                         0.595    3.405
4IGG_ABD_subunitA_prepped_minimized_with_6UPV_actin.pdb #4/D LEU 807 HB2   6UPV_actin_only.pdb #1/C PRO 333 O                                          0.594    3.406
4IGG_ABD_subunitA_prepped_minimized_with_6UPV_actin.pdb #4/D MET 816 HE3   6UPV_actin_only.pdb #1/C LYS 328 CD                                         0.591    3.409
4IGG_ABD_subunitA_prepped_minimized_with_6UPV_actin.pdb #4/D LYS 704 HZ2   6UPV_actin_only.pdb #1/A ARG 95 CB                                          0.591    3.409
4IGG_ABD_subunitA_prepped_minimized_with_6UPV_actin.pdb #4/D LEU 807 CA    6UPV_actin_only.pdb #1/C GLU 334 CA                                         0.590    3.410
4IGG_ABD_subunitA_prepped_minimized_with_6UPV_actin.pdb #4/D LEU 807 O     6UPV_actin_only.pdb #1/C PRO 333 CB                                         0.587    3.413
4IGG_ABD_subunitA_prepped_minimized_with_6UPV_actin.pdb #4/D VAL 809 HG23  6UPV_actin_only.pdb #1/C PRO 333 N                                          0.584    3.416
6UPV_actin_only.pdb #1/C LYS 326 CA                                        4IGG_ABD_subunitA_prepped_minimized_with_6UPV_actin.pdb #4/D LYS 683 HE2    0.582    3.418
4IGG_ABD_subunitA_prepped_minimized_with_6UPV_actin.pdb #4/D ILE 792 HG21  6UPV_actin_only.pdb #1/C GLY 146 CA                                         0.580    3.420
6UPV_actin_only.pdb #1/C GLY 146 CA                                        4IGG_ABD_subunitA_prepped_minimized_with_6UPV_actin.pdb #4/D GLN 789 O      0.579    3.421
4IGG_ABD_subunitA_prepped_minimized_with_6UPV_actin.pdb #4/D ASP 813 O     6UPV_actin_only.pdb #1/C ARG 147 NH1                                        0.579    3.421
6UPV_actin_only.pdb #1/C TYR 337 CB                                        4IGG_ABD_subunitA_prepped_minimized_with_6UPV_actin.pdb #4/D GLU 806 CG     0.578    3.422
4IGG_ABD_subunitA_prepped_minimized_with_6UPV_actin.pdb #4/D GLU 806 CB    6UPV_actin_only.pdb #1/C TYR 337 CZ                                         0.578    3.422
4IGG_ABD_subunitA_prepped_minimized_with_6UPV_actin.pdb #4/D GLU 806 OE1   6UPV_actin_only.pdb #1/C LYS 336 CG                                         0.575    3.425
4IGG_ABD_subunitA_prepped_minimized_with_6UPV_actin.pdb #4/D LEU 807 CB    6UPV_actin_only.pdb #1/C ARG 335 C                                          0.575    3.425
4IGG_ABD_subunitA_prepped_minimized_with_6UPV_actin.pdb #4/D ASP 813 OD1   6UPV_actin_only.pdb #1/C ILE 329 C                                          0.574    3.426
6UPV_actin_only.pdb #1/C LYS 328 CE                                        4IGG_ABD_subunitA_prepped_minimized_with_6UPV_actin.pdb #4/D ASP 813 N      0.573    3.427
4IGG_ABD_subunitA_prepped_minimized_with_6UPV_actin.pdb #4/D ILE 792 HG21  6UPV_actin_only.pdb #1/C ALA 144 CA                                         0.573    3.427
4IGG_ABD_subunitA_prepped_minimized_with_6UPV_actin.pdb #4/D LEU 807 HD12  6UPV_actin_only.pdb #1/C LYS 336 C                                          0.567    3.433
4IGG_ABD_subunitA_prepped_minimized_with_6UPV_actin.pdb #4/D HIS 788 CE1   6UPV_actin_only.pdb #1/C ILE 345 CG2                                        0.567    3.433
4IGG_ABD_subunitA_prepped_minimized_with_6UPV_actin.pdb #4/D GLN 789 HG2   6UPV_actin_only.pdb #1/C ARG 147 N                                          0.566    3.434
4IGG_ABD_subunitA_prepped_minimized_with_6UPV_actin.pdb #4/D GLN 789 CG    6UPV_actin_only.pdb #1/C ARG 147 N                                          0.565    3.435
4IGG_ABD_subunitA_prepped_minimized_with_6UPV_actin.pdb #4/D VAL 809 HG12  6UPV_actin_only.pdb #1/C PRO 333 CD                                         0.563    3.437
4IGG_ABD_subunitA_prepped_minimized_with_6UPV_actin.pdb #4/D VAL 809 CB    6UPV_actin_only.pdb #1/C PRO 332 C                                          0.562    3.438
4IGG_ABD_subunitA_prepped_minimized_with_6UPV_actin.pdb #4/D VAL 809 HG12  6UPV_actin_only.pdb #1/C PRO 333 CA                                         0.562    3.438
4IGG_ABD_subunitA_prepped_minimized_with_6UPV_actin.pdb #4/D GLU 806 OE2   6UPV_actin_only.pdb #1/C LYS 18 CE                                          0.561    3.439
6UPV_actin_only.pdb #1/C GLY 146 N                                         4IGG_ABD_subunitA_prepped_minimized_with_6UPV_actin.pdb #4/D ILE 792 HB     0.561    3.439
4IGG_ABD_subunitA_prepped_minimized_with_6UPV_actin.pdb #4/D GLU 806 HA    6UPV_actin_only.pdb #1/C TYR 337 CZ                                         0.559    3.441
4IGG_ABD_subunitA_prepped_minimized_with_6UPV_actin.pdb #4/D LYS 704 CE    6UPV_actin_only.pdb #1/A ARG 95 CD                                          0.555    3.445
4IGG_ABD_subunitA_prepped_minimized_with_6UPV_actin.pdb #4/D LYS 683 HA    6UPV_actin_only.pdb #1/C LYS 326 CD                                         0.555    3.445
4IGG_ABD_subunitA_prepped_minimized_with_6UPV_actin.pdb #4/D VAL 809 H     6UPV_actin_only.pdb #1/C PRO 333 CB                                         0.554    3.446
4IGG_ABD_subunitA_prepped_minimized_with_6UPV_actin.pdb #4/D ILE 792 HG22  6UPV_actin_only.pdb #1/C SER 145 O                                          0.551    3.449
4IGG_ABD_subunitA_prepped_minimized_with_6UPV_actin.pdb #4/D VAL 809 CA    6UPV_actin_only.pdb #1/C PRO 333 CA                                         0.550    3.450
4IGG_ABD_subunitA_prepped_minimized_with_6UPV_actin.pdb #4/D SER 817 N     6UPV_actin_only.pdb #1/C ARG 147 NH1                                        0.545    3.455
6UPV_actin_only.pdb #1/C LYS 326 CG                                        4IGG_ABD_subunitA_prepped_minimized_with_6UPV_actin.pdb #4/D GLU 686 OE2    0.544    3.456
4IGG_ABD_subunitA_prepped_minimized_with_6UPV_actin.pdb #4/D LEU 807 HD21  6UPV_actin_only.pdb #1/C ARG 335 NH1                                        0.543    3.457
4IGG_ABD_subunitA_prepped_minimized_with_6UPV_actin.pdb #4/D GLU 806 HB3   6UPV_actin_only.pdb #1/C GLU 334 CB                                         0.542    3.458
6UPV_actin_only.pdb #1/C ILE 345 CG1                                       4IGG_ABD_subunitA_prepped_minimized_with_6UPV_actin.pdb #4/D HIS 788 CE1    0.542    3.458
6UPV_actin_only.pdb #1/A LYS 50 CD                                         4IGG_ABD_subunitA_prepped_minimized_with_6UPV_actin.pdb #4/D TYR 779 HH     0.541    3.459
6UPV_actin_only.pdb #1/A ASN 92 CG                                         4IGG_ABD_subunitA_prepped_minimized_with_6UPV_actin.pdb #4/D LYS 834 HE2    0.541    3.459
4IGG_ABD_subunitA_prepped_minimized_with_6UPV_actin.pdb #4/D HIS 788 HE1   6UPV_actin_only.pdb #1/C ILE 345 CG2                                        0.541    3.459
6UPV_actin_only.pdb #1/C GLY 146 C                                         4IGG_ABD_subunitA_prepped_minimized_with_6UPV_actin.pdb #4/D GLN 789 CD     0.538    3.462
6UPV_actin_only.pdb #1/A ARG 95 CB                                         4IGG_ABD_subunitA_prepped_minimized_with_6UPV_actin.pdb #4/D LYS 704 CE     0.536    3.464
4IGG_ABD_subunitA_prepped_minimized_with_6UPV_actin.pdb #4/D GLU 806 HG3   6UPV_actin_only.pdb #1/C TYR 337 CE1                                        0.533    3.467
6UPV_actin_only.pdb #1/C LYS 328 CE                                        4IGG_ABD_subunitA_prepped_minimized_with_6UPV_actin.pdb #4/D VAL 812 C      0.533    3.467
4IGG_ABD_subunitA_prepped_minimized_with_6UPV_actin.pdb #4/D LEU 807 HB3   6UPV_actin_only.pdb #1/C MET 305 CE                                         0.531    3.469
4IGG_ABD_subunitA_prepped_minimized_with_6UPV_actin.pdb #4/D VAL 808 HG21  6UPV_actin_only.pdb #1/C MET 305 CE                                         0.530    3.470
4IGG_ABD_subunitA_prepped_minimized_with_6UPV_actin.pdb #4/D LEU 807 CB    6UPV_actin_only.pdb #1/C PRO 333 C                                          0.529    3.471
4IGG_ABD_subunitA_prepped_minimized_with_6UPV_actin.pdb #4/D LYS 683 CG    6UPV_actin_only.pdb #1/C LYS 326 CE                                         0.528    3.472
4IGG_ABD_subunitA_prepped_minimized_with_6UPV_actin.pdb #4/D LEU 807 H     6UPV_actin_only.pdb #1/C GLU 334 C                                          0.524    3.476
4IGG_ABD_subunitA_prepped_minimized_with_6UPV_actin.pdb #4/D TYR 786 HE1   6UPV_actin_only.pdb #1/C THR 148 CB                                         0.521    3.479
4IGG_ABD_subunitA_prepped_minimized_with_6UPV_actin.pdb #4/D VAL 808 HG23  6UPV_actin_only.pdb #1/C MET 305 SD                                         0.519    3.481
4IGG_ABD_subunitA_prepped_minimized_with_6UPV_actin.pdb #4/D VAL 809 H     6UPV_actin_only.pdb #1/C PRO 333 CG                                         0.516    3.484
4IGG_ABD_subunitA_prepped_minimized_with_6UPV_actin.pdb #4/D VAL 809 N     6UPV_actin_only.pdb #1/C PRO 333 CD                                         0.516    3.484
6UPV_actin_only.pdb #1/C GLY 146 C                                         4IGG_ABD_subunitA_prepped_minimized_with_6UPV_actin.pdb #4/D GLN 789 HE21   0.515    3.485
4IGG_ABD_subunitA_prepped_minimized_with_6UPV_actin.pdb #4/D SER 817 HB3   6UPV_actin_only.pdb #1/C ARG 147 NE                                         0.515    3.485
6UPV_actin_only.pdb #1/C GLY 301 O                                         4IGG_ABD_subunitA_prepped_minimized_with_6UPV_actin.pdb #4/D LEU 807 CD2    0.513    3.487
4IGG_ABD_subunitA_prepped_minimized_with_6UPV_actin.pdb #4/D ILE 792 HG22  6UPV_actin_only.pdb #1/C ALA 144 O                                          0.512    3.488
4IGG_ABD_subunitA_prepped_minimized_with_6UPV_actin.pdb #4/D HIS 788 NE2   6UPV_actin_only.pdb #1/C ILE 345 CG2                                        0.511    3.489
4IGG_ABD_subunitA_prepped_minimized_with_6UPV_actin.pdb #4/D LYS 704 NZ    6UPV_actin_only.pdb #1/A ARG 95 CB                                          0.511    3.489
4IGG_ABD_subunitA_prepped_minimized_with_6UPV_actin.pdb #4/D ASP 813 HB3   6UPV_actin_only.pdb #1/C ILE 329 O                                          0.511    3.489
6UPV_actin_only.pdb #1/C ARG 147 NH2                                       4IGG_ABD_subunitA_prepped_minimized_with_6UPV_actin.pdb #4/D MET 816 CA     0.511    3.489
6UPV_actin_only.pdb #1/A LYS 50 CD                                         4IGG_ABD_subunitA_prepped_minimized_with_6UPV_actin.pdb #4/D ASP 775 HA     0.510    3.490
4IGG_ABD_subunitA_prepped_minimized_with_6UPV_actin.pdb #4/D MET 816 HG2   6UPV_actin_only.pdb #1/C LYS 328 CB                                         0.510    3.490
4IGG_ABD_subunitA_prepped_minimized_with_6UPV_actin.pdb #4/D MET 816 HG3   6UPV_actin_only.pdb #1/C ASN 296 ND2                                        0.507    3.493
4IGG_ABD_subunitA_prepped_minimized_with_6UPV_actin.pdb #4/D VAL 812 O     6UPV_actin_only.pdb #1/C LYS 328 NZ                                         0.502    3.498
4IGG_ABD_subunitA_prepped_minimized_with_6UPV_actin.pdb #4/D GLU 806 O     6UPV_actin_only.pdb #1/C LYS 336 CB                                         0.501    3.499
4IGG_ABD_subunitA_prepped_minimized_with_6UPV_actin.pdb #4/D VAL 809 CG2   6UPV_actin_only.pdb #1/C PRO 333 N                                          0.499    3.501
4IGG_ABD_subunitA_prepped_minimized_with_6UPV_actin.pdb #4/D SER 817 HB3   6UPV_actin_only.pdb #1/C ARG 147 CD                                         0.499    3.501
6UPV_actin_only.pdb #1/C ARG 147 CZ                                        4IGG_ABD_subunitA_prepped_minimized_with_6UPV_actin.pdb #4/D MET 816 C      0.498    3.502
4IGG_ABD_subunitA_prepped_minimized_with_6UPV_actin.pdb #4/D LYS 683 HA    6UPV_actin_only.pdb #1/C LYS 326 NZ                                         0.494    3.506
4IGG_ABD_subunitA_prepped_minimized_with_6UPV_actin.pdb #4/D VAL 809 HA    6UPV_actin_only.pdb #1/C PRO 333 CG                                         0.494    3.506
4IGG_ABD_subunitA_prepped_minimized_with_6UPV_actin.pdb #4/D VAL 808 CA    6UPV_actin_only.pdb #1/C PRO 333 CB                                         0.490    3.510
6UPV_actin_only.pdb #1/A MET 44 SD                                         4IGG_ABD_subunitA_prepped_minimized_with_6UPV_actin.pdb #4/D LEU 785 HD21   0.490    3.510
4IGG_ABD_subunitA_prepped_minimized_with_6UPV_actin.pdb #4/D LEU 807 HD13  6UPV_actin_only.pdb #1/C LYS 336 CA                                         0.490    3.510
4IGG_ABD_subunitA_prepped_minimized_with_6UPV_actin.pdb #4/D LYS 683 HD3   6UPV_actin_only.pdb #1/C LYS 326 NZ                                         0.487    3.513
4IGG_ABD_subunitA_prepped_minimized_with_6UPV_actin.pdb #4/D LYS 704 HE3   6UPV_actin_only.pdb #1/A ARG 95 CG                                          0.486    3.514
4IGG_ABD_subunitA_prepped_minimized_with_6UPV_actin.pdb #4/D GLN 789 NE2   6UPV_actin_only.pdb #1/C ARG 147 CA                                         0.486    3.514
4IGG_ABD_subunitA_prepped_minimized_with_6UPV_actin.pdb #4/D VAL 809 HG22  6UPV_actin_only.pdb #1/C PRO 333 CD                                         0.485    3.515
6UPV_actin_only.pdb #1/C MET 305 O                                         4IGG_ABD_subunitA_prepped_minimized_with_6UPV_actin.pdb #4/D VAL 808 HG21   0.484    3.516
6UPV_actin_only.pdb #1/C ARG 147 CZ                                        4IGG_ABD_subunitA_prepped_minimized_with_6UPV_actin.pdb #4/D SER 817 H      0.483    3.517
6UPV_actin_only.pdb #1/C ARG 147 CZ                                        4IGG_ABD_subunitA_prepped_minimized_with_6UPV_actin.pdb #4/D ASP 813 O      0.482    3.518
4IGG_ABD_subunitA_prepped_minimized_with_6UPV_actin.pdb #4/D LEU 807 HD12  6UPV_actin_only.pdb #1/C ARG 335 O                                          0.482    3.518
6UPV_actin_only.pdb #1/C MET 305 SD                                        4IGG_ABD_subunitA_prepped_minimized_with_6UPV_actin.pdb #4/D LEU 807 HB2    0.476    3.524
4IGG_ABD_subunitA_prepped_minimized_with_6UPV_actin.pdb #4/D SER 817 HB3   6UPV_actin_only.pdb #1/C GLY 146 O                                          0.476    3.524
4IGG_ABD_subunitA_prepped_minimized_with_6UPV_actin.pdb #4/D LEU 807 HD22  6UPV_actin_only.pdb #1/C ARG 335 NE                                         0.474    3.526
4IGG_ABD_subunitA_prepped_minimized_with_6UPV_actin.pdb #4/D ALA 778 HB2   6UPV_actin_only.pdb #1/A GLN 49 CB                                          0.473    3.527
6UPV_actin_only.pdb #1/C LYS 326 NZ                                        4IGG_ABD_subunitA_prepped_minimized_with_6UPV_actin.pdb #4/D MET 816 HE1    0.473    3.527
4IGG_ABD_subunitA_prepped_minimized_with_6UPV_actin.pdb #4/D LYS 704 HZ3   6UPV_actin_only.pdb #1/A ARG 95 CG                                          0.473    3.527
4IGG_ABD_subunitA_prepped_minimized_with_6UPV_actin.pdb #4/D GLN 789 HG3   6UPV_actin_only.pdb #1/C ARG 147 O                                          0.471    3.529
4IGG_ABD_subunitA_prepped_minimized_with_6UPV_actin.pdb #4/D MET 816 HB2   6UPV_actin_only.pdb #1/C LYS 328 CE                                         0.471    3.529
4IGG_ABD_subunitA_prepped_minimized_with_6UPV_actin.pdb #4/D MET 816 O     6UPV_actin_only.pdb #1/C ARG 147 CZ                                         0.469    3.531
4IGG_ABD_subunitA_prepped_minimized_with_6UPV_actin.pdb #4/D LEU 807 HD13  6UPV_actin_only.pdb #1/C MET 305 CB                                         0.468    3.532
4IGG_ABD_subunitA_prepped_minimized_with_6UPV_actin.pdb #4/D LYS 683 HE2   6UPV_actin_only.pdb #1/C LYS 326 CD                                         0.467    3.533
4IGG_ABD_subunitA_prepped_minimized_with_6UPV_actin.pdb #4/D VAL 808 HG23  6UPV_actin_only.pdb #1/C MET 305 CB                                         0.467    3.533
4IGG_ABD_subunitA_prepped_minimized_with_6UPV_actin.pdb #4/D GLU 806 HA    6UPV_actin_only.pdb #1/C TYR 337 OH                                         0.465    3.535
4IGG_ABD_subunitA_prepped_minimized_with_6UPV_actin.pdb #4/D GLU 806 HB3   6UPV_actin_only.pdb #1/C TYR 337 CB                                         0.464    3.536
4IGG_ABD_subunitA_prepped_minimized_with_6UPV_actin.pdb #4/D GLN 789 CB    6UPV_actin_only.pdb #1/C GLY 146 O                                          0.464    3.536
4IGG_ABD_subunitA_prepped_minimized_with_6UPV_actin.pdb #4/D LEU 807 HD23  6UPV_actin_only.pdb #1/C ARG 335 NE                                         0.463    3.537
6UPV_actin_only.pdb #1/A LYS 50 NZ                                         4IGG_ABD_subunitA_prepped_minimized_with_6UPV_actin.pdb #4/D TYR 779 CE1    0.459    3.541
6UPV_actin_only.pdb #1/C ALA 144 C                                         4IGG_ABD_subunitA_prepped_minimized_with_6UPV_actin.pdb #4/D ILE 792 CG2    0.450    3.550
4IGG_ABD_subunitA_prepped_minimized_with_6UPV_actin.pdb #4/D SER 817 CB    6UPV_actin_only.pdb #1/C ARG 147 NE                                         0.450    3.550
4IGG_ABD_subunitA_prepped_minimized_with_6UPV_actin.pdb #4/D VAL 809 HA    6UPV_actin_only.pdb #1/C PRO 333 CA                                         0.450    3.550
4IGG_ABD_subunitA_prepped_minimized_with_6UPV_actin.pdb #4/D ALA 778 HB2   6UPV_actin_only.pdb #1/A GLN 49 C                                           0.450    3.550
6UPV_actin_only.pdb #1/A ASN 92 CG                                         4IGG_ABD_subunitA_prepped_minimized_with_6UPV_actin.pdb #4/D LYS 834 HG2    0.449    3.551
4IGG_ABD_subunitA_prepped_minimized_with_6UPV_actin.pdb #4/D LEU 785 HD23  6UPV_actin_only.pdb #1/A MET 47 SD                                          0.448    3.552
4IGG_ABD_subunitA_prepped_minimized_with_6UPV_actin.pdb #4/D GLN 789 HE21  6UPV_actin_only.pdb #1/C ARG 147 CA                                         0.447    3.553
6UPV_actin_only.pdb #1/C LYS 18 CG                                         4IGG_ABD_subunitA_prepped_minimized_with_6UPV_actin.pdb #4/D GLU 806 OE2    0.445    3.555
6UPV_actin_only.pdb #1/C PRO 333 CG                                        4IGG_ABD_subunitA_prepped_minimized_with_6UPV_actin.pdb #4/D VAL 809 HG22   0.443    3.557
4IGG_ABD_subunitA_prepped_minimized_with_6UPV_actin.pdb #4/D LYS 683 CG    6UPV_actin_only.pdb #1/C LYS 326 CG                                         0.443    3.557
4IGG_ABD_subunitA_prepped_minimized_with_6UPV_actin.pdb #4/D GLU 806 C     6UPV_actin_only.pdb #1/C TYR 337 CE2                                        0.443    3.557
6UPV_actin_only.pdb #1/C GLU 334 CA                                        4IGG_ABD_subunitA_prepped_minimized_with_6UPV_actin.pdb #4/D GLU 806 HB3    0.441    3.559
6UPV_actin_only.pdb #1/C LYS 326 NZ                                        4IGG_ABD_subunitA_prepped_minimized_with_6UPV_actin.pdb #4/D MET 816 HE3    0.440    3.560
6UPV_actin_only.pdb #1/C LYS 326 NZ                                        4IGG_ABD_subunitA_prepped_minimized_with_6UPV_actin.pdb #4/D MET 816 CE     0.440    3.560
4IGG_ABD_subunitA_prepped_minimized_with_6UPV_actin.pdb #4/D LYS 834 HE3   6UPV_actin_only.pdb #1/A ASN 92 CB                                          0.439    3.561
4IGG_ABD_subunitA_prepped_minimized_with_6UPV_actin.pdb #4/D LEU 807 CG    6UPV_actin_only.pdb #1/C ARG 335 C                                          0.437    3.563
6UPV_actin_only.pdb #1/C ALA 144 C                                         4IGG_ABD_subunitA_prepped_minimized_with_6UPV_actin.pdb #4/D ILE 792 HG23   0.436    3.564
4IGG_ABD_subunitA_prepped_minimized_with_6UPV_actin.pdb #4/D LEU 807 HD22  6UPV_actin_only.pdb #1/C MET 305 CE                                         0.436    3.564
4IGG_ABD_subunitA_prepped_minimized_with_6UPV_actin.pdb #4/D GLN 789 HE22  6UPV_actin_only.pdb #1/C THR 148 OG1                                        0.436    3.564
4IGG_ABD_subunitA_prepped_minimized_with_6UPV_actin.pdb #4/D GLN 789 HE22  6UPV_actin_only.pdb #1/C THR 148 N                                          0.433    3.567
4IGG_ABD_subunitA_prepped_minimized_with_6UPV_actin.pdb #4/D LYS 704 HE3   6UPV_actin_only.pdb #1/A ARG 95 NE                                          0.433    3.567
4IGG_ABD_subunitA_prepped_minimized_with_6UPV_actin.pdb #4/D ILE 792 HG22  6UPV_actin_only.pdb #1/C SER 145 CA                                         0.432    3.568
4IGG_ABD_subunitA_prepped_minimized_with_6UPV_actin.pdb #4/D SER 817 HG    6UPV_actin_only.pdb #1/C ARG 147 NH2                                        0.432    3.568
6UPV_actin_only.pdb #1/A ARG 95 CB                                         4IGG_ABD_subunitA_prepped_minimized_with_6UPV_actin.pdb #4/D LYS 704 HD3    0.428    3.572
6UPV_actin_only.pdb #1/C SER 145 O                                         4IGG_ABD_subunitA_prepped_minimized_with_6UPV_actin.pdb #4/D SER 817 OG     0.423    3.577
4IGG_ABD_subunitA_prepped_minimized_with_6UPV_actin.pdb #4/D CYS 793 HG    6UPV_actin_only.pdb #1/C GLY 146 O                                          0.420    3.580
4IGG_ABD_subunitA_prepped_minimized_with_6UPV_actin.pdb #4/D LEU 807 HD21  6UPV_actin_only.pdb #1/C MET 305 CB                                         0.417    3.583
4IGG_ABD_subunitA_prepped_minimized_with_6UPV_actin.pdb #4/D HIS 788 HE2   6UPV_actin_only.pdb #1/C ILE 345 CG2                                        0.416    3.584
4IGG_ABD_subunitA_prepped_minimized_with_6UPV_actin.pdb #4/D GLU 806 O     6UPV_actin_only.pdb #1/C TYR 337 CE2                                        0.415    3.585
4IGG_ABD_subunitA_prepped_minimized_with_6UPV_actin.pdb #4/D LYS 683 HE2   6UPV_actin_only.pdb #1/C ILE 327 N                                          0.414    3.586
4IGG_ABD_subunitA_prepped_minimized_with_6UPV_actin.pdb #4/D LEU 807 HD12  6UPV_actin_only.pdb #1/C GLY 301 O                                          0.414    3.586
4IGG_ABD_subunitA_prepped_minimized_with_6UPV_actin.pdb #4/D ILE 792 CG2   6UPV_actin_only.pdb #1/C SER 145 C                                          0.412    3.588
6UPV_actin_only.pdb #1/C GLU 167 OE2                                       4IGG_ABD_subunitA_prepped_minimized_with_6UPV_actin.pdb #4/D TYR 786 OH     0.412    3.588
4IGG_ABD_subunitA_prepped_minimized_with_6UPV_actin.pdb #4/D GLN 789 CD    6UPV_actin_only.pdb #1/C ARG 147 C                                          0.411    3.589
4IGG_ABD_subunitA_prepped_minimized_with_6UPV_actin.pdb #4/D LEU 807 HD22  6UPV_actin_only.pdb #1/C ARG 335 CD                                         0.409    3.591
4IGG_ABD_subunitA_prepped_minimized_with_6UPV_actin.pdb #4/D LEU 807 HD13  6UPV_actin_only.pdb #1/C LYS 336 NZ                                         0.406    3.594
6UPV_actin_only.pdb #1/C LYS 328 CG                                        4IGG_ABD_subunitA_prepped_minimized_with_6UPV_actin.pdb #4/D ASP 813 HA     0.405    3.595
4IGG_ABD_subunitA_prepped_minimized_with_6UPV_actin.pdb #4/D GLU 806 OE1   6UPV_actin_only.pdb #1/C TYR 337 CD2                                        0.404    3.596
4IGG_ABD_subunitA_prepped_minimized_with_6UPV_actin.pdb #4/D LEU 807 CD1   6UPV_actin_only.pdb #1/C LYS 336 CD                                         0.404    3.596
4IGG_ABD_subunitA_prepped_minimized_with_6UPV_actin.pdb #4/D VAL 808 HG23  6UPV_actin_only.pdb #1/C MET 305 CG                                         0.403    3.597
6UPV_actin_only.pdb #1/C MET 305 SD                                        4IGG_ABD_subunitA_prepped_minimized_with_6UPV_actin.pdb #4/D LEU 807 HB3    0.403    3.597
4IGG_ABD_subunitA_prepped_minimized_with_6UPV_actin.pdb #4/D GLN 789 HG3   6UPV_actin_only.pdb #1/C ARG 147 C                                          0.401    3.599
4IGG_ABD_subunitA_prepped_minimized_with_6UPV_actin.pdb #4/D LEU 807 CA    6UPV_actin_only.pdb #1/C GLU 334 N                                          0.400    3.600
4IGG_ABD_subunitA_prepped_minimized_with_6UPV_actin.pdb #4/D LEU 807 HD12  6UPV_actin_only.pdb #1/C LYS 336 CD                                         0.399    3.601
6UPV_actin_only.pdb #1/A TYR 91 CD1                                        4IGG_ABD_subunitA_prepped_minimized_with_6UPV_actin.pdb #4/D VAL 838 HG11   0.399    3.601
4IGG_ABD_subunitA_prepped_minimized_with_6UPV_actin.pdb #4/D LEU 785 HD21  6UPV_actin_only.pdb #1/A MET 47 CE                                          0.397    3.603
6UPV_actin_only.pdb #1/A GLY 48 O                                          4IGG_ABD_subunitA_prepped_minimized_with_6UPV_actin.pdb #4/D ALA 778 HB2    0.396    3.604
6UPV_actin_only.pdb #1/A MET 47 SD                                         4IGG_ABD_subunitA_prepped_minimized_with_6UPV_actin.pdb #4/D ARG 782 HD3    0.395    3.605
4IGG_ABD_subunitA_prepped_minimized_with_6UPV_actin.pdb #4/D LEU 807 CD2   6UPV_actin_only.pdb #1/C ARG 335 CA                                         0.390    3.610
4IGG_ABD_subunitA_prepped_minimized_with_6UPV_actin.pdb #4/D GLN 789 CD    6UPV_actin_only.pdb #1/C ARG 147 CA                                         0.390    3.610
4IGG_ABD_subunitA_prepped_minimized_with_6UPV_actin.pdb #4/D LEU 807 CG    6UPV_actin_only.pdb #1/C LYS 336 CA                                         0.388    3.612
4IGG_ABD_subunitA_prepped_minimized_with_6UPV_actin.pdb #4/D MET 816 HE3   6UPV_actin_only.pdb #1/C LYS 328 CG                                         0.387    3.613
4IGG_ABD_subunitA_prepped_minimized_with_6UPV_actin.pdb #4/D LYS 704 HE3   6UPV_actin_only.pdb #1/A ARG 95 O                                           0.385    3.615
4IGG_ABD_subunitA_prepped_minimized_with_6UPV_actin.pdb #4/D VAL 809 CA    6UPV_actin_only.pdb #1/C PRO 332 CA                                         0.384    3.616
6UPV_actin_only.pdb #1/C ILE 345 CD1                                       4IGG_ABD_subunitA_prepped_minimized_with_6UPV_actin.pdb #4/D ILE 792 CD1    0.383    3.617
6UPV_actin_only.pdb #1/C ALA 331 C                                         4IGG_ABD_subunitA_prepped_minimized_with_6UPV_actin.pdb #4/D SER 810 H      0.382    3.618
4IGG_ABD_subunitA_prepped_minimized_with_6UPV_actin.pdb #4/D LEU 807 N     6UPV_actin_only.pdb #1/C GLU 334 N                                          0.381    3.619
6UPV_actin_only.pdb #1/C ALA 331 O                                         4IGG_ABD_subunitA_prepped_minimized_with_6UPV_actin.pdb #4/D VAL 808 C      0.380    3.620
4IGG_ABD_subunitA_prepped_minimized_with_6UPV_actin.pdb #4/D LEU 807 N     6UPV_actin_only.pdb #1/C GLU 334 C                                          0.379    3.621
4IGG_ABD_subunitA_prepped_minimized_with_6UPV_actin.pdb #4/D VAL 808 C     6UPV_actin_only.pdb #1/C ARG 335 CZ                                         0.377    3.623
4IGG_ABD_subunitA_prepped_minimized_with_6UPV_actin.pdb #4/D LEU 807 CG    6UPV_actin_only.pdb #1/C ARG 335 N                                          0.377    3.623
6UPV_actin_only.pdb #1/C ARG 147 NH1                                       4IGG_ABD_subunitA_prepped_minimized_with_6UPV_actin.pdb #4/D SER 814 HA     0.375    3.625
4IGG_ABD_subunitA_prepped_minimized_with_6UPV_actin.pdb #4/D GLU 806 HG2   6UPV_actin_only.pdb #1/C TYR 337 CD1                                        0.375    3.625
4IGG_ABD_subunitA_prepped_minimized_with_6UPV_actin.pdb #4/D LEU 807 HD21  6UPV_actin_only.pdb #1/C ARG 335 NH2                                        0.372    3.628
6UPV_actin_only.pdb #1/C PRO 333 C                                         4IGG_ABD_subunitA_prepped_minimized_with_6UPV_actin.pdb #4/D GLU 799 HE2    0.367    3.633
4IGG_ABD_subunitA_prepped_minimized_with_6UPV_actin.pdb #4/D SER 817 H     6UPV_actin_only.pdb #1/C ARG 147 NH1                                        0.367    3.633
4IGG_ABD_subunitA_prepped_minimized_with_6UPV_actin.pdb #4/D LYS 834 HE2   6UPV_actin_only.pdb #1/A ASN 92 ND2                                         0.366    3.634
4IGG_ABD_subunitA_prepped_minimized_with_6UPV_actin.pdb #4/D LYS 834 CE    6UPV_actin_only.pdb #1/A ASN 92 OD1                                         0.366    3.634
6UPV_actin_only.pdb #1/C ALA 331 C                                         4IGG_ABD_subunitA_prepped_minimized_with_6UPV_actin.pdb #4/D VAL 809 CA     0.363    3.637
4IGG_ABD_subunitA_prepped_minimized_with_6UPV_actin.pdb #4/D LEU 807 CA    6UPV_actin_only.pdb #1/C ARG 335 N                                          0.361    3.639
6UPV_actin_only.pdb #1/A GLU 57 OE1                                        4IGG_ABD_subunitA_prepped_minimized_with_6UPV_actin.pdb #4/D GLN 831 NE2    0.360    3.640
4IGG_ABD_subunitA_prepped_minimized_with_6UPV_actin.pdb #4/D GLN 789 OE1   6UPV_actin_only.pdb #1/C ARG 147 C                                          0.358    3.642
6UPV_actin_only.pdb #1/C LYS 326 CB                                        4IGG_ABD_subunitA_prepped_minimized_with_6UPV_actin.pdb #4/D LYS 683 CE     0.357    3.643
4IGG_ABD_subunitA_prepped_minimized_with_6UPV_actin.pdb #4/D VAL 808 H     6UPV_actin_only.pdb #1/C ARG 335 NE                                         0.357    3.643
4IGG_ABD_subunitA_prepped_minimized_with_6UPV_actin.pdb #4/D ASN 824 ND2   6UPV_actin_only.pdb #1/C GLU 167 OE1                                        0.354    3.646
6UPV_actin_only.pdb #1/C GLU 334 CB                                        4IGG_ABD_subunitA_prepped_minimized_with_6UPV_actin.pdb #4/D GLU 799 OE2    0.349    3.651
4IGG_ABD_subunitA_prepped_minimized_with_6UPV_actin.pdb #4/D ILE 792 HD12  6UPV_actin_only.pdb #1/C ILE 345 CD1                                        0.349    3.651
6UPV_actin_only.pdb #1/C ARG 335 NE                                        4IGG_ABD_subunitA_prepped_minimized_with_6UPV_actin.pdb #4/D VAL 808 HB     0.348    3.652
6UPV_actin_only.pdb #1/C LYS 326 CD                                        4IGG_ABD_subunitA_prepped_minimized_with_6UPV_actin.pdb #4/D LYS 683 HG3    0.348    3.652
4IGG_ABD_subunitA_prepped_minimized_with_6UPV_actin.pdb #4/D LYS 683 CA    6UPV_actin_only.pdb #1/C LYS 326 CE                                         0.347    3.653
4IGG_ABD_subunitA_prepped_minimized_with_6UPV_actin.pdb #4/D GLU 806 H     6UPV_actin_only.pdb #1/C GLU 334 CB                                         0.347    3.653
6UPV_actin_only.pdb #1/C LYS 326 CE                                        4IGG_ABD_subunitA_prepped_minimized_with_6UPV_actin.pdb #4/D LYS 683 O      0.347    3.653
4IGG_ABD_subunitA_prepped_minimized_with_6UPV_actin.pdb #4/D VAL 808 HG23  6UPV_actin_only.pdb #1/C ARG 335 NH1                                        0.343    3.657
4IGG_ABD_subunitA_prepped_minimized_with_6UPV_actin.pdb #4/D GLN 820 HG2   6UPV_actin_only.pdb #1/C ASN 296 OD1                                        0.338    3.662
4IGG_ABD_subunitA_prepped_minimized_with_6UPV_actin.pdb #4/D VAL 809 HB    6UPV_actin_only.pdb #1/C PRO 332 O                                          0.337    3.663
6UPV_actin_only.pdb #1/C GLU 334 CG                                        4IGG_ABD_subunitA_prepped_minimized_with_6UPV_actin.pdb #4/D VAL 796 HG23   0.335    3.665
4IGG_ABD_subunitA_prepped_minimized_with_6UPV_actin.pdb #4/D VAL 808 CA    6UPV_actin_only.pdb #1/C PRO 333 N                                          0.335    3.665
4IGG_ABD_subunitA_prepped_minimized_with_6UPV_actin.pdb #4/D LEU 807 CD2   6UPV_actin_only.pdb #1/C MET 305 CB                                         0.334    3.666
4IGG_ABD_subunitA_prepped_minimized_with_6UPV_actin.pdb #4/D ASP 813 HA    6UPV_actin_only.pdb #1/C LYS 328 CD                                         0.334    3.666
6UPV_actin_only.pdb #1/C ARG 147 NH2                                       4IGG_ABD_subunitA_prepped_minimized_with_6UPV_actin.pdb #4/D MET 816 HG3    0.334    3.666
4IGG_ABD_subunitA_prepped_minimized_with_6UPV_actin.pdb #4/D LEU 807 O     6UPV_actin_only.pdb #1/C GLU 334 N                                          0.333    3.667
4IGG_ABD_subunitA_prepped_minimized_with_6UPV_actin.pdb #4/D VAL 808 C     6UPV_actin_only.pdb #1/C PRO 333 CG                                         0.331    3.669
4IGG_ABD_subunitA_prepped_minimized_with_6UPV_actin.pdb #4/D VAL 808 C     6UPV_actin_only.pdb #1/C PRO 333 O                                          0.330    3.670
4IGG_ABD_subunitA_prepped_minimized_with_6UPV_actin.pdb #4/D GLU 799 HE2   6UPV_actin_only.pdb #1/C GLU 334 CG                                         0.329    3.671
4IGG_ABD_subunitA_prepped_minimized_with_6UPV_actin.pdb #4/D LEU 807 HD22  6UPV_actin_only.pdb #1/C MET 305 CA                                         0.328    3.672
6UPV_actin_only.pdb #1/A MET 47 CG                                         4IGG_ABD_subunitA_prepped_minimized_with_6UPV_actin.pdb #4/D LEU 785 HD23   0.328    3.672
4IGG_ABD_subunitA_prepped_minimized_with_6UPV_actin.pdb #4/D VAL 809 HG23  6UPV_actin_only.pdb #1/C PRO 332 C                                          0.326    3.674
4IGG_ABD_subunitA_prepped_minimized_with_6UPV_actin.pdb #4/D LEU 785 HD22  6UPV_actin_only.pdb #1/A MET 47 CG                                          0.324    3.676
6UPV_actin_only.pdb #1/C ILE 345 CG1                                       4IGG_ABD_subunitA_prepped_minimized_with_6UPV_actin.pdb #4/D ILE 792 HD11   0.322    3.678
6UPV_actin_only.pdb #1/C ALA 331 O                                         4IGG_ABD_subunitA_prepped_minimized_with_6UPV_actin.pdb #4/D VAL 809 CB     0.321    3.679
6UPV_actin_only.pdb #1/A GLU 57 OE1                                        4IGG_ABD_subunitA_prepped_minimized_with_6UPV_actin.pdb #4/D GLN 831 OE1    0.321    3.679
4IGG_ABD_subunitA_prepped_minimized_with_6UPV_actin.pdb #4/D LEU 807 CB    6UPV_actin_only.pdb #1/C GLU 334 N                                          0.318    3.682
4IGG_ABD_subunitA_prepped_minimized_with_6UPV_actin.pdb #4/D LEU 807 HD22  6UPV_actin_only.pdb #1/C MET 305 N                                          0.318    3.682
6UPV_actin_only.pdb #1/A MET 47 CE                                         4IGG_ABD_subunitA_prepped_minimized_with_6UPV_actin.pdb #4/D TYR 786 HE1    0.317    3.683
4IGG_ABD_subunitA_prepped_minimized_with_6UPV_actin.pdb #4/D LYS 683 HD3   6UPV_actin_only.pdb #1/C LYS 326 CE                                         0.316    3.684
4IGG_ABD_subunitA_prepped_minimized_with_6UPV_actin.pdb #4/D LYS 683 CG    6UPV_actin_only.pdb #1/C LYS 326 NZ                                         0.316    3.684
4IGG_ABD_subunitA_prepped_minimized_with_6UPV_actin.pdb #4/D VAL 808 H     6UPV_actin_only.pdb #1/C ARG 335 N                                          0.315    3.685
6UPV_actin_only.pdb #1/A MET 47 SD                                         4IGG_ABD_subunitA_prepped_minimized_with_6UPV_actin.pdb #4/D ARG 782 HD2    0.314    3.686
4IGG_ABD_subunitA_prepped_minimized_with_6UPV_actin.pdb #4/D GLU 806 OE2   6UPV_actin_only.pdb #1/C TYR 337 N                                          0.314    3.686
6UPV_actin_only.pdb #1/A ARG 95 O                                          4IGG_ABD_subunitA_prepped_minimized_with_6UPV_actin.pdb #4/D LYS 704 NZ     0.313    3.687
4IGG_ABD_subunitA_prepped_minimized_with_6UPV_actin.pdb #4/D MET 816 HG2   6UPV_actin_only.pdb #1/C LYS 326 NZ                                         0.312    3.688
4IGG_ABD_subunitA_prepped_minimized_with_6UPV_actin.pdb #4/D HIS 788 HE1   6UPV_actin_only.pdb #1/C ILE 345 CB                                         0.311    3.689
4IGG_ABD_subunitA_prepped_minimized_with_6UPV_actin.pdb #4/D SER 817 HG    6UPV_actin_only.pdb #1/C ARG 147 NE                                         0.309    3.691
4IGG_ABD_subunitA_prepped_minimized_with_6UPV_actin.pdb #4/D LEU 807 HB3   6UPV_actin_only.pdb #1/C GLU 334 O                                          0.308    3.692
4IGG_ABD_subunitA_prepped_minimized_with_6UPV_actin.pdb #4/D VAL 809 CA    6UPV_actin_only.pdb #1/C PRO 332 O                                          0.307    3.693
6UPV_actin_only.pdb #1/C MET 305 CA                                        4IGG_ABD_subunitA_prepped_minimized_with_6UPV_actin.pdb #4/D VAL 808 HG23   0.301    3.699
4IGG_ABD_subunitA_prepped_minimized_with_6UPV_actin.pdb #4/D GLU 806 HB3   6UPV_actin_only.pdb #1/C GLU 334 C                                          0.301    3.699
4IGG_ABD_subunitA_prepped_minimized_with_6UPV_actin.pdb #4/D ILE 792 CG2   6UPV_actin_only.pdb #1/C GLY 146 CA                                         0.298    3.702
4IGG_ABD_subunitA_prepped_minimized_with_6UPV_actin.pdb #4/D VAL 808 C     6UPV_actin_only.pdb #1/C PRO 333 CD                                         0.295    3.705
4IGG_ABD_subunitA_prepped_minimized_with_6UPV_actin.pdb #4/D GLU 806 H     6UPV_actin_only.pdb #1/C GLU 334 CA                                         0.294    3.706
4IGG_ABD_subunitA_prepped_minimized_with_6UPV_actin.pdb #4/D LYS 834 HZ3   6UPV_actin_only.pdb #1/A GLU 57 OE2                                         0.294    3.706
4IGG_ABD_subunitA_prepped_minimized_with_6UPV_actin.pdb #4/D VAL 796 HG23  6UPV_actin_only.pdb #1/C GLU 334 CD                                         0.293    3.707
4IGG_ABD_subunitA_prepped_minimized_with_6UPV_actin.pdb #4/D ASP 813 HB3   6UPV_actin_only.pdb #1/C ILE 330 N                                          0.289    3.711
6UPV_actin_only.pdb #1/C THR 148 OG1                                       4IGG_ABD_subunitA_prepped_minimized_with_6UPV_actin.pdb #4/D ASN 824 HD22   0.289    3.711
4IGG_ABD_subunitA_prepped_minimized_with_6UPV_actin.pdb #4/D LEU 807 HD11  6UPV_actin_only.pdb #1/C MET 305 CE                                         0.288    3.712
6UPV_actin_only.pdb #1/C PRO 333 N                                         4IGG_ABD_subunitA_prepped_minimized_with_6UPV_actin.pdb #4/D VAL 809 H      0.288    3.712
4IGG_ABD_subunitA_prepped_minimized_with_6UPV_actin.pdb #4/D LYS 683 HE2   6UPV_actin_only.pdb #1/C LYS 326 CG                                         0.287    3.713
4IGG_ABD_subunitA_prepped_minimized_with_6UPV_actin.pdb #4/D LEU 807 HD12  6UPV_actin_only.pdb #1/C GLY 302 CA                                         0.287    3.713
4IGG_ABD_subunitA_prepped_minimized_with_6UPV_actin.pdb #4/D VAL 809 CA    6UPV_actin_only.pdb #1/C PRO 333 CB                                         0.286    3.714
4IGG_ABD_subunitA_prepped_minimized_with_6UPV_actin.pdb #4/D VAL 809 HA    6UPV_actin_only.pdb #1/C ARG 335 NH1                                        0.284    3.716
4IGG_ABD_subunitA_prepped_minimized_with_6UPV_actin.pdb #4/D ASP 813 C     6UPV_actin_only.pdb #1/C LYS 328 NZ                                         0.283    3.717
4IGG_ABD_subunitA_prepped_minimized_with_6UPV_actin.pdb #4/D VAL 808 N     6UPV_actin_only.pdb #1/C GLU 334 N                                          0.281    3.719
4IGG_ABD_subunitA_prepped_minimized_with_6UPV_actin.pdb #4/D ASP 813 O     6UPV_actin_only.pdb #1/C ILE 330 CG1                                        0.280    3.720
4IGG_ABD_subunitA_prepped_minimized_with_6UPV_actin.pdb #4/D CYS 793 SG    6UPV_actin_only.pdb #1/C GLY 146 O                                          0.279    3.721
6UPV_actin_only.pdb #1/C LYS 326 CB                                        4IGG_ABD_subunitA_prepped_minimized_with_6UPV_actin.pdb #4/D LYS 683 CG     0.275    3.725
4IGG_ABD_subunitA_prepped_minimized_with_6UPV_actin.pdb #4/D LYS 683 CA    6UPV_actin_only.pdb #1/C LYS 326 NZ                                         0.274    3.726
4IGG_ABD_subunitA_prepped_minimized_with_6UPV_actin.pdb #4/D ILE 792 HD12  6UPV_actin_only.pdb #1/C ALA 144 O                                          0.274    3.726
4IGG_ABD_subunitA_prepped_minimized_with_6UPV_actin.pdb #4/D GLU 806 OE2   6UPV_actin_only.pdb #1/C TYR 337 CE2                                        0.273    3.727
4IGG_ABD_subunitA_prepped_minimized_with_6UPV_actin.pdb #4/D VAL 808 O     6UPV_actin_only.pdb #1/C PRO 333 CD                                         0.270    3.730
4IGG_ABD_subunitA_prepped_minimized_with_6UPV_actin.pdb #4/D LEU 807 CD1   6UPV_actin_only.pdb #1/C ARG 335 C                                          0.269    3.731
6UPV_actin_only.pdb #1/C LYS 328 CE                                        4IGG_ABD_subunitA_prepped_minimized_with_6UPV_actin.pdb #4/D ASP 813 CB     0.267    3.733
4IGG_ABD_subunitA_prepped_minimized_with_6UPV_actin.pdb #4/D GLU 799 HE2   6UPV_actin_only.pdb #1/C PRO 333 O                                          0.266    3.734
6UPV_actin_only.pdb #1/A ARG 95 O                                          4IGG_ABD_subunitA_prepped_minimized_with_6UPV_actin.pdb #4/D LYS 704 HZ3    0.266    3.734
4IGG_ABD_subunitA_prepped_minimized_with_6UPV_actin.pdb #4/D LEU 807 HD13  6UPV_actin_only.pdb #1/C LYS 336 N                                          0.264    3.736
4IGG_ABD_subunitA_prepped_minimized_with_6UPV_actin.pdb #4/D GLN 831 HE22  6UPV_actin_only.pdb #1/A GLU 57 CD                                          0.263    3.737
6UPV_actin_only.pdb #1/C MET 305 SD                                        4IGG_ABD_subunitA_prepped_minimized_with_6UPV_actin.pdb #4/D VAL 808 H      0.260    3.740
4IGG_ABD_subunitA_prepped_minimized_with_6UPV_actin.pdb #4/D LEU 807 HB2   6UPV_actin_only.pdb #1/C GLU 334 N                                          0.260    3.740
4IGG_ABD_subunitA_prepped_minimized_with_6UPV_actin.pdb #4/D LEU 807 HD22  6UPV_actin_only.pdb #1/C LYS 336 N                                          0.257    3.743
4IGG_ABD_subunitA_prepped_minimized_with_6UPV_actin.pdb #4/D VAL 809 HB    6UPV_actin_only.pdb #1/C PRO 333 C                                          0.255    3.745
6UPV_actin_only.pdb #1/C THR 148 OG1                                       4IGG_ABD_subunitA_prepped_minimized_with_6UPV_actin.pdb #4/D TYR 786 HH     0.253    3.747
4IGG_ABD_subunitA_prepped_minimized_with_6UPV_actin.pdb #4/D GLU 806 CD    6UPV_actin_only.pdb #1/C TYR 337 CA                                         0.253    3.747
4IGG_ABD_subunitA_prepped_minimized_with_6UPV_actin.pdb #4/D SER 817 HB3   6UPV_actin_only.pdb #1/C GLY 146 C                                          0.252    3.748
4IGG_ABD_subunitA_prepped_minimized_with_6UPV_actin.pdb #4/D GLN 789 NE2   6UPV_actin_only.pdb #1/C ARG 147 C                                          0.249    3.751
6UPV_actin_only.pdb #1/C PRO 333 N                                         4IGG_ABD_subunitA_prepped_minimized_with_6UPV_actin.pdb #4/D VAL 809 CG1    0.246    3.754
6UPV_actin_only.pdb #1/C ARG 147 NE                                        4IGG_ABD_subunitA_prepped_minimized_with_6UPV_actin.pdb #4/D MET 816 O      0.244    3.756
4IGG_ABD_subunitA_prepped_minimized_with_6UPV_actin.pdb #4/D GLN 789 NE2   6UPV_actin_only.pdb #1/C THR 148 N                                          0.244    3.756
6UPV_actin_only.pdb #1/C GLY 146 C                                         4IGG_ABD_subunitA_prepped_minimized_with_6UPV_actin.pdb #4/D GLN 789 NE2    0.243    3.757
4IGG_ABD_subunitA_prepped_minimized_with_6UPV_actin.pdb #4/D GLN 789 OE1   6UPV_actin_only.pdb #1/C THR 148 N                                          0.243    3.757
4IGG_ABD_subunitA_prepped_minimized_with_6UPV_actin.pdb #4/D LYS 704 HD3   6UPV_actin_only.pdb #1/A ARG 95 CZ                                          0.242    3.758
4IGG_ABD_subunitA_prepped_minimized_with_6UPV_actin.pdb #4/D LEU 807 CA    6UPV_actin_only.pdb #1/C GLU 334 C                                          0.242    3.758
4IGG_ABD_subunitA_prepped_minimized_with_6UPV_actin.pdb #4/D VAL 808 CG2   6UPV_actin_only.pdb #1/C ARG 335 CZ                                         0.241    3.759
6UPV_actin_only.pdb #1/A LYS 50 CD                                         4IGG_ABD_subunitA_prepped_minimized_with_6UPV_actin.pdb #4/D TYR 779 OH     0.240    3.760
6UPV_actin_only.pdb #1/A ASN 92 CB                                         4IGG_ABD_subunitA_prepped_minimized_with_6UPV_actin.pdb #4/D LYS 834 HG3    0.240    3.760
6UPV_actin_only.pdb #1/C GLY 146 N                                         4IGG_ABD_subunitA_prepped_minimized_with_6UPV_actin.pdb #4/D GLN 789 HG3    0.238    3.762
6UPV_actin_only.pdb #1/A ARG 95 CD                                         4IGG_ABD_subunitA_prepped_minimized_with_6UPV_actin.pdb #4/D GLU 701 CD     0.238    3.762
4IGG_ABD_subunitA_prepped_minimized_with_6UPV_actin.pdb #4/D ASP 775 CG    6UPV_actin_only.pdb #1/A LYS 50 NZ                                          0.236    3.764
6UPV_actin_only.pdb #1/C MET 305 CE                                        4IGG_ABD_subunitA_prepped_minimized_with_6UPV_actin.pdb #4/D VAL 808 CB     0.235    3.765
6UPV_actin_only.pdb #1/C LYS 328 NZ                                        4IGG_ABD_subunitA_prepped_minimized_with_6UPV_actin.pdb #4/D SER 810 HG     0.232    3.768
4IGG_ABD_subunitA_prepped_minimized_with_6UPV_actin.pdb #4/D GLU 686 OE2   6UPV_actin_only.pdb #1/C LYS 326 CE                                         0.230    3.770
6UPV_actin_only.pdb #1/A MET 47 CE                                         4IGG_ABD_subunitA_prepped_minimized_with_6UPV_actin.pdb #4/D TYR 786 CE1    0.225    3.775
6UPV_actin_only.pdb #1/C PRO 333 N                                         4IGG_ABD_subunitA_prepped_minimized_with_6UPV_actin.pdb #4/D VAL 809 HG21   0.223    3.777
6UPV_actin_only.pdb #1/C GLU 167 CD                                        4IGG_ABD_subunitA_prepped_minimized_with_6UPV_actin.pdb #4/D ASN 824 ND2    0.223    3.777
6UPV_actin_only.pdb #1/C ALA 331 O                                         4IGG_ABD_subunitA_prepped_minimized_with_6UPV_actin.pdb #4/D VAL 809 O      0.223    3.777
4IGG_ABD_subunitA_prepped_minimized_with_6UPV_actin.pdb #4/D GLU 701 OE1   6UPV_actin_only.pdb #1/A ARG 95 NE                                          0.223    3.777
4IGG_ABD_subunitA_prepped_minimized_with_6UPV_actin.pdb #4/D ASP 813 OD1   6UPV_actin_only.pdb #1/C ILE 329 N                                          0.222    3.778
6UPV_actin_only.pdb #1/A GLU 57 CD                                         4IGG_ABD_subunitA_prepped_minimized_with_6UPV_actin.pdb #4/D LYS 834 HZ3    0.220    3.780
4IGG_ABD_subunitA_prepped_minimized_with_6UPV_actin.pdb #4/D GLN 789 CD    6UPV_actin_only.pdb #1/C ARG 147 N                                          0.217    3.783
6UPV_actin_only.pdb #1/C TYR 143 CA                                        4IGG_ABD_subunitA_prepped_minimized_with_6UPV_actin.pdb #4/D HIS 788 HE2    0.216    3.784
4IGG_ABD_subunitA_prepped_minimized_with_6UPV_actin.pdb #4/D GLN 789 HA    6UPV_actin_only.pdb #1/C GLY 146 C                                          0.215    3.785
4IGG_ABD_subunitA_prepped_minimized_with_6UPV_actin.pdb #4/D LEU 807 CD2   6UPV_actin_only.pdb #1/C ARG 335 N                                          0.214    3.786
4IGG_ABD_subunitA_prepped_minimized_with_6UPV_actin.pdb #4/D LEU 807 HG    6UPV_actin_only.pdb #1/C ARG 335 CG                                         0.213    3.787
6UPV_actin_only.pdb #1/A ARG 95 CD                                         4IGG_ABD_subunitA_prepped_minimized_with_6UPV_actin.pdb #4/D GLU 701 OE2    0.212    3.788
4IGG_ABD_subunitA_prepped_minimized_with_6UPV_actin.pdb #4/D GLN 789 OE1   6UPV_actin_only.pdb #1/C ARG 147 O                                          0.211    3.789
4IGG_ABD_subunitA_prepped_minimized_with_6UPV_actin.pdb #4/D LEU 785 CD2   6UPV_actin_only.pdb #1/C THR 148 CG2                                        0.209    3.791
6UPV_actin_only.pdb #1/C PRO 333 N                                         4IGG_ABD_subunitA_prepped_minimized_with_6UPV_actin.pdb #4/D VAL 809 HG12   0.209    3.791
6UPV_actin_only.pdb #1/C LYS 328 CD                                        4IGG_ABD_subunitA_prepped_minimized_with_6UPV_actin.pdb #4/D ASP 813 CG     0.207    3.793
4IGG_ABD_subunitA_prepped_minimized_with_6UPV_actin.pdb #4/D LEU 807 HD22  6UPV_actin_only.pdb #1/C GLY 302 O                                          0.207    3.793
6UPV_actin_only.pdb #1/C LYS 328 CE                                        4IGG_ABD_subunitA_prepped_minimized_with_6UPV_actin.pdb #4/D GLN 680 OE1    0.206    3.794
4IGG_ABD_subunitA_prepped_minimized_with_6UPV_actin.pdb #4/D GLU 806 HB3   6UPV_actin_only.pdb #1/C TYR 337 N                                          0.206    3.794
6UPV_actin_only.pdb #1/C ARG 147 CZ                                        4IGG_ABD_subunitA_prepped_minimized_with_6UPV_actin.pdb #4/D MET 816 HB3    0.204    3.796
4IGG_ABD_subunitA_prepped_minimized_with_6UPV_actin.pdb #4/D VAL 808 CA    6UPV_actin_only.pdb #1/C ARG 335 CZ                                         0.204    3.796
4IGG_ABD_subunitA_prepped_minimized_with_6UPV_actin.pdb #4/D SER 817 OG    6UPV_actin_only.pdb #1/C ARG 147 CD                                         0.203    3.797
4IGG_ABD_subunitA_prepped_minimized_with_6UPV_actin.pdb #4/D LEU 807 CD2   6UPV_actin_only.pdb #1/C ARG 335 O                                          0.200    3.800
4IGG_ABD_subunitA_prepped_minimized_with_6UPV_actin.pdb #4/D LEU 807 HB2   6UPV_actin_only.pdb #1/C ARG 335 CG                                         0.197    3.803
6UPV_actin_only.pdb #1/C GLY 302 CA                                        4IGG_ABD_subunitA_prepped_minimized_with_6UPV_actin.pdb #4/D LEU 807 HD13   0.196    3.804
6UPV_actin_only.pdb #1/C PRO 333 CD                                        4IGG_ABD_subunitA_prepped_minimized_with_6UPV_actin.pdb #4/D VAL 796 HG22   0.195    3.805
4IGG_ABD_subunitA_prepped_minimized_with_6UPV_actin.pdb #4/D VAL 808 H     6UPV_actin_only.pdb #1/C ARG 335 NH2                                        0.194    3.806
6UPV_actin_only.pdb #1/C GLU 334 CB                                        4IGG_ABD_subunitA_prepped_minimized_with_6UPV_actin.pdb #4/D GLU 799 CD     0.192    3.808
4IGG_ABD_subunitA_prepped_minimized_with_6UPV_actin.pdb #4/D GLU 806 OE2   6UPV_actin_only.pdb #1/C LYS 336 O                                          0.192    3.808
4IGG_ABD_subunitA_prepped_minimized_with_6UPV_actin.pdb #4/D GLU 701 CD    6UPV_actin_only.pdb #1/A ARG 95 CZ                                          0.192    3.808
4IGG_ABD_subunitA_prepped_minimized_with_6UPV_actin.pdb #4/D LEU 807 CB    6UPV_actin_only.pdb #1/C LYS 336 CB                                         0.189    3.811
4IGG_ABD_subunitA_prepped_minimized_with_6UPV_actin.pdb #4/D LYS 834 HE3   6UPV_actin_only.pdb #1/A ASN 92 ND2                                         0.188    3.812
4IGG_ABD_subunitA_prepped_minimized_with_6UPV_actin.pdb #4/D VAL 809 CG1   6UPV_actin_only.pdb #1/C PRO 333 CA                                         0.188    3.812
4IGG_ABD_subunitA_prepped_minimized_with_6UPV_actin.pdb #4/D LEU 807 C     6UPV_actin_only.pdb #1/C GLU 334 CA                                         0.184    3.816
6UPV_actin_only.pdb #1/C GLY 146 O                                         4IGG_ABD_subunitA_prepped_minimized_with_6UPV_actin.pdb #4/D GLN 789 HE22   0.183    3.817
4IGG_ABD_subunitA_prepped_minimized_with_6UPV_actin.pdb #4/D VAL 808 H     6UPV_actin_only.pdb #1/C GLU 334 N                                          0.180    3.820
6UPV_actin_only.pdb #1/C MET 305 CG                                        4IGG_ABD_subunitA_prepped_minimized_with_6UPV_actin.pdb #4/D LEU 807 HD11   0.180    3.820
6UPV_actin_only.pdb #1/C LYS 18 CD                                         4IGG_ABD_subunitA_prepped_minimized_with_6UPV_actin.pdb #4/D GLU 806 CD     0.179    3.821
6UPV_actin_only.pdb #1/C PRO 333 O                                         4IGG_ABD_subunitA_prepped_minimized_with_6UPV_actin.pdb #4/D GLU 806 C      0.178    3.822
4IGG_ABD_subunitA_prepped_minimized_with_6UPV_actin.pdb #4/D VAL 808 H     6UPV_actin_only.pdb #1/C PRO 332 C                                          0.176    3.824
4IGG_ABD_subunitA_prepped_minimized_with_6UPV_actin.pdb #4/D VAL 808 O     6UPV_actin_only.pdb #1/C PRO 333 O                                          0.175    3.825
4IGG_ABD_subunitA_prepped_minimized_with_6UPV_actin.pdb #4/D ARG 782 HG2   6UPV_actin_only.pdb #1/A MET 47 CE                                          0.175    3.825
6UPV_actin_only.pdb #1/C MET 305 CE                                        4IGG_ABD_subunitA_prepped_minimized_with_6UPV_actin.pdb #4/D LEU 807 O      0.173    3.827
6UPV_actin_only.pdb #1/C GLY 146 O                                         4IGG_ABD_subunitA_prepped_minimized_with_6UPV_actin.pdb #4/D ALA 821 CB     0.173    3.827
6UPV_actin_only.pdb #1/C PRO 333 N                                         4IGG_ABD_subunitA_prepped_minimized_with_6UPV_actin.pdb #4/D VAL 808 HA     0.172    3.828
4IGG_ABD_subunitA_prepped_minimized_with_6UPV_actin.pdb #4/D LEU 807 CB    6UPV_actin_only.pdb #1/C GLU 334 O                                          0.171    3.829
6UPV_actin_only.pdb #1/A GLY 46 O                                          4IGG_ABD_subunitA_prepped_minimized_with_6UPV_actin.pdb #4/D ARG 782 HG2    0.168    3.832
4IGG_ABD_subunitA_prepped_minimized_with_6UPV_actin.pdb #4/D GLU 806 CD    6UPV_actin_only.pdb #1/C TYR 337 N                                          0.167    3.833
6UPV_actin_only.pdb #1/C MET 305 CE                                        4IGG_ABD_subunitA_prepped_minimized_with_6UPV_actin.pdb #4/D VAL 808 CA     0.166    3.834
4IGG_ABD_subunitA_prepped_minimized_with_6UPV_actin.pdb #4/D ASP 813 CB    6UPV_actin_only.pdb #1/C ILE 330 CA                                         0.165    3.835
6UPV_actin_only.pdb #1/C GLY 301 C                                         4IGG_ABD_subunitA_prepped_minimized_with_6UPV_actin.pdb #4/D LEU 807 HD22   0.163    3.837
6UPV_actin_only.pdb #1/C PRO 332 CB                                        4IGG_ABD_subunitA_prepped_minimized_with_6UPV_actin.pdb #4/D VAL 796 HG21   0.162    3.838
4IGG_ABD_subunitA_prepped_minimized_with_6UPV_actin.pdb #4/D LYS 683 HE2   6UPV_actin_only.pdb #1/C LYS 326 C                                          0.159    3.841
6UPV_actin_only.pdb #1/A HIS 88 CE1                                        4IGG_ABD_subunitA_prepped_minimized_with_6UPV_actin.pdb #4/D LYS 834 HE3    0.158    3.842
4IGG_ABD_subunitA_prepped_minimized_with_6UPV_actin.pdb #4/D VAL 809 CB    6UPV_actin_only.pdb #1/C PRO 332 CA                                         0.158    3.842
4IGG_ABD_subunitA_prepped_minimized_with_6UPV_actin.pdb #4/D GLU 806 C     6UPV_actin_only.pdb #1/C TYR 337 CD2                                        0.157    3.843
6UPV_actin_only.pdb #1/C LYS 326 CE                                        4IGG_ABD_subunitA_prepped_minimized_with_6UPV_actin.pdb #4/D GLU 686 CD     0.157    3.843
4IGG_ABD_subunitA_prepped_minimized_with_6UPV_actin.pdb #4/D MET 816 HB2   6UPV_actin_only.pdb #1/C LYS 328 NZ                                         0.155    3.845
6UPV_actin_only.pdb #1/C LYS 326 NZ                                        4IGG_ABD_subunitA_prepped_minimized_with_6UPV_actin.pdb #4/D LYS 683 C      0.155    3.845
6UPV_actin_only.pdb #1/C LYS 18 CD                                         4IGG_ABD_subunitA_prepped_minimized_with_6UPV_actin.pdb #4/D GLU 806 OE1    0.154    3.846
4IGG_ABD_subunitA_prepped_minimized_with_6UPV_actin.pdb #4/D GLU 806 HB2   6UPV_actin_only.pdb #1/C TYR 337 CG                                         0.153    3.847
6UPV_actin_only.pdb #1/C ARG 147 NE                                        4IGG_ABD_subunitA_prepped_minimized_with_6UPV_actin.pdb #4/D SER 817 N      0.153    3.847
4IGG_ABD_subunitA_prepped_minimized_with_6UPV_actin.pdb #4/D GLN 820 HE21  6UPV_actin_only.pdb #1/C GLU 167 OE1                                        0.151    3.849
4IGG_ABD_subunitA_prepped_minimized_with_6UPV_actin.pdb #4/D LEU 807 HD22  6UPV_actin_only.pdb #1/C THR 304 C                                          0.150    3.850
4IGG_ABD_subunitA_prepped_minimized_with_6UPV_actin.pdb #4/D LYS 704 NZ    6UPV_actin_only.pdb #1/A ARG 95 CD                                          0.149    3.851
4IGG_ABD_subunitA_prepped_minimized_with_6UPV_actin.pdb #4/D VAL 808 O     6UPV_actin_only.pdb #1/C PRO 333 CB                                         0.148    3.852
4IGG_ABD_subunitA_prepped_minimized_with_6UPV_actin.pdb #4/D GLN 789 CG    6UPV_actin_only.pdb #1/C ARG 147 CA                                         0.148    3.852
6UPV_actin_only.pdb #1/C SER 145 O                                         4IGG_ABD_subunitA_prepped_minimized_with_6UPV_actin.pdb #4/D SER 817 CB     0.145    3.855
6UPV_actin_only.pdb #1/A ASN 92 CG                                         4IGG_ABD_subunitA_prepped_minimized_with_6UPV_actin.pdb #4/D LYS 834 CE     0.141    3.859
4IGG_ABD_subunitA_prepped_minimized_with_6UPV_actin.pdb #4/D LYS 704 HD2   6UPV_actin_only.pdb #1/A ARG 95 CZ                                          0.140    3.860
6UPV_actin_only.pdb #1/C ARG 147 CZ                                        4IGG_ABD_subunitA_prepped_minimized_with_6UPV_actin.pdb #4/D SER 817 HB2    0.140    3.860
6UPV_actin_only.pdb #1/C LYS 326 CB                                        4IGG_ABD_subunitA_prepped_minimized_with_6UPV_actin.pdb #4/D LYS 683 HD3    0.139    3.861
6UPV_actin_only.pdb #1/A GLY 46 CA                                         4IGG_ABD_subunitA_prepped_minimized_with_6UPV_actin.pdb #4/D GLN 781 HB3    0.138    3.862
4IGG_ABD_subunitA_prepped_minimized_with_6UPV_actin.pdb #4/D GLU 701 OE2   6UPV_actin_only.pdb #1/A ARG 95 NE                                          0.137    3.863
4IGG_ABD_subunitA_prepped_minimized_with_6UPV_actin.pdb #4/D LEU 807 HD22  6UPV_actin_only.pdb #1/C ARG 335 C                                          0.137    3.863
4IGG_ABD_subunitA_prepped_minimized_with_6UPV_actin.pdb #4/D LEU 807 HD22  6UPV_actin_only.pdb #1/C THR 304 OG1                                        0.135    3.865
4IGG_ABD_subunitA_prepped_minimized_with_6UPV_actin.pdb #4/D LEU 807 HD22  6UPV_actin_only.pdb #1/C GLY 302 CA                                         0.133    3.867
6UPV_actin_only.pdb #1/C ARG 335 NH2                                       4IGG_ABD_subunitA_prepped_minimized_with_6UPV_actin.pdb #4/D VAL 808 HG11   0.133    3.867
6UPV_actin_only.pdb #1/A ASN 92 OD1                                        4IGG_ABD_subunitA_prepped_minimized_with_6UPV_actin.pdb #4/D LYS 834 CD     0.131    3.869
4IGG_ABD_subunitA_prepped_minimized_with_6UPV_actin.pdb #4/D GLN 789 CD    6UPV_actin_only.pdb #1/C THR 148 N                                          0.130    3.870
6UPV_actin_only.pdb #1/C THR 304 O                                         4IGG_ABD_subunitA_prepped_minimized_with_6UPV_actin.pdb #4/D LEU 807 HD21   0.128    3.872
4IGG_ABD_subunitA_prepped_minimized_with_6UPV_actin.pdb #4/D VAL 808 N     6UPV_actin_only.pdb #1/C ARG 335 CZ                                         0.128    3.872
4IGG_ABD_subunitA_prepped_minimized_with_6UPV_actin.pdb #4/D VAL 808 H     6UPV_actin_only.pdb #1/C ARG 335 CD                                         0.126    3.874
6UPV_actin_only.pdb #1/A VAL 45 O                                          4IGG_ABD_subunitA_prepped_minimized_with_6UPV_actin.pdb #4/D LEU 785 HD12   0.126    3.874
4IGG_ABD_subunitA_prepped_minimized_with_6UPV_actin.pdb #4/D ASP 813 O     6UPV_actin_only.pdb #1/C ILE 330 CG2                                        0.126    3.874
4IGG_ABD_subunitA_prepped_minimized_with_6UPV_actin.pdb #4/D GLU 701 OE1   6UPV_actin_only.pdb #1/A ARG 95 CZ                                          0.125    3.875
4IGG_ABD_subunitA_prepped_minimized_with_6UPV_actin.pdb #4/D SER 817 HG    6UPV_actin_only.pdb #1/C ARG 147 CD                                         0.125    3.875
6UPV_actin_only.pdb #1/C ALA 331 O                                         4IGG_ABD_subunitA_prepped_minimized_with_6UPV_actin.pdb #4/D VAL 809 HB     0.125    3.875
4IGG_ABD_subunitA_prepped_minimized_with_6UPV_actin.pdb #4/D LEU 807 CD2   6UPV_actin_only.pdb #1/C LYS 336 CA                                         0.124    3.876
4IGG_ABD_subunitA_prepped_minimized_with_6UPV_actin.pdb #4/D ILE 792 CG2   6UPV_actin_only.pdb #1/C SER 145 N                                          0.123    3.877
4IGG_ABD_subunitA_prepped_minimized_with_6UPV_actin.pdb #4/D LYS 683 HD3   6UPV_actin_only.pdb #1/C LYS 326 CG                                         0.122    3.878
4IGG_ABD_subunitA_prepped_minimized_with_6UPV_actin.pdb #4/D GLU 806 OE1   6UPV_actin_only.pdb #1/C LYS 18 CE                                          0.121    3.879
4IGG_ABD_subunitA_prepped_minimized_with_6UPV_actin.pdb #4/D LEU 807 CB    6UPV_actin_only.pdb #1/C LYS 336 CA                                         0.121    3.879
6UPV_actin_only.pdb #1/C ALA 144 C                                         4IGG_ABD_subunitA_prepped_minimized_with_6UPV_actin.pdb #4/D ILE 792 HG22   0.119    3.881
4IGG_ABD_subunitA_prepped_minimized_with_6UPV_actin.pdb #4/D VAL 838 HG11  6UPV_actin_only.pdb #1/A TYR 91 CE1                                         0.117    3.883
6UPV_actin_only.pdb #1/C LYS 328 CG                                        4IGG_ABD_subunitA_prepped_minimized_with_6UPV_actin.pdb #4/D MET 816 HB2    0.116    3.884
4IGG_ABD_subunitA_prepped_minimized_with_6UPV_actin.pdb #4/D VAL 808 N     6UPV_actin_only.pdb #1/C PRO 333 N                                          0.116    3.884
4IGG_ABD_subunitA_prepped_minimized_with_6UPV_actin.pdb #4/D ASP 813 CB    6UPV_actin_only.pdb #1/C ILE 329 O                                          0.115    3.885
6UPV_actin_only.pdb #1/C LYS 326 CG                                        4IGG_ABD_subunitA_prepped_minimized_with_6UPV_actin.pdb #4/D GLU 686 OE1    0.114    3.886
4IGG_ABD_subunitA_prepped_minimized_with_6UPV_actin.pdb #4/D LEU 807 HB2   6UPV_actin_only.pdb #1/C PRO 333 C                                          0.113    3.887
4IGG_ABD_subunitA_prepped_minimized_with_6UPV_actin.pdb #4/D ALA 778 HB1   6UPV_actin_only.pdb #1/A LYS 50 CB                                          0.112    3.888
6UPV_actin_only.pdb #1/C MET 305 SD                                        4IGG_ABD_subunitA_prepped_minimized_with_6UPV_actin.pdb #4/D GLU 806 O      0.111    3.889
4IGG_ABD_subunitA_prepped_minimized_with_6UPV_actin.pdb #4/D ASP 813 HB3   6UPV_actin_only.pdb #1/C ILE 329 C                                          0.109    3.891
6UPV_actin_only.pdb #1/A MET 47 CE                                         4IGG_ABD_subunitA_prepped_minimized_with_6UPV_actin.pdb #4/D LEU 785 CB     0.108    3.892
6UPV_actin_only.pdb #1/C ILE 345 CD1                                       4IGG_ABD_subunitA_prepped_minimized_with_6UPV_actin.pdb #4/D HIS 788 ND1    0.107    3.893
4IGG_ABD_subunitA_prepped_minimized_with_6UPV_actin.pdb #4/D LEU 807 HD21  6UPV_actin_only.pdb #1/C MET 305 CA                                         0.106    3.894
6UPV_actin_only.pdb #1/C ARG 147 CG                                        4IGG_ABD_subunitA_prepped_minimized_with_6UPV_actin.pdb #4/D SER 817 HA     0.105    3.895
4IGG_ABD_subunitA_prepped_minimized_with_6UPV_actin.pdb #4/D LEU 807 C     6UPV_actin_only.pdb #1/C PRO 333 CB                                         0.105    3.895
6UPV_actin_only.pdb #1/A GLY 48 O                                          4IGG_ABD_subunitA_prepped_minimized_with_6UPV_actin.pdb #4/D ALA 778 CB     0.104    3.896
6UPV_actin_only.pdb #1/C THR 148 CG2                                       4IGG_ABD_subunitA_prepped_minimized_with_6UPV_actin.pdb #4/D TYR 786 HD1    0.103    3.897
6UPV_actin_only.pdb #1/C THR 149 CG2                                       4IGG_ABD_subunitA_prepped_minimized_with_6UPV_actin.pdb #4/D GLN 820 HG2    0.101    3.899
6UPV_actin_only.pdb #1/A ARG 95 NH1                                        4IGG_ABD_subunitA_prepped_minimized_with_6UPV_actin.pdb #4/D GLU 701 HB2    0.101    3.899
4IGG_ABD_subunitA_prepped_minimized_with_6UPV_actin.pdb #4/D VAL 808 N     6UPV_actin_only.pdb #1/C PRO 333 CB                                         0.100    3.900
4IGG_ABD_subunitA_prepped_minimized_with_6UPV_actin.pdb #4/D ARG 782 HG2   6UPV_actin_only.pdb #1/A MET 47 SD                                          0.100    3.900
4IGG_ABD_subunitA_prepped_minimized_with_6UPV_actin.pdb #4/D LEU 807 CB    6UPV_actin_only.pdb #1/C ARG 335 CB                                         0.100    3.900
4IGG_ABD_subunitA_prepped_minimized_with_6UPV_actin.pdb #4/D SER 817 HB3   6UPV_actin_only.pdb #1/C GLY 146 CA                                         0.100    3.900
6UPV_actin_only.pdb #1/A ARG 95 C                                          4IGG_ABD_subunitA_prepped_minimized_with_6UPV_actin.pdb #4/D LYS 704 HZ2    0.094    3.906
6UPV_actin_only.pdb #1/C LYS 326 CG                                        4IGG_ABD_subunitA_prepped_minimized_with_6UPV_actin.pdb #4/D LYS 683 HA     0.091    3.909
4IGG_ABD_subunitA_prepped_minimized_with_6UPV_actin.pdb #4/D TYR 786 CE1   6UPV_actin_only.pdb #1/C THR 148 OG1                                        0.090    3.910
4IGG_ABD_subunitA_prepped_minimized_with_6UPV_actin.pdb #4/D VAL 808 O     6UPV_actin_only.pdb #1/C ARG 335 NE                                         0.090    3.910
4IGG_ABD_subunitA_prepped_minimized_with_6UPV_actin.pdb #4/D GLN 789 HG2   6UPV_actin_only.pdb #1/C ARG 147 CA                                         0.089    3.911
6UPV_actin_only.pdb #1/C LYS 326 NZ                                        4IGG_ABD_subunitA_prepped_minimized_with_6UPV_actin.pdb #4/D LYS 683 HB2    0.086    3.914
4IGG_ABD_subunitA_prepped_minimized_with_6UPV_actin.pdb #4/D VAL 808 CA    6UPV_actin_only.pdb #1/C PRO 332 C                                          0.086    3.914
6UPV_actin_only.pdb #1/C TYR 143 O                                         4IGG_ABD_subunitA_prepped_minimized_with_6UPV_actin.pdb #4/D HIS 788 HE1    0.084    3.916
4IGG_ABD_subunitA_prepped_minimized_with_6UPV_actin.pdb #4/D GLN 789 HE22  6UPV_actin_only.pdb #1/C ARG 147 CA                                         0.084    3.916
6UPV_actin_only.pdb #1/C THR 148 OG1                                       4IGG_ABD_subunitA_prepped_minimized_with_6UPV_actin.pdb #4/D ASN 824 OD1    0.083    3.917
4IGG_ABD_subunitA_prepped_minimized_with_6UPV_actin.pdb #4/D GLN 789 HE22  6UPV_actin_only.pdb #1/C ARG 147 C                                          0.083    3.917
6UPV_actin_only.pdb #1/C ASP 25 CB                                         4IGG_ABD_subunitA_prepped_minimized_with_6UPV_actin.pdb #4/D LYS 795 HE3    0.082    3.918
4IGG_ABD_subunitA_prepped_minimized_with_6UPV_actin.pdb #4/D VAL 812 HG22  6UPV_actin_only.pdb #1/C LYS 328 NZ                                         0.082    3.918
6UPV_actin_only.pdb #1/C MET 305 CB                                        4IGG_ABD_subunitA_prepped_minimized_with_6UPV_actin.pdb #4/D LEU 807 CG     0.081    3.919
6UPV_actin_only.pdb #1/C GLY 146 CA                                        4IGG_ABD_subunitA_prepped_minimized_with_6UPV_actin.pdb #4/D GLN 789 CA     0.080    3.920
4IGG_ABD_subunitA_prepped_minimized_with_6UPV_actin.pdb #4/D GLN 789 HA    6UPV_actin_only.pdb #1/C GLY 146 O                                          0.080    3.920
4IGG_ABD_subunitA_prepped_minimized_with_6UPV_actin.pdb #4/D LYS 683 CE    6UPV_actin_only.pdb #1/C LYS 326 CD                                         0.079    3.921
4IGG_ABD_subunitA_prepped_minimized_with_6UPV_actin.pdb #4/D VAL 809 CG2   6UPV_actin_only.pdb #1/C PRO 332 CA                                         0.079    3.921
6UPV_actin_only.pdb #1/C THR 149 CG2                                       4IGG_ABD_subunitA_prepped_minimized_with_6UPV_actin.pdb #4/D GLN 820 NE2    0.078    3.922
4IGG_ABD_subunitA_prepped_minimized_with_6UPV_actin.pdb #4/D GLU 806 C     6UPV_actin_only.pdb #1/C GLU 334 CA                                         0.078    3.922
4IGG_ABD_subunitA_prepped_minimized_with_6UPV_actin.pdb #4/D GLU 806 OE2   6UPV_actin_only.pdb #1/C LYS 336 C                                          0.077    3.923
4IGG_ABD_subunitA_prepped_minimized_with_6UPV_actin.pdb #4/D ILE 792 CG2   6UPV_actin_only.pdb #1/C SER 145 CA                                         0.077    3.923
6UPV_actin_only.pdb #1/C GLY 146 N                                         4IGG_ABD_subunitA_prepped_minimized_with_6UPV_actin.pdb #4/D ILE 792 CB     0.074    3.926
4IGG_ABD_subunitA_prepped_minimized_with_6UPV_actin.pdb #4/D ILE 792 HG22  6UPV_actin_only.pdb #1/C SER 145 N                                          0.074    3.926
4IGG_ABD_subunitA_prepped_minimized_with_6UPV_actin.pdb #4/D VAL 808 HG23  6UPV_actin_only.pdb #1/C MET 305 O                                          0.074    3.926
6UPV_actin_only.pdb #1/A ASN 92 CG                                         4IGG_ABD_subunitA_prepped_minimized_with_6UPV_actin.pdb #4/D LYS 834 CG     0.073    3.927
6UPV_actin_only.pdb #1/C GLY 146 O                                         4IGG_ABD_subunitA_prepped_minimized_with_6UPV_actin.pdb #4/D GLN 789 OE1    0.072    3.928
4IGG_ABD_subunitA_prepped_minimized_with_6UPV_actin.pdb #4/D VAL 808 O     6UPV_actin_only.pdb #1/C ARG 335 CD                                         0.072    3.928
6UPV_actin_only.pdb #1/C LYS 328 CE                                        4IGG_ABD_subunitA_prepped_minimized_with_6UPV_actin.pdb #4/D ASP 813 H      0.071    3.929
6UPV_actin_only.pdb #1/C ALA 331 CA                                        4IGG_ABD_subunitA_prepped_minimized_with_6UPV_actin.pdb #4/D VAL 809 HA     0.071    3.929
4IGG_ABD_subunitA_prepped_minimized_with_6UPV_actin.pdb #4/D VAL 808 CG2   6UPV_actin_only.pdb #1/C ARG 335 NH1                                        0.071    3.929
4IGG_ABD_subunitA_prepped_minimized_with_6UPV_actin.pdb #4/D LEU 807 HB3   6UPV_actin_only.pdb #1/C PRO 333 CA                                         0.070    3.930
4IGG_ABD_subunitA_prepped_minimized_with_6UPV_actin.pdb #4/D LEU 807 CG    6UPV_actin_only.pdb #1/C ARG 335 CA                                         0.069    3.931
4IGG_ABD_subunitA_prepped_minimized_with_6UPV_actin.pdb #4/D LEU 807 HD21  6UPV_actin_only.pdb #1/C ARG 335 CA                                         0.068    3.932
4IGG_ABD_subunitA_prepped_minimized_with_6UPV_actin.pdb #4/D GLU 806 O     6UPV_actin_only.pdb #1/C LYS 336 CE                                         0.066    3.934
6UPV_actin_only.pdb #1/C PRO 333 O                                         4IGG_ABD_subunitA_prepped_minimized_with_6UPV_actin.pdb #4/D GLU 806 H      0.064    3.936
4IGG_ABD_subunitA_prepped_minimized_with_6UPV_actin.pdb #4/D LYS 683 HD3   6UPV_actin_only.pdb #1/C LYS 328 CB                                         0.063    3.937
4IGG_ABD_subunitA_prepped_minimized_with_6UPV_actin.pdb #4/D ILE 792 CB    6UPV_actin_only.pdb #1/C GLY 146 CA                                         0.062    3.938
6UPV_actin_only.pdb #1/C LYS 326 CB                                        4IGG_ABD_subunitA_prepped_minimized_with_6UPV_actin.pdb #4/D LYS 683 HE3    0.059    3.941
6UPV_actin_only.pdb #1/C GLY 146 CA                                        4IGG_ABD_subunitA_prepped_minimized_with_6UPV_actin.pdb #4/D CYS 793 SG     0.058    3.942
6UPV_actin_only.pdb #1/A LYS 50 NZ                                         4IGG_ABD_subunitA_prepped_minimized_with_6UPV_actin.pdb #4/D LYS 834 HZ1    0.057    3.943
6UPV_actin_only.pdb #1/C LYS 326 CB                                        4IGG_ABD_subunitA_prepped_minimized_with_6UPV_actin.pdb #4/D LYS 683 CD     0.055    3.945
6UPV_actin_only.pdb #1/A ARG 95 CG                                         4IGG_ABD_subunitA_prepped_minimized_with_6UPV_actin.pdb #4/D GLU 701 OE1    0.055    3.945
6UPV_actin_only.pdb #1/C GLU 334 CB                                        4IGG_ABD_subunitA_prepped_minimized_with_6UPV_actin.pdb #4/D GLU 806 HB2    0.055    3.945
4IGG_ABD_subunitA_prepped_minimized_with_6UPV_actin.pdb #4/D GLN 789 HE21  6UPV_actin_only.pdb #1/C ARG 147 N                                          0.051    3.949
4IGG_ABD_subunitA_prepped_minimized_with_6UPV_actin.pdb #4/D GLU 686 OE2   6UPV_actin_only.pdb #1/C LYS 326 CD                                         0.051    3.949
6UPV_actin_only.pdb #1/C ARG 335 NH2                                       4IGG_ABD_subunitA_prepped_minimized_with_6UPV_actin.pdb #4/D VAL 808 CG1    0.050    3.950
6UPV_actin_only.pdb #1/A LYS 50 CE                                         4IGG_ABD_subunitA_prepped_minimized_with_6UPV_actin.pdb #4/D TYR 779 CZ     0.050    3.950
6UPV_actin_only.pdb #1/A MET 47 CE                                         4IGG_ABD_subunitA_prepped_minimized_with_6UPV_actin.pdb #4/D LEU 785 CG     0.048    3.952
4IGG_ABD_subunitA_prepped_minimized_with_6UPV_actin.pdb #4/D SER 817 HB3   6UPV_actin_only.pdb #1/C ARG 147 NH2                                        0.048    3.952
6UPV_actin_only.pdb #1/C GLU 334 OE2                                       4IGG_ABD_subunitA_prepped_minimized_with_6UPV_actin.pdb #4/D VAL 796 CG2    0.048    3.952
4IGG_ABD_subunitA_prepped_minimized_with_6UPV_actin.pdb #4/D LEU 785 HD12  6UPV_actin_only.pdb #1/C TYR 143 CE1                                        0.045    3.955
4IGG_ABD_subunitA_prepped_minimized_with_6UPV_actin.pdb #4/D GLN 789 CD    6UPV_actin_only.pdb #1/C ARG 147 O                                          0.044    3.956
4IGG_ABD_subunitA_prepped_minimized_with_6UPV_actin.pdb #4/D LEU 807 HB2   6UPV_actin_only.pdb #1/C ARG 335 CB                                         0.043    3.957
4IGG_ABD_subunitA_prepped_minimized_with_6UPV_actin.pdb #4/D GLU 806 CD    6UPV_actin_only.pdb #1/C LYS 336 CG                                         0.042    3.958
6UPV_actin_only.pdb #1/C GLY 146 C                                         4IGG_ABD_subunitA_prepped_minimized_with_6UPV_actin.pdb #4/D GLN 789 CB     0.041    3.959
4IGG_ABD_subunitA_prepped_minimized_with_6UPV_actin.pdb #4/D VAL 808 HG23  6UPV_actin_only.pdb #1/C ARG 335 NE                                         0.041    3.959
6UPV_actin_only.pdb #1/C THR 149 CG2                                       4IGG_ABD_subunitA_prepped_minimized_with_6UPV_actin.pdb #4/D GLN 820 HE22   0.041    3.959
4IGG_ABD_subunitA_prepped_minimized_with_6UPV_actin.pdb #4/D MET 816 HG3   6UPV_actin_only.pdb #1/C ALA 295 O                                          0.039    3.961
4IGG_ABD_subunitA_prepped_minimized_with_6UPV_actin.pdb #4/D ASP 813 HB3   6UPV_actin_only.pdb #1/C ILE 330 C                                          0.039    3.961
6UPV_actin_only.pdb #1/C THR 351 CG2                                       4IGG_ABD_subunitA_prepped_minimized_with_6UPV_actin.pdb #4/D GLN 781 HG3    0.039    3.961
4IGG_ABD_subunitA_prepped_minimized_with_6UPV_actin.pdb #4/D CYS 793 HG    6UPV_actin_only.pdb #1/C GLY 146 C                                          0.037    3.963
6UPV_actin_only.pdb #1/C ALA 331 O                                         4IGG_ABD_subunitA_prepped_minimized_with_6UPV_actin.pdb #4/D VAL 809 CG2    0.037    3.963
4IGG_ABD_subunitA_prepped_minimized_with_6UPV_actin.pdb #4/D MET 816 CG    6UPV_actin_only.pdb #1/C LYS 326 NZ                                         0.036    3.964
6UPV_actin_only.pdb #1/C ARG 147 NH2                                       4IGG_ABD_subunitA_prepped_minimized_with_6UPV_actin.pdb #4/D MET 816 CG     0.036    3.964
6UPV_actin_only.pdb #1/A LEU 94 O                                          4IGG_ABD_subunitA_prepped_minimized_with_6UPV_actin.pdb #4/D LYS 704 HE3    0.036    3.964
4IGG_ABD_subunitA_prepped_minimized_with_6UPV_actin.pdb #4/D ARG 782 HD2   6UPV_actin_only.pdb #1/A MET 47 CE                                          0.036    3.964
4IGG_ABD_subunitA_prepped_minimized_with_6UPV_actin.pdb #4/D VAL 808 O     6UPV_actin_only.pdb #1/C ARG 335 CG                                         0.035    3.965
4IGG_ABD_subunitA_prepped_minimized_with_6UPV_actin.pdb #4/D LYS 704 HE3   6UPV_actin_only.pdb #1/A ARG 95 CA                                          0.033    3.967
4IGG_ABD_subunitA_prepped_minimized_with_6UPV_actin.pdb #4/D LEU 807 HD21  6UPV_actin_only.pdb #1/C ARG 335 N                                          0.033    3.967
4IGG_ABD_subunitA_prepped_minimized_with_6UPV_actin.pdb #4/D SER 817 CB    6UPV_actin_only.pdb #1/C ARG 147 CD                                         0.030    3.970
4IGG_ABD_subunitA_prepped_minimized_with_6UPV_actin.pdb #4/D GLN 820 NE2   6UPV_actin_only.pdb #1/C GLU 167 OE1                                        0.028    3.972
4IGG_ABD_subunitA_prepped_minimized_with_6UPV_actin.pdb #4/D LEU 807 HD21  6UPV_actin_only.pdb #1/C ARG 335 C                                          0.027    3.973
4IGG_ABD_subunitA_prepped_minimized_with_6UPV_actin.pdb #4/D LEU 807 N     6UPV_actin_only.pdb #1/C GLU 334 CB                                         0.026    3.974
4IGG_ABD_subunitA_prepped_minimized_with_6UPV_actin.pdb #4/D LEU 807 CD2   6UPV_actin_only.pdb #1/C ARG 335 CZ                                         0.026    3.974
4IGG_ABD_subunitA_prepped_minimized_with_6UPV_actin.pdb #4/D GLU 806 CA    6UPV_actin_only.pdb #1/C TYR 337 CZ                                         0.026    3.974
4IGG_ABD_subunitA_prepped_minimized_with_6UPV_actin.pdb #4/D LYS 704 CE    6UPV_actin_only.pdb #1/A ARG 95 NE                                          0.023    3.977
6UPV_actin_only.pdb #1/C ILE 345 CD1                                       4IGG_ABD_subunitA_prepped_minimized_with_6UPV_actin.pdb #4/D ILE 792 CG1    0.023    3.977
4IGG_ABD_subunitA_prepped_minimized_with_6UPV_actin.pdb #4/D ASP 813 OD2   6UPV_actin_only.pdb #1/C ILE 329 O                                          0.022    3.978
4IGG_ABD_subunitA_prepped_minimized_with_6UPV_actin.pdb #4/D GLN 789 O     6UPV_actin_only.pdb #1/C GLY 146 O                                          0.022    3.978
4IGG_ABD_subunitA_prepped_minimized_with_6UPV_actin.pdb #4/D VAL 808 O     6UPV_actin_only.pdb #1/C ARG 335 NH2                                        0.021    3.979
4IGG_ABD_subunitA_prepped_minimized_with_6UPV_actin.pdb #4/D VAL 808 C     6UPV_actin_only.pdb #1/C PRO 332 CA                                         0.020    3.980
4IGG_ABD_subunitA_prepped_minimized_with_6UPV_actin.pdb #4/D TYR 786 CE1   6UPV_actin_only.pdb #1/C THR 148 CG2                                        0.019    3.981
4IGG_ABD_subunitA_prepped_minimized_with_6UPV_actin.pdb #4/D LEU 807 HD13  6UPV_actin_only.pdb #1/C GLY 302 O                                          0.018    3.982
6UPV_actin_only.pdb #1/C ARG 147 NH2                                       4IGG_ABD_subunitA_prepped_minimized_with_6UPV_actin.pdb #4/D ASP 813 C      0.017    3.983
6UPV_actin_only.pdb #1/C THR 149 CG2                                       4IGG_ABD_subunitA_prepped_minimized_with_6UPV_actin.pdb #4/D GLN 820 HE21   0.016    3.984
4IGG_ABD_subunitA_prepped_minimized_with_6UPV_actin.pdb #4/D LYS 683 HD3   6UPV_actin_only.pdb #1/C ILE 327 O                                          0.015    3.985
6UPV_actin_only.pdb #1/A ARG 95 CB                                         4IGG_ABD_subunitA_prepped_minimized_with_6UPV_actin.pdb #4/D LYS 704 CD     0.014    3.986
6UPV_actin_only.pdb #1/A GLU 57 CB                                         4IGG_ABD_subunitA_prepped_minimized_with_6UPV_actin.pdb #4/D GLN 831 HE22   0.011    3.989
4IGG_ABD_subunitA_prepped_minimized_with_6UPV_actin.pdb #4/D MET 816 CG    6UPV_actin_only.pdb #1/C LYS 328 CG                                         0.011    3.989
6UPV_actin_only.pdb #1/C LYS 326 CD                                        4IGG_ABD_subunitA_prepped_minimized_with_6UPV_actin.pdb #4/D LYS 683 CA     0.011    3.989
6UPV_actin_only.pdb #1/A GLN 49 O                                          4IGG_ABD_subunitA_prepped_minimized_with_6UPV_actin.pdb #4/D GLN 774 O      0.010    3.990
4IGG_ABD_subunitA_prepped_minimized_with_6UPV_actin.pdb #4/D VAL 808 HA    6UPV_actin_only.pdb #1/C PRO 333 CG                                         0.009    3.991
6UPV_actin_only.pdb #1/C LYS 328 CE                                        4IGG_ABD_subunitA_prepped_minimized_with_6UPV_actin.pdb #4/D VAL 812 CG2    0.008    3.992
4IGG_ABD_subunitA_prepped_minimized_with_6UPV_actin.pdb #4/D VAL 808 CA    6UPV_actin_only.pdb #1/C ARG 335 NH2                                        0.007    3.993
4IGG_ABD_subunitA_prepped_minimized_with_6UPV_actin.pdb #4/D GLN 789 OE1   6UPV_actin_only.pdb #1/C THR 148 OG1                                        0.007    3.993
6UPV_actin_only.pdb #1/C GLY 301 C                                         4IGG_ABD_subunitA_prepped_minimized_with_6UPV_actin.pdb #4/D LEU 807 HD12   0.006    3.994
4IGG_ABD_subunitA_prepped_minimized_with_6UPV_actin.pdb #4/D GLU 806 HB3   6UPV_actin_only.pdb #1/C TYR 337 CZ                                         0.006    3.994
4IGG_ABD_subunitA_prepped_minimized_with_6UPV_actin.pdb #4/D LEU 807 HG    6UPV_actin_only.pdb #1/C LYS 336 N                                          0.005    3.995
6UPV_actin_only.pdb #1/C GLY 146 O                                         4IGG_ABD_subunitA_prepped_minimized_with_6UPV_actin.pdb #4/D GLN 789 HB3    0.005    3.995
4IGG_ABD_subunitA_prepped_minimized_with_6UPV_actin.pdb #4/D VAL 808 O     6UPV_actin_only.pdb #1/C GLU 334 N                                          0.005    3.995
6UPV_actin_only.pdb #1/C GLY 146 O                                         4IGG_ABD_subunitA_prepped_minimized_with_6UPV_actin.pdb #4/D ALA 821 HB1    0.005    3.995
6UPV_actin_only.pdb #1/C ALA 144 CA                                        4IGG_ABD_subunitA_prepped_minimized_with_6UPV_actin.pdb #4/D ILE 792 HD12   0.000    4.000
4IGG_ABD_subunitA_prepped_minimized_with_6UPV_actin.pdb #4/D LEU 807 HB3   6UPV_actin_only.pdb #1/C ARG 335 CD                                         0.000    4.000
