# Supplementary material for: Mechanism of the cadherin–catenin F-actin catch bond interaction
Source: eLife. 2022 Aug 1;11:e80130. doi: 10.7554/eLife.80130 (PMC9402232; doi:10.7554/eLife.80130)
Supplement: Source data 1. [file elife-80130-data1.zip › Supplementary File 1 - source data 1/Contacts/4/4A_4IGG_subB]

Ignore distances between atoms separated by 5 bonds or less
Ignore distances between atoms in residues less than 5 apart in sequence
Detect intra-residue distances: False
Detect intra-molecule distances: False

587 distances
                                  atom1                                                                      atom2                                    overlap  distance
4IGG_ABD_subunitB_prepped_minimized_with_6UPV_actin.pdb #4/D ASP 813 H     6UPV_actin_only.pdb #1/C LYS 328 NZ                                         2.898    1.102
4IGG_ABD_subunitB_prepped_minimized_with_6UPV_actin.pdb #4/D ASP 813 N     6UPV_actin_only.pdb #1/C LYS 328 NZ                                         2.605    1.395
4IGG_ABD_subunitB_prepped_minimized_with_6UPV_actin.pdb #4/D LYS 795 HZ2   6UPV_actin_only.pdb #1/C GLU 334 OE2                                        2.538    1.462
4IGG_ABD_subunitB_prepped_minimized_with_6UPV_actin.pdb #4/D SER 817 HB2   6UPV_actin_only.pdb #1/C ARG 147 CZ                                         2.465    1.535
4IGG_ABD_subunitB_prepped_minimized_with_6UPV_actin.pdb #4/D GLN 831 HE22  6UPV_actin_only.pdb #1/A GLU 57 OE1                                         2.295    1.705
4IGG_ABD_subunitB_prepped_minimized_with_6UPV_actin.pdb #4/D SER 817 OG    6UPV_actin_only.pdb #1/C ARG 147 NE                                         2.262    1.738
4IGG_ABD_subunitB_prepped_minimized_with_6UPV_actin.pdb #4/D ASN 824 HD22  6UPV_actin_only.pdb #1/C GLU 167 OE2                                        2.207    1.793
4IGG_ABD_subunitB_prepped_minimized_with_6UPV_actin.pdb #4/D LYS 704 HE3   6UPV_actin_only.pdb #1/A ARG 95 CD                                          2.184    1.816
4IGG_ABD_subunitB_prepped_minimized_with_6UPV_actin.pdb #4/D LYS 834 HZ2   6UPV_actin_only.pdb #1/A ASN 92 O                                           2.166    1.834
4IGG_ABD_subunitB_prepped_minimized_with_6UPV_actin.pdb #4/D LYS 795 HZ3   6UPV_actin_only.pdb #1/C ALA 144 O                                          2.056    1.944
4IGG_ABD_subunitB_prepped_minimized_with_6UPV_actin.pdb #4/D SER 817 HB2   6UPV_actin_only.pdb #1/C ARG 147 NH1                                        2.038    1.962
4IGG_ABD_subunitB_prepped_minimized_with_6UPV_actin.pdb #4/D LEU 785 HD23  6UPV_actin_only.pdb #1/A MET 47 CE                                          2.036    1.964
4IGG_ABD_subunitB_prepped_minimized_with_6UPV_actin.pdb #4/D GLU 701 OE2   6UPV_actin_only.pdb #1/A ARG 95 NH1                                         2.023    1.977
4IGG_ABD_subunitB_prepped_minimized_with_6UPV_actin.pdb #4/D ASP 813 OD2   6UPV_actin_only.pdb #1/C LYS 328 NZ                                         2.002    1.998
4IGG_ABD_subunitB_prepped_minimized_with_6UPV_actin.pdb #4/D SER 817 HB2   6UPV_actin_only.pdb #1/C ARG 147 NH2                                        1.989    2.011
4IGG_ABD_subunitB_prepped_minimized_with_6UPV_actin.pdb #4/D ASP 813 CA    6UPV_actin_only.pdb #1/C LYS 328 NZ                                         1.986    2.014
4IGG_ABD_subunitB_prepped_minimized_with_6UPV_actin.pdb #4/D ASP 813 HB3   6UPV_actin_only.pdb #1/C ILE 330 CG1                                        1.980    2.020
4IGG_ABD_subunitB_prepped_minimized_with_6UPV_actin.pdb #4/D GLN 789 HB3   6UPV_actin_only.pdb #1/C GLY 146 O                                          1.947    2.053
4IGG_ABD_subunitB_prepped_minimized_with_6UPV_actin.pdb #4/D SER 817 HB2   6UPV_actin_only.pdb #1/C ARG 147 NE                                         1.893    2.107
4IGG_ABD_subunitB_prepped_minimized_with_6UPV_actin.pdb #4/D ILE 792 HD11  6UPV_actin_only.pdb #1/C TYR 143 O                                          1.892    2.108
4IGG_ABD_subunitB_prepped_minimized_with_6UPV_actin.pdb #4/D ASP 813 CB    6UPV_actin_only.pdb #1/C LYS 328 NZ                                         1.877    2.123
4IGG_ABD_subunitB_prepped_minimized_with_6UPV_actin.pdb #4/D ASP 813 N     6UPV_actin_only.pdb #1/C LYS 328 CE                                         1.864    2.136
4IGG_ABD_subunitB_prepped_minimized_with_6UPV_actin.pdb #4/D LYS 683 HZ1   6UPV_actin_only.pdb #1/C ILE 327 O                                          1.829    2.171
4IGG_ABD_subunitB_prepped_minimized_with_6UPV_actin.pdb #4/D SER 817 CB    6UPV_actin_only.pdb #1/C ARG 147 NE                                         1.826    2.174
4IGG_ABD_subunitB_prepped_minimized_with_6UPV_actin.pdb #4/D SER 817 CB    6UPV_actin_only.pdb #1/C ARG 147 CZ                                         1.821    2.179
4IGG_ABD_subunitB_prepped_minimized_with_6UPV_actin.pdb #4/D ASP 813 H     6UPV_actin_only.pdb #1/C LYS 328 CE                                         1.818    2.182
4IGG_ABD_subunitB_prepped_minimized_with_6UPV_actin.pdb #4/D ASP 813 CG    6UPV_actin_only.pdb #1/C LYS 328 NZ                                         1.805    2.195
4IGG_ABD_subunitB_prepped_minimized_with_6UPV_actin.pdb #4/D SER 817 OG    6UPV_actin_only.pdb #1/C ARG 147 CZ                                         1.805    2.195
4IGG_ABD_subunitB_prepped_minimized_with_6UPV_actin.pdb #4/D TYR 779 OH    6UPV_actin_only.pdb #1/A LYS 50 NZ                                          1.774    2.226
4IGG_ABD_subunitB_prepped_minimized_with_6UPV_actin.pdb #4/D ILE 792 HD12  6UPV_actin_only.pdb #1/C TYR 143 O                                          1.767    2.233
4IGG_ABD_subunitB_prepped_minimized_with_6UPV_actin.pdb #4/D LYS 704 HE2   6UPV_actin_only.pdb #1/A ARG 95 CD                                          1.757    2.243
4IGG_ABD_subunitB_prepped_minimized_with_6UPV_actin.pdb #4/D SER 817 OG    6UPV_actin_only.pdb #1/C ARG 147 NH2                                        1.720    2.280
4IGG_ABD_subunitB_prepped_minimized_with_6UPV_actin.pdb #4/D ASP 813 HB2   6UPV_actin_only.pdb #1/C LYS 328 NZ                                         1.714    2.286
4IGG_ABD_subunitB_prepped_minimized_with_6UPV_actin.pdb #4/D LYS 834 HZ3   6UPV_actin_only.pdb #1/A ARG 95 NH1                                         1.670    2.330
4IGG_ABD_subunitB_prepped_minimized_with_6UPV_actin.pdb #4/D LYS 704 HE3   6UPV_actin_only.pdb #1/A ARG 95 NE                                          1.660    2.340
4IGG_ABD_subunitB_prepped_minimized_with_6UPV_actin.pdb #4/D GLN 789 OE1   6UPV_actin_only.pdb #1/C THR 148 CG2                                        1.624    2.376
4IGG_ABD_subunitB_prepped_minimized_with_6UPV_actin.pdb #4/D GLY 811 O     6UPV_actin_only.pdb #1/C LYS 328 NZ                                         1.622    2.378
4IGG_ABD_subunitB_prepped_minimized_with_6UPV_actin.pdb #4/D ASP 813 OD1   6UPV_actin_only.pdb #1/C LYS 328 CG                                         1.618    2.382
4IGG_ABD_subunitB_prepped_minimized_with_6UPV_actin.pdb #4/D SER 817 HG    6UPV_actin_only.pdb #1/C ARG 147 NE                                         1.599    2.401
4IGG_ABD_subunitB_prepped_minimized_with_6UPV_actin.pdb #4/D SER 817 HB3   6UPV_actin_only.pdb #1/C ARG 147 NE                                         1.584    2.416
4IGG_ABD_subunitB_prepped_minimized_with_6UPV_actin.pdb #4/D LYS 704 CE    6UPV_actin_only.pdb #1/A ARG 95 CD                                          1.576    2.424
4IGG_ABD_subunitB_prepped_minimized_with_6UPV_actin.pdb #4/D ILE 792 HG13  6UPV_actin_only.pdb #1/C GLY 146 N                                          1.567    2.433
4IGG_ABD_subunitB_prepped_minimized_with_6UPV_actin.pdb #4/D MET 816 SD    6UPV_actin_only.pdb #1/C LYS 326 NZ                                         1.540    2.460
4IGG_ABD_subunitB_prepped_minimized_with_6UPV_actin.pdb #4/D ASP 813 HB3   6UPV_actin_only.pdb #1/C ILE 330 CB                                         1.535    2.465
4IGG_ABD_subunitB_prepped_minimized_with_6UPV_actin.pdb #4/D ASP 813 OD1   6UPV_actin_only.pdb #1/C ILE 330 CG1                                        1.534    2.466
4IGG_ABD_subunitB_prepped_minimized_with_6UPV_actin.pdb #4/D ASP 813 HA    6UPV_actin_only.pdb #1/C LYS 328 NZ                                         1.533    2.467
4IGG_ABD_subunitB_prepped_minimized_with_6UPV_actin.pdb #4/D ASP 813 OD2   6UPV_actin_only.pdb #1/C LYS 328 CD                                         1.528    2.472
4IGG_ABD_subunitB_prepped_minimized_with_6UPV_actin.pdb #4/D SER 817 CB    6UPV_actin_only.pdb #1/C ARG 147 NH2                                        1.514    2.486
4IGG_ABD_subunitB_prepped_minimized_with_6UPV_actin.pdb #4/D ASP 813 OD2   6UPV_actin_only.pdb #1/C LYS 328 CG                                         1.508    2.492
4IGG_ABD_subunitB_prepped_minimized_with_6UPV_actin.pdb #4/D ASP 813 OD2   6UPV_actin_only.pdb #1/C ILE 329 O                                          1.491    2.509
4IGG_ABD_subunitB_prepped_minimized_with_6UPV_actin.pdb #4/D VAL 812 C     6UPV_actin_only.pdb #1/C LYS 328 NZ                                         1.490    2.510
4IGG_ABD_subunitB_prepped_minimized_with_6UPV_actin.pdb #4/D LYS 795 HZ2   6UPV_actin_only.pdb #1/C GLU 334 CD                                         1.483    2.517
4IGG_ABD_subunitB_prepped_minimized_with_6UPV_actin.pdb #4/D LYS 795 NZ    6UPV_actin_only.pdb #1/C GLU 334 OE2                                        1.482    2.518
4IGG_ABD_subunitB_prepped_minimized_with_6UPV_actin.pdb #4/D ASN 824 HD22  6UPV_actin_only.pdb #1/C GLU 167 CD                                         1.466    2.534
4IGG_ABD_subunitB_prepped_minimized_with_6UPV_actin.pdb #4/D ILE 792 CD1   6UPV_actin_only.pdb #1/C TYR 143 O                                          1.456    2.544
4IGG_ABD_subunitB_prepped_minimized_with_6UPV_actin.pdb #4/D ASP 813 CG    6UPV_actin_only.pdb #1/C LYS 328 CG                                         1.455    2.545
4IGG_ABD_subunitB_prepped_minimized_with_6UPV_actin.pdb #4/D ASP 813 HB3   6UPV_actin_only.pdb #1/C ILE 330 CA                                         1.445    2.555
4IGG_ABD_subunitB_prepped_minimized_with_6UPV_actin.pdb #4/D LYS 683 HG2   6UPV_actin_only.pdb #1/C LYS 326 CD                                         1.442    2.558
4IGG_ABD_subunitB_prepped_minimized_with_6UPV_actin.pdb #4/D SER 817 H     6UPV_actin_only.pdb #1/C ARG 147 NH2                                        1.442    2.558
4IGG_ABD_subunitB_prepped_minimized_with_6UPV_actin.pdb #4/D LEU 785 HD22  6UPV_actin_only.pdb #1/A MET 47 CE                                          1.429    2.571
4IGG_ABD_subunitB_prepped_minimized_with_6UPV_actin.pdb #4/D GLY 811 C     6UPV_actin_only.pdb #1/C LYS 328 NZ                                         1.412    2.588
6UPV_actin_only.pdb #1/C LYS 328 CE                                        4IGG_ABD_subunitB_prepped_minimized_with_6UPV_actin.pdb #4/D VAL 812 C      1.392    2.608
4IGG_ABD_subunitB_prepped_minimized_with_6UPV_actin.pdb #4/D ILE 792 HD11  6UPV_actin_only.pdb #1/C GLY 146 N                                          1.387    2.613
4IGG_ABD_subunitB_prepped_minimized_with_6UPV_actin.pdb #4/D GLN 789 HB3   6UPV_actin_only.pdb #1/C GLY 146 C                                          1.378    2.622
4IGG_ABD_subunitB_prepped_minimized_with_6UPV_actin.pdb #4/D ILE 792 HG13  6UPV_actin_only.pdb #1/C GLY 146 CA                                         1.360    2.640
4IGG_ABD_subunitB_prepped_minimized_with_6UPV_actin.pdb #4/D LYS 683 HB3   6UPV_actin_only.pdb #1/C LYS 326 NZ                                         1.355    2.645
4IGG_ABD_subunitB_prepped_minimized_with_6UPV_actin.pdb #4/D ASN 824 HD22  6UPV_actin_only.pdb #1/C GLU 167 OE1                                        1.328    2.672
4IGG_ABD_subunitB_prepped_minimized_with_6UPV_actin.pdb #4/D ASP 813 OD2   6UPV_actin_only.pdb #1/C LYS 328 CE                                         1.326    2.674
4IGG_ABD_subunitB_prepped_minimized_with_6UPV_actin.pdb #4/D MET 816 HB3   6UPV_actin_only.pdb #1/C ARG 147 NH2                                        1.326    2.674
4IGG_ABD_subunitB_prepped_minimized_with_6UPV_actin.pdb #4/D ASP 813 CG    6UPV_actin_only.pdb #1/C ILE 329 O                                          1.311    2.689
4IGG_ABD_subunitB_prepped_minimized_with_6UPV_actin.pdb #4/D ASP 813 O     6UPV_actin_only.pdb #1/C ARG 147 NH2                                        1.309    2.691
4IGG_ABD_subunitB_prepped_minimized_with_6UPV_actin.pdb #4/D GLN 789 HE22  6UPV_actin_only.pdb #1/C THR 148 CG2                                        1.308    2.692
4IGG_ABD_subunitB_prepped_minimized_with_6UPV_actin.pdb #4/D GLN 831 NE2   6UPV_actin_only.pdb #1/A GLU 57 OE1                                         1.301    2.699
4IGG_ABD_subunitB_prepped_minimized_with_6UPV_actin.pdb #4/D CYS 793 HG    6UPV_actin_only.pdb #1/C GLY 146 CA                                         1.300    2.700
4IGG_ABD_subunitB_prepped_minimized_with_6UPV_actin.pdb #4/D LEU 785 CD2   6UPV_actin_only.pdb #1/A MET 47 CE                                          1.292    2.708
4IGG_ABD_subunitB_prepped_minimized_with_6UPV_actin.pdb #4/D LYS 683 HE2   6UPV_actin_only.pdb #1/C LYS 326 CB                                         1.285    2.715
4IGG_ABD_subunitB_prepped_minimized_with_6UPV_actin.pdb #4/D SER 817 HB3   6UPV_actin_only.pdb #1/C ARG 147 CD                                         1.282    2.718
4IGG_ABD_subunitB_prepped_minimized_with_6UPV_actin.pdb #4/D TYR 779 HH    6UPV_actin_only.pdb #1/A LYS 50 NZ                                          1.281    2.719
4IGG_ABD_subunitB_prepped_minimized_with_6UPV_actin.pdb #4/D LYS 834 HD3   6UPV_actin_only.pdb #1/A ASN 92 OD1                                         1.280    2.720
4IGG_ABD_subunitB_prepped_minimized_with_6UPV_actin.pdb #4/D ALA 821 HB2   6UPV_actin_only.pdb #1/C GLY 146 O                                          1.267    2.733
6UPV_actin_only.pdb #1/C LYS 326 CB                                        4IGG_ABD_subunitB_prepped_minimized_with_6UPV_actin.pdb #4/D LYS 683 HG2    1.258    2.742
4IGG_ABD_subunitB_prepped_minimized_with_6UPV_actin.pdb #4/D VAL 812 HG12  6UPV_actin_only.pdb #1/C LYS 328 CE                                         1.247    2.753
4IGG_ABD_subunitB_prepped_minimized_with_6UPV_actin.pdb #4/D ASP 813 HB3   6UPV_actin_only.pdb #1/C ILE 330 CG2                                        1.235    2.765
4IGG_ABD_subunitB_prepped_minimized_with_6UPV_actin.pdb #4/D GLN 789 HE21  6UPV_actin_only.pdb #1/C GLY 146 O                                          1.234    2.766
6UPV_actin_only.pdb #1/C LYS 328 CE                                        4IGG_ABD_subunitB_prepped_minimized_with_6UPV_actin.pdb #4/D VAL 812 N      1.223    2.777
4IGG_ABD_subunitB_prepped_minimized_with_6UPV_actin.pdb #4/D SER 817 HB3   6UPV_actin_only.pdb #1/C ARG 147 CZ                                         1.218    2.782
4IGG_ABD_subunitB_prepped_minimized_with_6UPV_actin.pdb #4/D GLU 701 CD    6UPV_actin_only.pdb #1/A ARG 95 NH1                                         1.218    2.782
4IGG_ABD_subunitB_prepped_minimized_with_6UPV_actin.pdb #4/D GLN 789 OE1   6UPV_actin_only.pdb #1/C ARG 147 O                                          1.209    2.791
4IGG_ABD_subunitB_prepped_minimized_with_6UPV_actin.pdb #4/D GLN 831 HE22  6UPV_actin_only.pdb #1/A GLU 57 CD                                          1.204    2.796
4IGG_ABD_subunitB_prepped_minimized_with_6UPV_actin.pdb #4/D LYS 704 HZ2   6UPV_actin_only.pdb #1/A ARG 95 CD                                          1.202    2.798
4IGG_ABD_subunitB_prepped_minimized_with_6UPV_actin.pdb #4/D LYS 834 HB3   6UPV_actin_only.pdb #1/A ASN 92 OD1                                         1.200    2.800
4IGG_ABD_subunitB_prepped_minimized_with_6UPV_actin.pdb #4/D ASN 824 ND2   6UPV_actin_only.pdb #1/C GLU 167 OE2                                        1.196    2.804
4IGG_ABD_subunitB_prepped_minimized_with_6UPV_actin.pdb #4/D LYS 834 NZ    6UPV_actin_only.pdb #1/A ASN 92 O                                           1.188    2.812
4IGG_ABD_subunitB_prepped_minimized_with_6UPV_actin.pdb #4/D LYS 683 HD3   6UPV_actin_only.pdb #1/C LYS 326 CD                                         1.188    2.812
4IGG_ABD_subunitB_prepped_minimized_with_6UPV_actin.pdb #4/D LYS 683 HG2   6UPV_actin_only.pdb #1/C LYS 326 CG                                         1.176    2.824
4IGG_ABD_subunitB_prepped_minimized_with_6UPV_actin.pdb #4/D TYR 786 HE1   6UPV_actin_only.pdb #1/C THR 148 OG1                                        1.174    2.826
4IGG_ABD_subunitB_prepped_minimized_with_6UPV_actin.pdb #4/D SER 817 N     6UPV_actin_only.pdb #1/C ARG 147 NH2                                        1.166    2.834
4IGG_ABD_subunitB_prepped_minimized_with_6UPV_actin.pdb #4/D ASP 813 CG    6UPV_actin_only.pdb #1/C ILE 329 C                                          1.130    2.870
4IGG_ABD_subunitB_prepped_minimized_with_6UPV_actin.pdb #4/D VAL 796 HG12  6UPV_actin_only.pdb #1/C PRO 332 CB                                         1.128    2.872
6UPV_actin_only.pdb #1/C TYR 143 O                                         4IGG_ABD_subunitB_prepped_minimized_with_6UPV_actin.pdb #4/D ILE 792 HD13   1.126    2.874
4IGG_ABD_subunitB_prepped_minimized_with_6UPV_actin.pdb #4/D LYS 795 HZ3   6UPV_actin_only.pdb #1/C GLU 334 OE2                                        1.126    2.874
6UPV_actin_only.pdb #1/C LYS 326 CD                                        4IGG_ABD_subunitB_prepped_minimized_with_6UPV_actin.pdb #4/D LYS 683 HB3    1.119    2.881
4IGG_ABD_subunitB_prepped_minimized_with_6UPV_actin.pdb #4/D ILE 792 HD11  6UPV_actin_only.pdb #1/C GLY 146 CA                                         1.115    2.885
4IGG_ABD_subunitB_prepped_minimized_with_6UPV_actin.pdb #4/D ASP 813 OD1   6UPV_actin_only.pdb #1/C LYS 328 C                                          1.108    2.892
4IGG_ABD_subunitB_prepped_minimized_with_6UPV_actin.pdb #4/D VAL 812 N     6UPV_actin_only.pdb #1/C LYS 328 NZ                                         1.101    2.899
4IGG_ABD_subunitB_prepped_minimized_with_6UPV_actin.pdb #4/D SER 817 OG    6UPV_actin_only.pdb #1/C ARG 147 CD                                         1.098    2.902
6UPV_actin_only.pdb #1/C ALA 144 O                                         4IGG_ABD_subunitB_prepped_minimized_with_6UPV_actin.pdb #4/D LYS 795 NZ     1.097    2.903
4IGG_ABD_subunitB_prepped_minimized_with_6UPV_actin.pdb #4/D ASP 813 OD2   6UPV_actin_only.pdb #1/C ILE 329 N                                          1.090    2.910
4IGG_ABD_subunitB_prepped_minimized_with_6UPV_actin.pdb #4/D GLN 789 HA    6UPV_actin_only.pdb #1/C GLY 146 CA                                         1.087    2.913
4IGG_ABD_subunitB_prepped_minimized_with_6UPV_actin.pdb #4/D ASP 813 CB    6UPV_actin_only.pdb #1/C ILE 330 CG1                                        1.078    2.922
6UPV_actin_only.pdb #1/A ARG 95 O                                          4IGG_ABD_subunitB_prepped_minimized_with_6UPV_actin.pdb #4/D MET 861 HE1    1.075    2.925
4IGG_ABD_subunitB_prepped_minimized_with_6UPV_actin.pdb #4/D LYS 704 HE2   6UPV_actin_only.pdb #1/A ARG 95 CG                                          1.073    2.927
4IGG_ABD_subunitB_prepped_minimized_with_6UPV_actin.pdb #4/D SER 817 CB    6UPV_actin_only.pdb #1/C ARG 147 NH1                                        1.067    2.933
6UPV_actin_only.pdb #1/C THR 149 CG2                                       4IGG_ABD_subunitB_prepped_minimized_with_6UPV_actin.pdb #4/D GLN 820 HE21   1.062    2.938
4IGG_ABD_subunitB_prepped_minimized_with_6UPV_actin.pdb #4/D LYS 683 HB3   6UPV_actin_only.pdb #1/C LYS 326 CE                                         1.062    2.938
6UPV_actin_only.pdb #1/A ARG 95 NH2                                        4IGG_ABD_subunitB_prepped_minimized_with_6UPV_actin.pdb #4/D ASP 876 OD1    1.044    2.956
4IGG_ABD_subunitB_prepped_minimized_with_6UPV_actin.pdb #4/D GLN 789 HE22  6UPV_actin_only.pdb #1/C THR 148 N                                          1.034    2.966
4IGG_ABD_subunitB_prepped_minimized_with_6UPV_actin.pdb #4/D CYS 793 HG    6UPV_actin_only.pdb #1/C GLY 146 O                                          1.034    2.966
4IGG_ABD_subunitB_prepped_minimized_with_6UPV_actin.pdb #4/D LYS 834 HZ2   6UPV_actin_only.pdb #1/A ASN 92 C                                           1.033    2.967
4IGG_ABD_subunitB_prepped_minimized_with_6UPV_actin.pdb #4/D ILE 792 HD12  6UPV_actin_only.pdb #1/C ALA 144 CA                                         1.032    2.968
4IGG_ABD_subunitB_prepped_minimized_with_6UPV_actin.pdb #4/D SER 817 HB2   6UPV_actin_only.pdb #1/C ARG 147 CD                                         1.031    2.969
4IGG_ABD_subunitB_prepped_minimized_with_6UPV_actin.pdb #4/D LYS 834 NZ    6UPV_actin_only.pdb #1/A ARG 95 NH1                                         1.025    2.975
4IGG_ABD_subunitB_prepped_minimized_with_6UPV_actin.pdb #4/D LYS 834 HZ1   6UPV_actin_only.pdb #1/A ARG 95 NH1                                         1.019    2.981
4IGG_ABD_subunitB_prepped_minimized_with_6UPV_actin.pdb #4/D ASP 813 OD1   6UPV_actin_only.pdb #1/C ILE 329 C                                          1.016    2.984
4IGG_ABD_subunitB_prepped_minimized_with_6UPV_actin.pdb #4/D ASP 813 HA    6UPV_actin_only.pdb #1/C LYS 328 CE                                         1.014    2.986
4IGG_ABD_subunitB_prepped_minimized_with_6UPV_actin.pdb #4/D ASP 813 CA    6UPV_actin_only.pdb #1/C LYS 328 CE                                         1.011    2.989
6UPV_actin_only.pdb #1/C LYS 328 CE                                        4IGG_ABD_subunitB_prepped_minimized_with_6UPV_actin.pdb #4/D GLY 811 C      1.009    2.991
4IGG_ABD_subunitB_prepped_minimized_with_6UPV_actin.pdb #4/D TYR 786 HH    6UPV_actin_only.pdb #1/C GLU 167 OE2                                        1.009    2.991
4IGG_ABD_subunitB_prepped_minimized_with_6UPV_actin.pdb #4/D ASP 813 OD1   6UPV_actin_only.pdb #1/C LYS 328 O                                          0.999    3.001
6UPV_actin_only.pdb #1/A MET 47 CE                                         4IGG_ABD_subunitB_prepped_minimized_with_6UPV_actin.pdb #4/D LEU 785 HB3    0.989    3.011
4IGG_ABD_subunitB_prepped_minimized_with_6UPV_actin.pdb #4/D ASP 813 OD2   6UPV_actin_only.pdb #1/C ILE 329 C                                          0.986    3.014
4IGG_ABD_subunitB_prepped_minimized_with_6UPV_actin.pdb #4/D SER 817 CB    6UPV_actin_only.pdb #1/C ARG 147 CD                                         0.970    3.030
4IGG_ABD_subunitB_prepped_minimized_with_6UPV_actin.pdb #4/D ILE 792 HD12  6UPV_actin_only.pdb #1/C ALA 144 C                                          0.966    3.034
4IGG_ABD_subunitB_prepped_minimized_with_6UPV_actin.pdb #4/D LEU 785 HD21  6UPV_actin_only.pdb #1/C THR 148 CG2                                        0.960    3.040
4IGG_ABD_subunitB_prepped_minimized_with_6UPV_actin.pdb #4/D LYS 795 HZ1   6UPV_actin_only.pdb #1/C GLU 334 OE2                                        0.958    3.042
4IGG_ABD_subunitB_prepped_minimized_with_6UPV_actin.pdb #4/D GLN 789 HG2   6UPV_actin_only.pdb #1/C GLY 146 C                                          0.958    3.042
4IGG_ABD_subunitB_prepped_minimized_with_6UPV_actin.pdb #4/D ASP 813 CG    6UPV_actin_only.pdb #1/C ILE 330 CG1                                        0.941    3.059
4IGG_ABD_subunitB_prepped_minimized_with_6UPV_actin.pdb #4/D GLN 789 HE22  6UPV_actin_only.pdb #1/C THR 148 OG1                                        0.938    3.062
4IGG_ABD_subunitB_prepped_minimized_with_6UPV_actin.pdb #4/D ASP 813 OD1   6UPV_actin_only.pdb #1/C ILE 330 N                                          0.933    3.067
6UPV_actin_only.pdb #1/C LYS 328 CE                                        4IGG_ABD_subunitB_prepped_minimized_with_6UPV_actin.pdb #4/D VAL 812 CA     0.926    3.074
6UPV_actin_only.pdb #1/C GLY 146 CA                                        4IGG_ABD_subunitB_prepped_minimized_with_6UPV_actin.pdb #4/D GLN 789 HB3    0.924    3.076
4IGG_ABD_subunitB_prepped_minimized_with_6UPV_actin.pdb #4/D ASP 813 OD1   6UPV_actin_only.pdb #1/C ILE 329 N                                          0.921    3.079
4IGG_ABD_subunitB_prepped_minimized_with_6UPV_actin.pdb #4/D GLN 789 CB    6UPV_actin_only.pdb #1/C GLY 146 O                                          0.920    3.080
6UPV_actin_only.pdb #1/A GLU 57 OE1                                        4IGG_ABD_subunitB_prepped_minimized_with_6UPV_actin.pdb #4/D GLN 831 HE21   0.919    3.081
6UPV_actin_only.pdb #1/A ASN 92 O                                          4IGG_ABD_subunitB_prepped_minimized_with_6UPV_actin.pdb #4/D LYS 834 HZ1    0.917    3.083
4IGG_ABD_subunitB_prepped_minimized_with_6UPV_actin.pdb #4/D ASP 813 CG    6UPV_actin_only.pdb #1/C LYS 328 CD                                         0.915    3.085
4IGG_ABD_subunitB_prepped_minimized_with_6UPV_actin.pdb #4/D GLU 701 OE1   6UPV_actin_only.pdb #1/A ARG 95 NH1                                         0.913    3.087
4IGG_ABD_subunitB_prepped_minimized_with_6UPV_actin.pdb #4/D ASP 813 HB2   6UPV_actin_only.pdb #1/C ILE 329 O                                          0.906    3.094
4IGG_ABD_subunitB_prepped_minimized_with_6UPV_actin.pdb #4/D LEU 785 HD23  6UPV_actin_only.pdb #1/C THR 148 CG2                                        0.904    3.096
4IGG_ABD_subunitB_prepped_minimized_with_6UPV_actin.pdb #4/D SER 817 HB3   6UPV_actin_only.pdb #1/C ARG 147 CG                                         0.901    3.099
4IGG_ABD_subunitB_prepped_minimized_with_6UPV_actin.pdb #4/D SER 817 HG    6UPV_actin_only.pdb #1/C ARG 147 CZ                                         0.896    3.104
6UPV_actin_only.pdb #1/C ALA 144 O                                         4IGG_ABD_subunitB_prepped_minimized_with_6UPV_actin.pdb #4/D LYS 795 HE3    0.893    3.107
4IGG_ABD_subunitB_prepped_minimized_with_6UPV_actin.pdb #4/D GLY 811 HA3   6UPV_actin_only.pdb #1/C LYS 328 NZ                                         0.885    3.115
6UPV_actin_only.pdb #1/C THR 351 CG2                                       4IGG_ABD_subunitB_prepped_minimized_with_6UPV_actin.pdb #4/D GLN 781 OE1    0.885    3.115
4IGG_ABD_subunitB_prepped_minimized_with_6UPV_actin.pdb #4/D LYS 795 HE2   6UPV_actin_only.pdb #1/C GLU 334 OE2                                        0.884    3.116
6UPV_actin_only.pdb #1/C ILE 327 O                                         4IGG_ABD_subunitB_prepped_minimized_with_6UPV_actin.pdb #4/D LYS 683 NZ     0.884    3.116
4IGG_ABD_subunitB_prepped_minimized_with_6UPV_actin.pdb #4/D ASP 813 CG    6UPV_actin_only.pdb #1/C LYS 328 CE                                         0.883    3.117
6UPV_actin_only.pdb #1/A ARG 95 CD                                         4IGG_ABD_subunitB_prepped_minimized_with_6UPV_actin.pdb #4/D LYS 704 NZ     0.882    3.118
4IGG_ABD_subunitB_prepped_minimized_with_6UPV_actin.pdb #4/D SER 810 HB3   6UPV_actin_only.pdb #1/C ASP 311 OD1                                        0.882    3.118
6UPV_actin_only.pdb #1/A ARG 95 CB                                         4IGG_ABD_subunitB_prepped_minimized_with_6UPV_actin.pdb #4/D LYS 704 HE2    0.882    3.118
4IGG_ABD_subunitB_prepped_minimized_with_6UPV_actin.pdb #4/D LYS 683 HZ1   6UPV_actin_only.pdb #1/C ILE 327 C                                          0.881    3.119
4IGG_ABD_subunitB_prepped_minimized_with_6UPV_actin.pdb #4/D ASP 813 HA    6UPV_actin_only.pdb #1/C LYS 328 CG                                         0.880    3.120
4IGG_ABD_subunitB_prepped_minimized_with_6UPV_actin.pdb #4/D ILE 792 HG13  6UPV_actin_only.pdb #1/C SER 145 C                                          0.870    3.130
6UPV_actin_only.pdb #1/A LYS 50 NZ                                         4IGG_ABD_subunitB_prepped_minimized_with_6UPV_actin.pdb #4/D TYR 779 CZ     0.870    3.130
4IGG_ABD_subunitB_prepped_minimized_with_6UPV_actin.pdb #4/D GLU 701 OE1   6UPV_actin_only.pdb #1/A ARG 95 CD                                          0.869    3.131
4IGG_ABD_subunitB_prepped_minimized_with_6UPV_actin.pdb #4/D GLN 789 CD    6UPV_actin_only.pdb #1/C ARG 147 O                                          0.864    3.136
4IGG_ABD_subunitB_prepped_minimized_with_6UPV_actin.pdb #4/D LYS 834 HZ2   6UPV_actin_only.pdb #1/A ARG 95 NH1                                         0.862    3.138
4IGG_ABD_subunitB_prepped_minimized_with_6UPV_actin.pdb #4/D GLN 789 HG2   6UPV_actin_only.pdb #1/C GLY 146 CA                                         0.861    3.139
6UPV_actin_only.pdb #1/C ILE 345 CD1                                       4IGG_ABD_subunitB_prepped_minimized_with_6UPV_actin.pdb #4/D ILE 792 HG21   0.861    3.139
4IGG_ABD_subunitB_prepped_minimized_with_6UPV_actin.pdb #4/D TYR 786 HE1   6UPV_actin_only.pdb #1/C THR 148 CG2                                        0.850    3.150
4IGG_ABD_subunitB_prepped_minimized_with_6UPV_actin.pdb #4/D ILE 792 HG12  6UPV_actin_only.pdb #1/C GLY 146 CA                                         0.846    3.154
4IGG_ABD_subunitB_prepped_minimized_with_6UPV_actin.pdb #4/D ALA 778 HB2   6UPV_actin_only.pdb #1/A GLN 49 O                                           0.843    3.157
4IGG_ABD_subunitB_prepped_minimized_with_6UPV_actin.pdb #4/D GLN 789 HE22  6UPV_actin_only.pdb #1/C ARG 147 C                                          0.836    3.164
6UPV_actin_only.pdb #1/C LYS 326 CA                                        4IGG_ABD_subunitB_prepped_minimized_with_6UPV_actin.pdb #4/D LYS 683 HE2    0.831    3.169
6UPV_actin_only.pdb #1/A LYS 50 CD                                         4IGG_ABD_subunitB_prepped_minimized_with_6UPV_actin.pdb #4/D ASP 775 OD1    0.828    3.172
4IGG_ABD_subunitB_prepped_minimized_with_6UPV_actin.pdb #4/D GLU 701 OE2   6UPV_actin_only.pdb #1/A ARG 95 CZ                                          0.825    3.175
4IGG_ABD_subunitB_prepped_minimized_with_6UPV_actin.pdb #4/D LYS 683 O     6UPV_actin_only.pdb #1/C LYS 326 NZ                                         0.825    3.175
4IGG_ABD_subunitB_prepped_minimized_with_6UPV_actin.pdb #4/D VAL 838 HG21  6UPV_actin_only.pdb #1/A ASN 92 OD1                                         0.824    3.176
6UPV_actin_only.pdb #1/C ALA 144 C                                         4IGG_ABD_subunitB_prepped_minimized_with_6UPV_actin.pdb #4/D LYS 795 HZ3    0.824    3.176
6UPV_actin_only.pdb #1/A HIS 87 CE1                                        4IGG_ABD_subunitB_prepped_minimized_with_6UPV_actin.pdb #4/D VAL 838 HG11   0.824    3.176
6UPV_actin_only.pdb #1/C ASP 311 OD1                                       4IGG_ABD_subunitB_prepped_minimized_with_6UPV_actin.pdb #4/D SER 810 HB2    0.822    3.178
4IGG_ABD_subunitB_prepped_minimized_with_6UPV_actin.pdb #4/D ASP 813 OD1   6UPV_actin_only.pdb #1/C LYS 328 CB                                         0.816    3.184
4IGG_ABD_subunitB_prepped_minimized_with_6UPV_actin.pdb #4/D VAL 812 CA    6UPV_actin_only.pdb #1/C LYS 328 NZ                                         0.812    3.188
6UPV_actin_only.pdb #1/C LYS 328 NZ                                        4IGG_ABD_subunitB_prepped_minimized_with_6UPV_actin.pdb #4/D ASP 813 HB3    0.807    3.193
4IGG_ABD_subunitB_prepped_minimized_with_6UPV_actin.pdb #4/D LYS 683 HE2   6UPV_actin_only.pdb #1/C ILE 327 N                                          0.806    3.194
4IGG_ABD_subunitB_prepped_minimized_with_6UPV_actin.pdb #4/D LYS 704 HE3   6UPV_actin_only.pdb #1/A ARG 95 CG                                          0.803    3.197
6UPV_actin_only.pdb #1/C ARG 147 CG                                        4IGG_ABD_subunitB_prepped_minimized_with_6UPV_actin.pdb #4/D SER 817 HG     0.802    3.198
6UPV_actin_only.pdb #1/C TYR 143 C                                         4IGG_ABD_subunitB_prepped_minimized_with_6UPV_actin.pdb #4/D ILE 792 HD12   0.798    3.202
4IGG_ABD_subunitB_prepped_minimized_with_6UPV_actin.pdb #4/D SER 817 HG    6UPV_actin_only.pdb #1/C ARG 147 NH2                                        0.797    3.203
4IGG_ABD_subunitB_prepped_minimized_with_6UPV_actin.pdb #4/D LYS 683 CG    6UPV_actin_only.pdb #1/C LYS 326 CD                                         0.792    3.208
4IGG_ABD_subunitB_prepped_minimized_with_6UPV_actin.pdb #4/D LEU 785 HD11  6UPV_actin_only.pdb #1/C TYR 143 CE1                                        0.789    3.211
4IGG_ABD_subunitB_prepped_minimized_with_6UPV_actin.pdb #4/D GLN 789 CD    6UPV_actin_only.pdb #1/C THR 148 CG2                                        0.788    3.212
4IGG_ABD_subunitB_prepped_minimized_with_6UPV_actin.pdb #4/D SER 817 CA    6UPV_actin_only.pdb #1/C ARG 147 NH2                                        0.786    3.214
4IGG_ABD_subunitB_prepped_minimized_with_6UPV_actin.pdb #4/D ILE 792 CG1   6UPV_actin_only.pdb #1/C GLY 146 N                                          0.784    3.216
4IGG_ABD_subunitB_prepped_minimized_with_6UPV_actin.pdb #4/D ASP 813 CG    6UPV_actin_only.pdb #1/C ILE 330 N                                          0.783    3.217
6UPV_actin_only.pdb #1/C THR 351 CG2                                       4IGG_ABD_subunitB_prepped_minimized_with_6UPV_actin.pdb #4/D GLN 781 HE22   0.783    3.217
4IGG_ABD_subunitB_prepped_minimized_with_6UPV_actin.pdb #4/D ASP 813 CB    6UPV_actin_only.pdb #1/C ILE 330 CA                                         0.782    3.218
4IGG_ABD_subunitB_prepped_minimized_with_6UPV_actin.pdb #4/D CYS 793 HG    6UPV_actin_only.pdb #1/C GLY 146 C                                          0.777    3.223
4IGG_ABD_subunitB_prepped_minimized_with_6UPV_actin.pdb #4/D ASP 813 OD1   6UPV_actin_only.pdb #1/C LYS 328 NZ                                         0.776    3.224
4IGG_ABD_subunitB_prepped_minimized_with_6UPV_actin.pdb #4/D ILE 792 CD1   6UPV_actin_only.pdb #1/C GLY 146 N                                          0.770    3.230
6UPV_actin_only.pdb #1/C PRO 332 CA                                        4IGG_ABD_subunitB_prepped_minimized_with_6UPV_actin.pdb #4/D VAL 796 HG12   0.768    3.232
4IGG_ABD_subunitB_prepped_minimized_with_6UPV_actin.pdb #4/D ASP 813 HB2   6UPV_actin_only.pdb #1/C ILE 330 CA                                         0.768    3.232
4IGG_ABD_subunitB_prepped_minimized_with_6UPV_actin.pdb #4/D SER 817 HG    6UPV_actin_only.pdb #1/C ASN 296 ND2                                        0.760    3.240
6UPV_actin_only.pdb #1/C GLY 146 CA                                        4IGG_ABD_subunitB_prepped_minimized_with_6UPV_actin.pdb #4/D GLN 789 O      0.747    3.253
6UPV_actin_only.pdb #1/A GLY 46 CA                                         4IGG_ABD_subunitB_prepped_minimized_with_6UPV_actin.pdb #4/D GLN 781 HB3    0.743    3.257
4IGG_ABD_subunitB_prepped_minimized_with_6UPV_actin.pdb #4/D ASP 813 O     6UPV_actin_only.pdb #1/C ARG 147 NH1                                        0.740    3.260
4IGG_ABD_subunitB_prepped_minimized_with_6UPV_actin.pdb #4/D GLN 789 HE22  6UPV_actin_only.pdb #1/C THR 148 CB                                         0.740    3.260
6UPV_actin_only.pdb #1/C ARG 147 CG                                        4IGG_ABD_subunitB_prepped_minimized_with_6UPV_actin.pdb #4/D SER 817 OG     0.736    3.264
4IGG_ABD_subunitB_prepped_minimized_with_6UPV_actin.pdb #4/D TYR 837 HE2   6UPV_actin_only.pdb #1/A TYR 91 O                                           0.735    3.265
4IGG_ABD_subunitB_prepped_minimized_with_6UPV_actin.pdb #4/D ILE 792 CG1   6UPV_actin_only.pdb #1/C GLY 146 CA                                         0.733    3.267
6UPV_actin_only.pdb #1/C TYR 143 C                                         4IGG_ABD_subunitB_prepped_minimized_with_6UPV_actin.pdb #4/D ILE 792 HD11   0.731    3.269
4IGG_ABD_subunitB_prepped_minimized_with_6UPV_actin.pdb #4/D ASP 813 CG    6UPV_actin_only.pdb #1/C ILE 329 N                                          0.726    3.274
4IGG_ABD_subunitB_prepped_minimized_with_6UPV_actin.pdb #4/D SER 817 HG    6UPV_actin_only.pdb #1/C ARG 147 CD                                         0.726    3.274
4IGG_ABD_subunitB_prepped_minimized_with_6UPV_actin.pdb #4/D ASN 824 HD21  6UPV_actin_only.pdb #1/C GLU 167 OE2                                        0.720    3.280
4IGG_ABD_subunitB_prepped_minimized_with_6UPV_actin.pdb #4/D ASP 775 OD1   6UPV_actin_only.pdb #1/A LYS 50 CE                                          0.719    3.281
6UPV_actin_only.pdb #1/C ARG 147 C                                         4IGG_ABD_subunitB_prepped_minimized_with_6UPV_actin.pdb #4/D GLN 789 OE1    0.716    3.284
6UPV_actin_only.pdb #1/C ARG 147 CZ                                        4IGG_ABD_subunitB_prepped_minimized_with_6UPV_actin.pdb #4/D SER 817 H      0.715    3.285
4IGG_ABD_subunitB_prepped_minimized_with_6UPV_actin.pdb #4/D GLN 789 NE2   6UPV_actin_only.pdb #1/C ARG 147 C                                          0.713    3.287
6UPV_actin_only.pdb #1/A MET 47 CE                                         4IGG_ABD_subunitB_prepped_minimized_with_6UPV_actin.pdb #4/D ARG 782 HA     0.710    3.290
4IGG_ABD_subunitB_prepped_minimized_with_6UPV_actin.pdb #4/D SER 817 HB3   6UPV_actin_only.pdb #1/C ARG 147 NH1                                        0.704    3.296
4IGG_ABD_subunitB_prepped_minimized_with_6UPV_actin.pdb #4/D ASP 813 OD1   6UPV_actin_only.pdb #1/C ILE 329 O                                          0.702    3.298
4IGG_ABD_subunitB_prepped_minimized_with_6UPV_actin.pdb #4/D LYS 795 CE    6UPV_actin_only.pdb #1/C GLU 334 OE2                                        0.700    3.300
4IGG_ABD_subunitB_prepped_minimized_with_6UPV_actin.pdb #4/D ILE 792 HD12  6UPV_actin_only.pdb #1/C ILE 345 CD1                                        0.697    3.303
4IGG_ABD_subunitB_prepped_minimized_with_6UPV_actin.pdb #4/D GLU 686 OE2   6UPV_actin_only.pdb #1/C LYS 326 CE                                         0.696    3.304
4IGG_ABD_subunitB_prepped_minimized_with_6UPV_actin.pdb #4/D LYS 795 HZ2   6UPV_actin_only.pdb #1/C GLU 334 OE1                                        0.695    3.305
6UPV_actin_only.pdb #1/C LYS 328 NZ                                        4IGG_ABD_subunitB_prepped_minimized_with_6UPV_actin.pdb #4/D SER 814 H      0.694    3.306
4IGG_ABD_subunitB_prepped_minimized_with_6UPV_actin.pdb #4/D ASP 813 HB3   6UPV_actin_only.pdb #1/C ILE 330 N                                          0.694    3.306
6UPV_actin_only.pdb #1/A ASN 92 O                                          4IGG_ABD_subunitB_prepped_minimized_with_6UPV_actin.pdb #4/D LYS 834 HZ3    0.683    3.317
4IGG_ABD_subunitB_prepped_minimized_with_6UPV_actin.pdb #4/D LYS 704 CE    6UPV_actin_only.pdb #1/A ARG 95 NE                                          0.678    3.322
4IGG_ABD_subunitB_prepped_minimized_with_6UPV_actin.pdb #4/D ASP 813 OD1   6UPV_actin_only.pdb #1/C ILE 330 CD1                                        0.675    3.325
4IGG_ABD_subunitB_prepped_minimized_with_6UPV_actin.pdb #4/D GLN 789 NE2   6UPV_actin_only.pdb #1/C THR 148 CG2                                        0.671    3.329
4IGG_ABD_subunitB_prepped_minimized_with_6UPV_actin.pdb #4/D GLN 789 HG2   6UPV_actin_only.pdb #1/C ARG 147 N                                          0.667    3.333
6UPV_actin_only.pdb #1/A ARG 28 NH1                                        4IGG_ABD_subunitB_prepped_minimized_with_6UPV_actin.pdb #4/D LEU 869 HD11   0.662    3.338
6UPV_actin_only.pdb #1/C LYS 328 CE                                        4IGG_ABD_subunitB_prepped_minimized_with_6UPV_actin.pdb #4/D VAL 812 H      0.662    3.338
6UPV_actin_only.pdb #1/C ILE 327 O                                         4IGG_ABD_subunitB_prepped_minimized_with_6UPV_actin.pdb #4/D LYS 683 HZ2    0.659    3.341
4IGG_ABD_subunitB_prepped_minimized_with_6UPV_actin.pdb #4/D ILE 792 HD13  6UPV_actin_only.pdb #1/C ILE 345 CD1                                        0.658    3.342
4IGG_ABD_subunitB_prepped_minimized_with_6UPV_actin.pdb #4/D GLN 789 CD    6UPV_actin_only.pdb #1/C ARG 147 C                                          0.655    3.345
6UPV_actin_only.pdb #1/C LYS 328 CE                                        4IGG_ABD_subunitB_prepped_minimized_with_6UPV_actin.pdb #4/D GLY 811 O      0.655    3.345
4IGG_ABD_subunitB_prepped_minimized_with_6UPV_actin.pdb #4/D LYS 795 HD2   6UPV_actin_only.pdb #1/C GLU 334 OE2                                        0.654    3.346
4IGG_ABD_subunitB_prepped_minimized_with_6UPV_actin.pdb #4/D ASP 813 CG    6UPV_actin_only.pdb #1/C ILE 330 CA                                         0.652    3.348
4IGG_ABD_subunitB_prepped_minimized_with_6UPV_actin.pdb #4/D LEU 785 HD23  6UPV_actin_only.pdb #1/A MET 47 SD                                          0.651    3.349
4IGG_ABD_subunitB_prepped_minimized_with_6UPV_actin.pdb #4/D ASP 813 OD2   6UPV_actin_only.pdb #1/C LYS 328 C                                          0.650    3.350
4IGG_ABD_subunitB_prepped_minimized_with_6UPV_actin.pdb #4/D LYS 704 HE3   6UPV_actin_only.pdb #1/A ARG 95 CZ                                          0.648    3.352
6UPV_actin_only.pdb #1/A TYR 91 CB                                         4IGG_ABD_subunitB_prepped_minimized_with_6UPV_actin.pdb #4/D VAL 838 HG22   0.644    3.356
4IGG_ABD_subunitB_prepped_minimized_with_6UPV_actin.pdb #4/D LYS 834 HD3   6UPV_actin_only.pdb #1/A ASN 92 CG                                          0.642    3.358
4IGG_ABD_subunitB_prepped_minimized_with_6UPV_actin.pdb #4/D GLN 789 NE2   6UPV_actin_only.pdb #1/C GLY 146 O                                          0.641    3.359
4IGG_ABD_subunitB_prepped_minimized_with_6UPV_actin.pdb #4/D GLN 820 HE21  6UPV_actin_only.pdb #1/C GLU 167 OE1                                        0.638    3.362
6UPV_actin_only.pdb #1/C ALA 144 O                                         4IGG_ABD_subunitB_prepped_minimized_with_6UPV_actin.pdb #4/D LYS 795 CE     0.633    3.367
6UPV_actin_only.pdb #1/C ALA 144 O                                         4IGG_ABD_subunitB_prepped_minimized_with_6UPV_actin.pdb #4/D LYS 795 HE2    0.628    3.372
4IGG_ABD_subunitB_prepped_minimized_with_6UPV_actin.pdb #4/D GLY 811 CA    6UPV_actin_only.pdb #1/C LYS 328 NZ                                         0.627    3.373
4IGG_ABD_subunitB_prepped_minimized_with_6UPV_actin.pdb #4/D ASP 813 CB    6UPV_actin_only.pdb #1/C ILE 329 O                                          0.627    3.373
4IGG_ABD_subunitB_prepped_minimized_with_6UPV_actin.pdb #4/D LYS 795 HE2   6UPV_actin_only.pdb #1/C ILE 341 CG2                                        0.625    3.375
6UPV_actin_only.pdb #1/C TYR 143 CD1                                       4IGG_ABD_subunitB_prepped_minimized_with_6UPV_actin.pdb #4/D LEU 785 HD11   0.625    3.375
4IGG_ABD_subunitB_prepped_minimized_with_6UPV_actin.pdb #4/D SER 817 OG    6UPV_actin_only.pdb #1/C ASN 296 ND2                                        0.623    3.377
4IGG_ABD_subunitB_prepped_minimized_with_6UPV_actin.pdb #4/D GLN 831 HE22  6UPV_actin_only.pdb #1/A GLU 57 OE2                                         0.620    3.380
6UPV_actin_only.pdb #1/A MET 44 SD                                         4IGG_ABD_subunitB_prepped_minimized_with_6UPV_actin.pdb #4/D LEU 785 HD21   0.614    3.386
4IGG_ABD_subunitB_prepped_minimized_with_6UPV_actin.pdb #4/D SER 817 OG    6UPV_actin_only.pdb #1/C ARG 147 NH1                                        0.610    3.390
6UPV_actin_only.pdb #1/C ARG 147 CZ                                        4IGG_ABD_subunitB_prepped_minimized_with_6UPV_actin.pdb #4/D ASP 813 O      0.606    3.394
4IGG_ABD_subunitB_prepped_minimized_with_6UPV_actin.pdb #4/D ASP 813 C     6UPV_actin_only.pdb #1/C LYS 328 NZ                                         0.594    3.406
4IGG_ABD_subunitB_prepped_minimized_with_6UPV_actin.pdb #4/D ASN 824 ND2   6UPV_actin_only.pdb #1/C GLU 167 OE1                                        0.590    3.410
4IGG_ABD_subunitB_prepped_minimized_with_6UPV_actin.pdb #4/D ILE 792 HD12  6UPV_actin_only.pdb #1/C ALA 144 O                                          0.586    3.414
4IGG_ABD_subunitB_prepped_minimized_with_6UPV_actin.pdb #4/D SER 817 CA    6UPV_actin_only.pdb #1/C ARG 147 CZ                                         0.585    3.415
4IGG_ABD_subunitB_prepped_minimized_with_6UPV_actin.pdb #4/D ASP 813 HB3   6UPV_actin_only.pdb #1/C ILE 330 CD1                                        0.584    3.416
4IGG_ABD_subunitB_prepped_minimized_with_6UPV_actin.pdb #4/D GLN 789 CB    6UPV_actin_only.pdb #1/C GLY 146 C                                          0.581    3.419
4IGG_ABD_subunitB_prepped_minimized_with_6UPV_actin.pdb #4/D ASP 813 OD1   6UPV_actin_only.pdb #1/C ILE 330 CA                                         0.572    3.428
4IGG_ABD_subunitB_prepped_minimized_with_6UPV_actin.pdb #4/D LEU 785 HD22  6UPV_actin_only.pdb #1/A MET 47 CG                                          0.570    3.430
4IGG_ABD_subunitB_prepped_minimized_with_6UPV_actin.pdb #4/D SER 817 HB3   6UPV_actin_only.pdb #1/C ARG 147 NH2                                        0.569    3.431
4IGG_ABD_subunitB_prepped_minimized_with_6UPV_actin.pdb #4/D LEU 785 HD21  6UPV_actin_only.pdb #1/A MET 47 CE                                          0.568    3.432
4IGG_ABD_subunitB_prepped_minimized_with_6UPV_actin.pdb #4/D LYS 683 CD    6UPV_actin_only.pdb #1/C LYS 326 CD                                         0.567    3.433
4IGG_ABD_subunitB_prepped_minimized_with_6UPV_actin.pdb #4/D LYS 795 HD2   6UPV_actin_only.pdb #1/C GLU 334 CD                                         0.564    3.436
4IGG_ABD_subunitB_prepped_minimized_with_6UPV_actin.pdb #4/D ASP 813 CB    6UPV_actin_only.pdb #1/C LYS 328 CE                                         0.564    3.436
6UPV_actin_only.pdb #1/C ALA 144 O                                         4IGG_ABD_subunitB_prepped_minimized_with_6UPV_actin.pdb #4/D LYS 795 HZ2    0.561    3.439
6UPV_actin_only.pdb #1/A GLY 48 O                                          4IGG_ABD_subunitB_prepped_minimized_with_6UPV_actin.pdb #4/D ALA 778 HB1    0.561    3.439
4IGG_ABD_subunitB_prepped_minimized_with_6UPV_actin.pdb #4/D ASN 824 HD21  6UPV_actin_only.pdb #1/C GLU 167 OE1                                        0.558    3.442
6UPV_actin_only.pdb #1/C LYS 328 CE                                        4IGG_ABD_subunitB_prepped_minimized_with_6UPV_actin.pdb #4/D VAL 812 O      0.550    3.450
6UPV_actin_only.pdb #1/C ASP 311 OD1                                       4IGG_ABD_subunitB_prepped_minimized_with_6UPV_actin.pdb #4/D SER 810 HA     0.550    3.450
6UPV_actin_only.pdb #1/C ALA 295 O                                         4IGG_ABD_subunitB_prepped_minimized_with_6UPV_actin.pdb #4/D MET 816 HG2    0.544    3.456
4IGG_ABD_subunitB_prepped_minimized_with_6UPV_actin.pdb #4/D ASP 813 CB    6UPV_actin_only.pdb #1/C ILE 330 CB                                         0.539    3.461
4IGG_ABD_subunitB_prepped_minimized_with_6UPV_actin.pdb #4/D GLN 789 HG2   6UPV_actin_only.pdb #1/C GLY 146 O                                          0.537    3.463
4IGG_ABD_subunitB_prepped_minimized_with_6UPV_actin.pdb #4/D GLY 811 HA3   6UPV_actin_only.pdb #1/C LYS 328 CE                                         0.536    3.464
4IGG_ABD_subunitB_prepped_minimized_with_6UPV_actin.pdb #4/D LYS 795 HZ2   6UPV_actin_only.pdb #1/C GLU 334 CG                                         0.535    3.465
4IGG_ABD_subunitB_prepped_minimized_with_6UPV_actin.pdb #4/D GLN 789 HG2   6UPV_actin_only.pdb #1/C ARG 147 O                                          0.535    3.465
4IGG_ABD_subunitB_prepped_minimized_with_6UPV_actin.pdb #4/D LYS 704 HE2   6UPV_actin_only.pdb #1/A ARG 95 NE                                          0.533    3.467
6UPV_actin_only.pdb #1/C GLN 314 NE2                                       4IGG_ABD_subunitB_prepped_minimized_with_6UPV_actin.pdb #4/D SER 810 O      0.531    3.469
4IGG_ABD_subunitB_prepped_minimized_with_6UPV_actin.pdb #4/D ASP 813 OD1   6UPV_actin_only.pdb #1/C LYS 328 CD                                         0.529    3.471
4IGG_ABD_subunitB_prepped_minimized_with_6UPV_actin.pdb #4/D ASP 813 OD1   6UPV_actin_only.pdb #1/C ILE 329 CA                                         0.528    3.472
6UPV_actin_only.pdb #1/C LYS 328 CD                                        4IGG_ABD_subunitB_prepped_minimized_with_6UPV_actin.pdb #4/D ASP 813 H      0.528    3.472
4IGG_ABD_subunitB_prepped_minimized_with_6UPV_actin.pdb #4/D GLY 811 HA2   6UPV_actin_only.pdb #1/C LYS 328 CE                                         0.526    3.474
4IGG_ABD_subunitB_prepped_minimized_with_6UPV_actin.pdb #4/D ASP 813 N     6UPV_actin_only.pdb #1/C LYS 328 CD                                         0.525    3.475
4IGG_ABD_subunitB_prepped_minimized_with_6UPV_actin.pdb #4/D VAL 796 HG12  6UPV_actin_only.pdb #1/C PRO 333 CD                                         0.524    3.476
6UPV_actin_only.pdb #1/C GLY 146 C                                         4IGG_ABD_subunitB_prepped_minimized_with_6UPV_actin.pdb #4/D GLN 789 HE21   0.522    3.478
4IGG_ABD_subunitB_prepped_minimized_with_6UPV_actin.pdb #4/D GLN 789 NE2   6UPV_actin_only.pdb #1/C THR 148 N                                          0.520    3.480
4IGG_ABD_subunitB_prepped_minimized_with_6UPV_actin.pdb #4/D LYS 834 HD3   6UPV_actin_only.pdb #1/A ASN 92 CB                                          0.519    3.481
4IGG_ABD_subunitB_prepped_minimized_with_6UPV_actin.pdb #4/D ILE 792 HD12  6UPV_actin_only.pdb #1/C GLY 146 N                                          0.518    3.482
4IGG_ABD_subunitB_prepped_minimized_with_6UPV_actin.pdb #4/D ASP 813 CG    6UPV_actin_only.pdb #1/C LYS 328 C                                          0.517    3.483
6UPV_actin_only.pdb #1/C LYS 326 CD                                        4IGG_ABD_subunitB_prepped_minimized_with_6UPV_actin.pdb #4/D LYS 683 CB     0.510    3.490
6UPV_actin_only.pdb #1/C ALA 144 O                                         4IGG_ABD_subunitB_prepped_minimized_with_6UPV_actin.pdb #4/D LYS 795 HZ1    0.506    3.494
4IGG_ABD_subunitB_prepped_minimized_with_6UPV_actin.pdb #4/D ASN 824 ND2   6UPV_actin_only.pdb #1/C GLU 167 CD                                         0.503    3.497
4IGG_ABD_subunitB_prepped_minimized_with_6UPV_actin.pdb #4/D VAL 812 O     6UPV_actin_only.pdb #1/C LYS 328 NZ                                         0.502    3.498
4IGG_ABD_subunitB_prepped_minimized_with_6UPV_actin.pdb #4/D ILE 792 HD12  6UPV_actin_only.pdb #1/C ALA 144 N                                          0.500    3.500
4IGG_ABD_subunitB_prepped_minimized_with_6UPV_actin.pdb #4/D MET 816 HB2   6UPV_actin_only.pdb #1/C LYS 328 CE                                         0.500    3.500
4IGG_ABD_subunitB_prepped_minimized_with_6UPV_actin.pdb #4/D TYR 786 HE1   6UPV_actin_only.pdb #1/C THR 148 CB                                         0.499    3.501
4IGG_ABD_subunitB_prepped_minimized_with_6UPV_actin.pdb #4/D GLN 781 HB2   6UPV_actin_only.pdb #1/A GLY 46 O                                           0.499    3.501
4IGG_ABD_subunitB_prepped_minimized_with_6UPV_actin.pdb #4/D ILE 792 HD12  6UPV_actin_only.pdb #1/C SER 145 N                                          0.497    3.503
6UPV_actin_only.pdb #1/C THR 351 CG2                                       4IGG_ABD_subunitB_prepped_minimized_with_6UPV_actin.pdb #4/D GLN 781 CD     0.496    3.504
6UPV_actin_only.pdb #1/A GLN 49 O                                          4IGG_ABD_subunitB_prepped_minimized_with_6UPV_actin.pdb #4/D GLN 774 HG3    0.493    3.507
6UPV_actin_only.pdb #1/A LYS 50 CE                                         4IGG_ABD_subunitB_prepped_minimized_with_6UPV_actin.pdb #4/D TYR 779 OH     0.482    3.518
4IGG_ABD_subunitB_prepped_minimized_with_6UPV_actin.pdb #4/D VAL 838 HG11  6UPV_actin_only.pdb #1/A HIS 87 NE2                                         0.478    3.522
6UPV_actin_only.pdb #1/C LYS 326 CE                                        4IGG_ABD_subunitB_prepped_minimized_with_6UPV_actin.pdb #4/D LYS 683 O      0.475    3.525
6UPV_actin_only.pdb #1/A MET 47 CG                                         4IGG_ABD_subunitB_prepped_minimized_with_6UPV_actin.pdb #4/D LEU 785 HD23   0.474    3.526
4IGG_ABD_subunitB_prepped_minimized_with_6UPV_actin.pdb #4/D LYS 795 NZ    6UPV_actin_only.pdb #1/C GLU 334 CD                                         0.472    3.528
4IGG_ABD_subunitB_prepped_minimized_with_6UPV_actin.pdb #4/D ALA 778 HB2   6UPV_actin_only.pdb #1/A GLN 49 CB                                          0.470    3.530
4IGG_ABD_subunitB_prepped_minimized_with_6UPV_actin.pdb #4/D ASP 813 OD1   6UPV_actin_only.pdb #1/C ILE 330 CB                                         0.469    3.531
4IGG_ABD_subunitB_prepped_minimized_with_6UPV_actin.pdb #4/D LYS 683 HE2   6UPV_actin_only.pdb #1/C LYS 326 C                                          0.467    3.533
6UPV_actin_only.pdb #1/A VAL 45 O                                          4IGG_ABD_subunitB_prepped_minimized_with_6UPV_actin.pdb #4/D LEU 785 HD22   0.465    3.535
6UPV_actin_only.pdb #1/C LYS 328 CE                                        4IGG_ABD_subunitB_prepped_minimized_with_6UPV_actin.pdb #4/D GLY 811 CA     0.462    3.538
4IGG_ABD_subunitB_prepped_minimized_with_6UPV_actin.pdb #4/D GLN 789 CG    6UPV_actin_only.pdb #1/C GLY 146 C                                          0.462    3.538
6UPV_actin_only.pdb #1/C THR 351 CG2                                       4IGG_ABD_subunitB_prepped_minimized_with_6UPV_actin.pdb #4/D GLN 781 NE2    0.461    3.539
6UPV_actin_only.pdb #1/C ARG 147 CZ                                        4IGG_ABD_subunitB_prepped_minimized_with_6UPV_actin.pdb #4/D SER 817 N      0.461    3.539
4IGG_ABD_subunitB_prepped_minimized_with_6UPV_actin.pdb #4/D ILE 792 CD1   6UPV_actin_only.pdb #1/C GLY 146 CA                                         0.456    3.544
4IGG_ABD_subunitB_prepped_minimized_with_6UPV_actin.pdb #4/D LYS 683 HG2   6UPV_actin_only.pdb #1/C LYS 326 CE                                         0.451    3.549
4IGG_ABD_subunitB_prepped_minimized_with_6UPV_actin.pdb #4/D LYS 704 CE    6UPV_actin_only.pdb #1/A ARG 95 CG                                          0.449    3.551
6UPV_actin_only.pdb #1/A ARG 95 O                                          4IGG_ABD_subunitB_prepped_minimized_with_6UPV_actin.pdb #4/D MET 861 HE3    0.448    3.552
6UPV_actin_only.pdb #1/C LYS 328 CA                                        4IGG_ABD_subunitB_prepped_minimized_with_6UPV_actin.pdb #4/D ASP 813 OD1    0.446    3.554
4IGG_ABD_subunitB_prepped_minimized_with_6UPV_actin.pdb #4/D ASP 813 OD2   6UPV_actin_only.pdb #1/C LYS 328 CB                                         0.441    3.559
6UPV_actin_only.pdb #1/C GLY 146 O                                         4IGG_ABD_subunitB_prepped_minimized_with_6UPV_actin.pdb #4/D SER 817 HB3    0.438    3.562
4IGG_ABD_subunitB_prepped_minimized_with_6UPV_actin.pdb #4/D LEU 785 CD2   6UPV_actin_only.pdb #1/C THR 148 CG2                                        0.437    3.563
4IGG_ABD_subunitB_prepped_minimized_with_6UPV_actin.pdb #4/D GLN 789 NE2   6UPV_actin_only.pdb #1/C ARG 147 O                                          0.436    3.564
4IGG_ABD_subunitB_prepped_minimized_with_6UPV_actin.pdb #4/D CYS 793 SG    6UPV_actin_only.pdb #1/C GLY 146 O                                          0.435    3.565
6UPV_actin_only.pdb #1/C GLY 146 N                                         4IGG_ABD_subunitB_prepped_minimized_with_6UPV_actin.pdb #4/D ILE 792 HG12   0.430    3.570
6UPV_actin_only.pdb #1/C GLY 146 CA                                        4IGG_ABD_subunitB_prepped_minimized_with_6UPV_actin.pdb #4/D GLN 789 CA     0.427    3.573
4IGG_ABD_subunitB_prepped_minimized_with_6UPV_actin.pdb #4/D ASP 813 OD2   6UPV_actin_only.pdb #1/C ILE 329 CA                                         0.424    3.576
6UPV_actin_only.pdb #1/A ASN 92 CA                                         4IGG_ABD_subunitB_prepped_minimized_with_6UPV_actin.pdb #4/D LYS 834 HZ2    0.421    3.579
6UPV_actin_only.pdb #1/C ARG 147 NH2                                       4IGG_ABD_subunitB_prepped_minimized_with_6UPV_actin.pdb #4/D MET 816 C      0.420    3.580
6UPV_actin_only.pdb #1/C ASP 311 OD1                                       4IGG_ABD_subunitB_prepped_minimized_with_6UPV_actin.pdb #4/D SER 810 CB     0.417    3.583
6UPV_actin_only.pdb #1/C LYS 328 CE                                        4IGG_ABD_subunitB_prepped_minimized_with_6UPV_actin.pdb #4/D VAL 812 CG1    0.417    3.583
6UPV_actin_only.pdb #1/C PRO 332 CB                                        4IGG_ABD_subunitB_prepped_minimized_with_6UPV_actin.pdb #4/D VAL 796 HG11   0.415    3.585
4IGG_ABD_subunitB_prepped_minimized_with_6UPV_actin.pdb #4/D LYS 834 HD3   6UPV_actin_only.pdb #1/A ASN 92 O                                           0.414    3.586
6UPV_actin_only.pdb #1/C ALA 144 O                                         4IGG_ABD_subunitB_prepped_minimized_with_6UPV_actin.pdb #4/D ILE 792 HB     0.412    3.588
4IGG_ABD_subunitB_prepped_minimized_with_6UPV_actin.pdb #4/D MET 816 HG2   6UPV_actin_only.pdb #1/C LYS 326 NZ                                         0.411    3.589
4IGG_ABD_subunitB_prepped_minimized_with_6UPV_actin.pdb #4/D GLN 789 CG    6UPV_actin_only.pdb #1/C GLY 146 O                                          0.408    3.592
4IGG_ABD_subunitB_prepped_minimized_with_6UPV_actin.pdb #4/D GLN 789 HE22  6UPV_actin_only.pdb #1/C ARG 147 O                                          0.406    3.594
4IGG_ABD_subunitB_prepped_minimized_with_6UPV_actin.pdb #4/D LYS 795 HE2   6UPV_actin_only.pdb #1/C GLU 334 CD                                         0.405    3.595
4IGG_ABD_subunitB_prepped_minimized_with_6UPV_actin.pdb #4/D GLN 789 HB3   6UPV_actin_only.pdb #1/C ARG 147 N                                          0.405    3.595
6UPV_actin_only.pdb #1/C PRO 333 CD                                        4IGG_ABD_subunitB_prepped_minimized_with_6UPV_actin.pdb #4/D VAL 796 HA     0.404    3.596
6UPV_actin_only.pdb #1/C LYS 328 CD                                        4IGG_ABD_subunitB_prepped_minimized_with_6UPV_actin.pdb #4/D VAL 812 HG12   0.401    3.599
4IGG_ABD_subunitB_prepped_minimized_with_6UPV_actin.pdb #4/D GLU 701 HA    6UPV_actin_only.pdb #1/A ARG 95 CZ                                          0.397    3.603
6UPV_actin_only.pdb #1/C THR 149 CG2                                       4IGG_ABD_subunitB_prepped_minimized_with_6UPV_actin.pdb #4/D GLN 820 NE2    0.397    3.603
6UPV_actin_only.pdb #1/C LYS 328 CA                                        4IGG_ABD_subunitB_prepped_minimized_with_6UPV_actin.pdb #4/D ASP 813 OD2    0.396    3.604
6UPV_actin_only.pdb #1/C THR 148 OG1                                       4IGG_ABD_subunitB_prepped_minimized_with_6UPV_actin.pdb #4/D ASN 824 HD21   0.396    3.604
4IGG_ABD_subunitB_prepped_minimized_with_6UPV_actin.pdb #4/D GLU 701 HA    6UPV_actin_only.pdb #1/A ARG 95 NH1                                         0.393    3.607
4IGG_ABD_subunitB_prepped_minimized_with_6UPV_actin.pdb #4/D LYS 834 HZ3   6UPV_actin_only.pdb #1/A ARG 95 CZ                                          0.392    3.608
4IGG_ABD_subunitB_prepped_minimized_with_6UPV_actin.pdb #4/D ASP 813 HB3   6UPV_actin_only.pdb #1/C ILE 329 O                                          0.390    3.610
4IGG_ABD_subunitB_prepped_minimized_with_6UPV_actin.pdb #4/D ASP 813 HA    6UPV_actin_only.pdb #1/C ILE 330 CG1                                        0.388    3.612
4IGG_ABD_subunitB_prepped_minimized_with_6UPV_actin.pdb #4/D GLN 789 NE2   6UPV_actin_only.pdb #1/C ARG 147 CA                                         0.385    3.615
4IGG_ABD_subunitB_prepped_minimized_with_6UPV_actin.pdb #4/D CYS 793 SG    6UPV_actin_only.pdb #1/C GLY 146 CA                                         0.379    3.621
6UPV_actin_only.pdb #1/C GLY 146 CA                                        4IGG_ABD_subunitB_prepped_minimized_with_6UPV_actin.pdb #4/D GLN 789 CB     0.377    3.623
6UPV_actin_only.pdb #1/C ILE 327 N                                         4IGG_ABD_subunitB_prepped_minimized_with_6UPV_actin.pdb #4/D LYS 683 HZ1    0.375    3.625
4IGG_ABD_subunitB_prepped_minimized_with_6UPV_actin.pdb #4/D GLN 789 HA    6UPV_actin_only.pdb #1/C GLY 146 C                                          0.374    3.626
6UPV_actin_only.pdb #1/C ARG 147 NE                                        4IGG_ABD_subunitB_prepped_minimized_with_6UPV_actin.pdb #4/D SER 817 CA     0.368    3.632
6UPV_actin_only.pdb #1/C LYS 328 CG                                        4IGG_ABD_subunitB_prepped_minimized_with_6UPV_actin.pdb #4/D ASP 813 CB     0.368    3.632
6UPV_actin_only.pdb #1/C LYS 326 CB                                        4IGG_ABD_subunitB_prepped_minimized_with_6UPV_actin.pdb #4/D LYS 683 CE     0.367    3.633
4IGG_ABD_subunitB_prepped_minimized_with_6UPV_actin.pdb #4/D LYS 795 HE2   6UPV_actin_only.pdb #1/C ILE 341 CD1                                        0.366    3.634
6UPV_actin_only.pdb #1/C ARG 147 CG                                        4IGG_ABD_subunitB_prepped_minimized_with_6UPV_actin.pdb #4/D SER 817 CB     0.362    3.638
4IGG_ABD_subunitB_prepped_minimized_with_6UPV_actin.pdb #4/D ASP 813 HA    6UPV_actin_only.pdb #1/C LYS 328 CD                                         0.357    3.643
6UPV_actin_only.pdb #1/C PRO 332 CB                                        4IGG_ABD_subunitB_prepped_minimized_with_6UPV_actin.pdb #4/D VAL 796 CG1    0.357    3.643
6UPV_actin_only.pdb #1/C THR 149 CG2                                       4IGG_ABD_subunitB_prepped_minimized_with_6UPV_actin.pdb #4/D GLN 820 HG2    0.348    3.652
4IGG_ABD_subunitB_prepped_minimized_with_6UPV_actin.pdb #4/D GLN 789 OE1   6UPV_actin_only.pdb #1/C THR 148 CB                                         0.347    3.653
6UPV_actin_only.pdb #1/A LYS 50 CE                                         4IGG_ABD_subunitB_prepped_minimized_with_6UPV_actin.pdb #4/D ASP 775 OD2    0.347    3.653
4IGG_ABD_subunitB_prepped_minimized_with_6UPV_actin.pdb #4/D LYS 683 HE2   6UPV_actin_only.pdb #1/C LYS 326 CD                                         0.345    3.655
4IGG_ABD_subunitB_prepped_minimized_with_6UPV_actin.pdb #4/D GLN 789 OE1   6UPV_actin_only.pdb #1/C THR 148 N                                          0.343    3.657
4IGG_ABD_subunitB_prepped_minimized_with_6UPV_actin.pdb #4/D LYS 795 HE2   6UPV_actin_only.pdb #1/C GLU 334 OE1                                        0.343    3.657
4IGG_ABD_subunitB_prepped_minimized_with_6UPV_actin.pdb #4/D ASP 813 CG    6UPV_actin_only.pdb #1/C ILE 329 CA                                         0.334    3.666
6UPV_actin_only.pdb #1/C LYS 326 CB                                        4IGG_ABD_subunitB_prepped_minimized_with_6UPV_actin.pdb #4/D LYS 683 CG     0.331    3.669
4IGG_ABD_subunitB_prepped_minimized_with_6UPV_actin.pdb #4/D GLN 789 HE22  6UPV_actin_only.pdb #1/C THR 148 CA                                         0.331    3.669
4IGG_ABD_subunitB_prepped_minimized_with_6UPV_actin.pdb #4/D LYS 683 HA    6UPV_actin_only.pdb #1/C LYS 326 CE                                         0.330    3.670
4IGG_ABD_subunitB_prepped_minimized_with_6UPV_actin.pdb #4/D ASP 813 HB2   6UPV_actin_only.pdb #1/C ILE 330 CG1                                        0.323    3.677
6UPV_actin_only.pdb #1/C LYS 328 CG                                        4IGG_ABD_subunitB_prepped_minimized_with_6UPV_actin.pdb #4/D ASP 813 CA     0.323    3.677
6UPV_actin_only.pdb #1/C LYS 326 NZ                                        4IGG_ABD_subunitB_prepped_minimized_with_6UPV_actin.pdb #4/D MET 816 CG     0.323    3.677
6UPV_actin_only.pdb #1/C ARG 147 NH2                                       4IGG_ABD_subunitB_prepped_minimized_with_6UPV_actin.pdb #4/D MET 816 CB     0.315    3.685
6UPV_actin_only.pdb #1/C ARG 147 NH2                                       4IGG_ABD_subunitB_prepped_minimized_with_6UPV_actin.pdb #4/D ASP 813 HA     0.310    3.690
6UPV_actin_only.pdb #1/A ARG 95 CB                                         4IGG_ABD_subunitB_prepped_minimized_with_6UPV_actin.pdb #4/D LYS 704 HE3    0.309    3.691
4IGG_ABD_subunitB_prepped_minimized_with_6UPV_actin.pdb #4/D ASP 813 CG    6UPV_actin_only.pdb #1/C LYS 328 CB                                         0.308    3.692
4IGG_ABD_subunitB_prepped_minimized_with_6UPV_actin.pdb #4/D GLN 789 O     6UPV_actin_only.pdb #1/C GLY 146 O                                          0.308    3.692
4IGG_ABD_subunitB_prepped_minimized_with_6UPV_actin.pdb #4/D SER 817 H     6UPV_actin_only.pdb #1/C ARG 147 NH1                                        0.308    3.692
4IGG_ABD_subunitB_prepped_minimized_with_6UPV_actin.pdb #4/D ASP 813 HB3   6UPV_actin_only.pdb #1/C ILE 329 C                                          0.305    3.695
4IGG_ABD_subunitB_prepped_minimized_with_6UPV_actin.pdb #4/D LYS 683 HA    6UPV_actin_only.pdb #1/C LYS 326 CD                                         0.304    3.696
6UPV_actin_only.pdb #1/A MET 47 CE                                         4IGG_ABD_subunitB_prepped_minimized_with_6UPV_actin.pdb #4/D LEU 785 CB     0.303    3.697
4IGG_ABD_subunitB_prepped_minimized_with_6UPV_actin.pdb #4/D LYS 704 HZ2   6UPV_actin_only.pdb #1/A ARG 95 NE                                          0.301    3.699
4IGG_ABD_subunitB_prepped_minimized_with_6UPV_actin.pdb #4/D MET 816 HG2   6UPV_actin_only.pdb #1/C LYS 328 CG                                         0.301    3.699
4IGG_ABD_subunitB_prepped_minimized_with_6UPV_actin.pdb #4/D LYS 683 CB    6UPV_actin_only.pdb #1/C LYS 326 NZ                                         0.297    3.703
4IGG_ABD_subunitB_prepped_minimized_with_6UPV_actin.pdb #4/D LYS 683 HD3   6UPV_actin_only.pdb #1/C LYS 326 NZ                                         0.295    3.705
6UPV_actin_only.pdb #1/C TYR 143 C                                         4IGG_ABD_subunitB_prepped_minimized_with_6UPV_actin.pdb #4/D ILE 792 CD1    0.292    3.708
6UPV_actin_only.pdb #1/A ARG 95 O                                          4IGG_ABD_subunitB_prepped_minimized_with_6UPV_actin.pdb #4/D MET 861 CE     0.292    3.708
6UPV_actin_only.pdb #1/A ASN 92 OD1                                        4IGG_ABD_subunitB_prepped_minimized_with_6UPV_actin.pdb #4/D LYS 834 CD     0.283    3.717
4IGG_ABD_subunitB_prepped_minimized_with_6UPV_actin.pdb #4/D ALA 778 HB1   6UPV_actin_only.pdb #1/A GLN 49 O                                           0.280    3.720
6UPV_actin_only.pdb #1/A LYS 50 NZ                                         4IGG_ABD_subunitB_prepped_minimized_with_6UPV_actin.pdb #4/D TYR 779 HE2    0.279    3.721
6UPV_actin_only.pdb #1/C ARG 147 CA                                        4IGG_ABD_subunitB_prepped_minimized_with_6UPV_actin.pdb #4/D GLN 789 HE22   0.278    3.722
4IGG_ABD_subunitB_prepped_minimized_with_6UPV_actin.pdb #4/D ASP 813 CB    6UPV_actin_only.pdb #1/C ILE 330 N                                          0.273    3.727
4IGG_ABD_subunitB_prepped_minimized_with_6UPV_actin.pdb #4/D GLN 789 HE21  6UPV_actin_only.pdb #1/C ARG 147 CA                                         0.273    3.727
6UPV_actin_only.pdb #1/C LYS 328 CE                                        4IGG_ABD_subunitB_prepped_minimized_with_6UPV_actin.pdb #4/D GLN 680 HG2    0.270    3.730
4IGG_ABD_subunitB_prepped_minimized_with_6UPV_actin.pdb #4/D ASP 813 CB    6UPV_actin_only.pdb #1/C ILE 329 C                                          0.269    3.731
4IGG_ABD_subunitB_prepped_minimized_with_6UPV_actin.pdb #4/D VAL 796 HG12  6UPV_actin_only.pdb #1/C PRO 332 CG                                         0.268    3.732
6UPV_actin_only.pdb #1/C GLY 146 O                                         4IGG_ABD_subunitB_prepped_minimized_with_6UPV_actin.pdb #4/D GLN 789 HB2    0.264    3.736
4IGG_ABD_subunitB_prepped_minimized_with_6UPV_actin.pdb #4/D ASP 813 CA    6UPV_actin_only.pdb #1/C ILE 330 CG1                                        0.263    3.737
6UPV_actin_only.pdb #1/A MET 47 SD                                         4IGG_ABD_subunitB_prepped_minimized_with_6UPV_actin.pdb #4/D TYR 786 OH     0.263    3.737
4IGG_ABD_subunitB_prepped_minimized_with_6UPV_actin.pdb #4/D GLU 701 CD    6UPV_actin_only.pdb #1/A ARG 95 CZ                                          0.259    3.741
4IGG_ABD_subunitB_prepped_minimized_with_6UPV_actin.pdb #4/D ILE 792 HD11  6UPV_actin_only.pdb #1/C SER 145 N                                          0.256    3.744
4IGG_ABD_subunitB_prepped_minimized_with_6UPV_actin.pdb #4/D SER 810 HB3   6UPV_actin_only.pdb #1/C ASP 311 OD2                                        0.255    3.745
4IGG_ABD_subunitB_prepped_minimized_with_6UPV_actin.pdb #4/D VAL 812 H     6UPV_actin_only.pdb #1/C LYS 328 NZ                                         0.255    3.745
4IGG_ABD_subunitB_prepped_minimized_with_6UPV_actin.pdb #4/D ASP 813 HB2   6UPV_actin_only.pdb #1/C ILE 329 C                                          0.246    3.754
4IGG_ABD_subunitB_prepped_minimized_with_6UPV_actin.pdb #4/D GLU 701 HA    6UPV_actin_only.pdb #1/A ARG 95 NE                                          0.246    3.754
4IGG_ABD_subunitB_prepped_minimized_with_6UPV_actin.pdb #4/D GLN 789 CD    6UPV_actin_only.pdb #1/C GLY 146 O                                          0.244    3.756
6UPV_actin_only.pdb #1/A MET 47 CE                                         4IGG_ABD_subunitB_prepped_minimized_with_6UPV_actin.pdb #4/D LEU 785 HB2    0.243    3.757
6UPV_actin_only.pdb #1/A ARG 95 CD                                         4IGG_ABD_subunitB_prepped_minimized_with_6UPV_actin.pdb #4/D LYS 704 CD     0.242    3.758
6UPV_actin_only.pdb #1/A MET 47 CE                                         4IGG_ABD_subunitB_prepped_minimized_with_6UPV_actin.pdb #4/D LEU 785 CG     0.242    3.758
4IGG_ABD_subunitB_prepped_minimized_with_6UPV_actin.pdb #4/D GLY 811 HA2   6UPV_actin_only.pdb #1/C LYS 328 NZ                                         0.239    3.761
4IGG_ABD_subunitB_prepped_minimized_with_6UPV_actin.pdb #4/D VAL 796 HG11  6UPV_actin_only.pdb #1/C PRO 332 CG                                         0.238    3.762
4IGG_ABD_subunitB_prepped_minimized_with_6UPV_actin.pdb #4/D ASP 813 O     6UPV_actin_only.pdb #1/C ILE 330 CG1                                        0.238    3.762
6UPV_actin_only.pdb #1/C LYS 328 CE                                        4IGG_ABD_subunitB_prepped_minimized_with_6UPV_actin.pdb #4/D ASP 813 HB2    0.238    3.762
6UPV_actin_only.pdb #1/A GLU 57 OE1                                        4IGG_ABD_subunitB_prepped_minimized_with_6UPV_actin.pdb #4/D GLN 831 CD     0.236    3.764
6UPV_actin_only.pdb #1/A ARG 95 NH1                                        4IGG_ABD_subunitB_prepped_minimized_with_6UPV_actin.pdb #4/D GLU 701 HB2    0.236    3.764
6UPV_actin_only.pdb #1/C GLN 314 NE2                                       4IGG_ABD_subunitB_prepped_minimized_with_6UPV_actin.pdb #4/D GLY 811 HA3    0.235    3.765
6UPV_actin_only.pdb #1/C GLU 167 OE2                                       4IGG_ABD_subunitB_prepped_minimized_with_6UPV_actin.pdb #4/D ASN 824 CG     0.234    3.766
4IGG_ABD_subunitB_prepped_minimized_with_6UPV_actin.pdb #4/D LYS 683 HE2   6UPV_actin_only.pdb #1/C LYS 326 CG                                         0.230    3.770
4IGG_ABD_subunitB_prepped_minimized_with_6UPV_actin.pdb #4/D ASN 824 HD21  6UPV_actin_only.pdb #1/C GLU 167 CD                                         0.229    3.771
4IGG_ABD_subunitB_prepped_minimized_with_6UPV_actin.pdb #4/D GLN 820 HG2   6UPV_actin_only.pdb #1/C ASN 296 OD1                                        0.228    3.772
4IGG_ABD_subunitB_prepped_minimized_with_6UPV_actin.pdb #4/D LYS 683 CB    6UPV_actin_only.pdb #1/C LYS 326 CE                                         0.225    3.775
6UPV_actin_only.pdb #1/C LYS 326 CB                                        4IGG_ABD_subunitB_prepped_minimized_with_6UPV_actin.pdb #4/D LYS 683 HD3    0.223    3.777
6UPV_actin_only.pdb #1/C ARG 147 NH2                                       4IGG_ABD_subunitB_prepped_minimized_with_6UPV_actin.pdb #4/D ASP 813 C      0.222    3.778
4IGG_ABD_subunitB_prepped_minimized_with_6UPV_actin.pdb #4/D GLY 811 HA3   6UPV_actin_only.pdb #1/C LYS 328 CD                                         0.220    3.780
6UPV_actin_only.pdb #1/C GLU 334 CG                                        4IGG_ABD_subunitB_prepped_minimized_with_6UPV_actin.pdb #4/D LYS 795 HD2    0.218    3.782
6UPV_actin_only.pdb #1/A GLY 46 CA                                         4IGG_ABD_subunitB_prepped_minimized_with_6UPV_actin.pdb #4/D GLN 781 HB2    0.218    3.782
6UPV_actin_only.pdb #1/A ASN 92 CA                                         4IGG_ABD_subunitB_prepped_minimized_with_6UPV_actin.pdb #4/D LYS 834 HD3    0.217    3.783
6UPV_actin_only.pdb #1/A ARG 95 CD                                         4IGG_ABD_subunitB_prepped_minimized_with_6UPV_actin.pdb #4/D LYS 704 HZ3    0.213    3.787
4IGG_ABD_subunitB_prepped_minimized_with_6UPV_actin.pdb #4/D VAL 838 HG13  6UPV_actin_only.pdb #1/A HIS 87 NE2                                         0.211    3.789
4IGG_ABD_subunitB_prepped_minimized_with_6UPV_actin.pdb #4/D ILE 792 HG13  6UPV_actin_only.pdb #1/C SER 145 O                                          0.210    3.790
6UPV_actin_only.pdb #1/A VAL 45 O                                          4IGG_ABD_subunitB_prepped_minimized_with_6UPV_actin.pdb #4/D LEU 785 HD13   0.207    3.793
4IGG_ABD_subunitB_prepped_minimized_with_6UPV_actin.pdb #4/D VAL 838 HG21  6UPV_actin_only.pdb #1/A ASN 92 CG                                          0.206    3.794
6UPV_actin_only.pdb #1/A MET 47 CE                                         4IGG_ABD_subunitB_prepped_minimized_with_6UPV_actin.pdb #4/D TYR 786 HE1    0.206    3.794
6UPV_actin_only.pdb #1/C GLY 146 O                                         4IGG_ABD_subunitB_prepped_minimized_with_6UPV_actin.pdb #4/D ALA 821 CB     0.206    3.794
4IGG_ABD_subunitB_prepped_minimized_with_6UPV_actin.pdb #4/D LYS 683 CG    6UPV_actin_only.pdb #1/C LYS 326 CG                                         0.206    3.794
4IGG_ABD_subunitB_prepped_minimized_with_6UPV_actin.pdb #4/D LEU 785 HD22  6UPV_actin_only.pdb #1/A MET 47 SD                                          0.205    3.795
6UPV_actin_only.pdb #1/C GLY 146 C                                         4IGG_ABD_subunitB_prepped_minimized_with_6UPV_actin.pdb #4/D GLN 789 NE2    0.203    3.797
4IGG_ABD_subunitB_prepped_minimized_with_6UPV_actin.pdb #4/D ASP 813 CB    6UPV_actin_only.pdb #1/C ILE 330 CG2                                        0.201    3.799
4IGG_ABD_subunitB_prepped_minimized_with_6UPV_actin.pdb #4/D ASP 813 CG    6UPV_actin_only.pdb #1/C ILE 330 CB                                         0.201    3.799
4IGG_ABD_subunitB_prepped_minimized_with_6UPV_actin.pdb #4/D GLN 789 HE21  6UPV_actin_only.pdb #1/C ARG 147 C                                          0.200    3.800
6UPV_actin_only.pdb #1/C ILE 327 O                                         4IGG_ABD_subunitB_prepped_minimized_with_6UPV_actin.pdb #4/D LYS 683 HZ3    0.198    3.802
6UPV_actin_only.pdb #1/A LYS 50 NZ                                         4IGG_ABD_subunitB_prepped_minimized_with_6UPV_actin.pdb #4/D TYR 779 CE2    0.197    3.803
6UPV_actin_only.pdb #1/C LYS 328 NZ                                        4IGG_ABD_subunitB_prepped_minimized_with_6UPV_actin.pdb #4/D VAL 812 HA     0.196    3.804
4IGG_ABD_subunitB_prepped_minimized_with_6UPV_actin.pdb #4/D ASP 813 OD2   6UPV_actin_only.pdb #1/C ILE 330 N                                          0.195    3.805
6UPV_actin_only.pdb #1/A LYS 50 CE                                         4IGG_ABD_subunitB_prepped_minimized_with_6UPV_actin.pdb #4/D ASP 775 CG     0.195    3.805
6UPV_actin_only.pdb #1/A ASN 92 O                                          4IGG_ABD_subunitB_prepped_minimized_with_6UPV_actin.pdb #4/D LYS 834 CE     0.194    3.806
6UPV_actin_only.pdb #1/C LYS 328 NZ                                        4IGG_ABD_subunitB_prepped_minimized_with_6UPV_actin.pdb #4/D SER 814 N      0.193    3.807
6UPV_actin_only.pdb #1/C PRO 333 CG                                        4IGG_ABD_subunitB_prepped_minimized_with_6UPV_actin.pdb #4/D LYS 797 HB3    0.192    3.808
6UPV_actin_only.pdb #1/A GLU 57 CD                                         4IGG_ABD_subunitB_prepped_minimized_with_6UPV_actin.pdb #4/D GLN 831 NE2    0.191    3.809
4IGG_ABD_subunitB_prepped_minimized_with_6UPV_actin.pdb #4/D CYS 793 HG    6UPV_actin_only.pdb #1/C GLY 146 N                                          0.191    3.809
6UPV_actin_only.pdb #1/C SER 145 O                                         4IGG_ABD_subunitB_prepped_minimized_with_6UPV_actin.pdb #4/D CYS 793 HG     0.188    3.812
4IGG_ABD_subunitB_prepped_minimized_with_6UPV_actin.pdb #4/D GLU 701 OE1   6UPV_actin_only.pdb #1/A ARG 95 CZ                                          0.186    3.814
4IGG_ABD_subunitB_prepped_minimized_with_6UPV_actin.pdb #4/D LYS 683 HD3   6UPV_actin_only.pdb #1/C LYS 326 CE                                         0.184    3.816
6UPV_actin_only.pdb #1/C GLY 146 N                                         4IGG_ABD_subunitB_prepped_minimized_with_6UPV_actin.pdb #4/D GLN 789 HG2    0.184    3.816
6UPV_actin_only.pdb #1/C GLY 146 CA                                        4IGG_ABD_subunitB_prepped_minimized_with_6UPV_actin.pdb #4/D GLN 789 C      0.183    3.817
4IGG_ABD_subunitB_prepped_minimized_with_6UPV_actin.pdb #4/D ASP 813 HB2   6UPV_actin_only.pdb #1/C ILE 330 CB                                         0.183    3.817
6UPV_actin_only.pdb #1/A MET 47 CE                                         4IGG_ABD_subunitB_prepped_minimized_with_6UPV_actin.pdb #4/D TYR 786 CE1    0.181    3.819
6UPV_actin_only.pdb #1/C SER 145 O                                         4IGG_ABD_subunitB_prepped_minimized_with_6UPV_actin.pdb #4/D CYS 793 SG     0.179    3.821
4IGG_ABD_subunitB_prepped_minimized_with_6UPV_actin.pdb #4/D GLU 701 OE1   6UPV_actin_only.pdb #1/A ARG 95 NE                                          0.179    3.821
6UPV_actin_only.pdb #1/C LYS 328 CG                                        4IGG_ABD_subunitB_prepped_minimized_with_6UPV_actin.pdb #4/D ASP 813 N      0.179    3.821
6UPV_actin_only.pdb #1/A MET 47 SD                                         4IGG_ABD_subunitB_prepped_minimized_with_6UPV_actin.pdb #4/D ARG 782 HD2    0.178    3.822
6UPV_actin_only.pdb #1/C GLY 146 C                                         4IGG_ABD_subunitB_prepped_minimized_with_6UPV_actin.pdb #4/D GLN 789 CD     0.178    3.822
4IGG_ABD_subunitB_prepped_minimized_with_6UPV_actin.pdb #4/D ILE 792 HD11  6UPV_actin_only.pdb #1/C SER 145 C                                          0.176    3.824
6UPV_actin_only.pdb #1/C LYS 326 CG                                        4IGG_ABD_subunitB_prepped_minimized_with_6UPV_actin.pdb #4/D GLU 686 OE2    0.175    3.825
6UPV_actin_only.pdb #1/A GLN 49 C                                          4IGG_ABD_subunitB_prepped_minimized_with_6UPV_actin.pdb #4/D ALA 778 HB2    0.174    3.826
6UPV_actin_only.pdb #1/A ASN 92 OD1                                        4IGG_ABD_subunitB_prepped_minimized_with_6UPV_actin.pdb #4/D LYS 834 CB     0.174    3.826
6UPV_actin_only.pdb #1/C GLY 146 N                                         4IGG_ABD_subunitB_prepped_minimized_with_6UPV_actin.pdb #4/D GLN 789 HA     0.173    3.827
6UPV_actin_only.pdb #1/A MET 47 SD                                         4IGG_ABD_subunitB_prepped_minimized_with_6UPV_actin.pdb #4/D TYR 786 HH     0.172    3.828
6UPV_actin_only.pdb #1/C LYS 328 CE                                        4IGG_ABD_subunitB_prepped_minimized_with_6UPV_actin.pdb #4/D VAL 812 HG13   0.171    3.829
4IGG_ABD_subunitB_prepped_minimized_with_6UPV_actin.pdb #4/D GLN 789 HA    6UPV_actin_only.pdb #1/C GLY 146 O                                          0.171    3.829
6UPV_actin_only.pdb #1/A ARG 28 O                                          4IGG_ABD_subunitB_prepped_minimized_with_6UPV_actin.pdb #4/D ASP 876 O      0.167    3.833
4IGG_ABD_subunitB_prepped_minimized_with_6UPV_actin.pdb #4/D ILE 792 CD1   6UPV_actin_only.pdb #1/C ILE 345 CD1                                        0.165    3.835
4IGG_ABD_subunitB_prepped_minimized_with_6UPV_actin.pdb #4/D GLN 789 CD    6UPV_actin_only.pdb #1/C THR 148 N                                          0.164    3.836
6UPV_actin_only.pdb #1/C ASP 311 CG                                        4IGG_ABD_subunitB_prepped_minimized_with_6UPV_actin.pdb #4/D SER 810 HB3    0.163    3.837
4IGG_ABD_subunitB_prepped_minimized_with_6UPV_actin.pdb #4/D ASP 813 OD1   6UPV_actin_only.pdb #1/C LYS 328 CE                                         0.161    3.839
6UPV_actin_only.pdb #1/C ARG 147 NH2                                       4IGG_ABD_subunitB_prepped_minimized_with_6UPV_actin.pdb #4/D SER 817 HA     0.160    3.840
6UPV_actin_only.pdb #1/C GLY 146 CA                                        4IGG_ABD_subunitB_prepped_minimized_with_6UPV_actin.pdb #4/D GLN 789 CG     0.159    3.841
6UPV_actin_only.pdb #1/A ARG 95 CD                                         4IGG_ABD_subunitB_prepped_minimized_with_6UPV_actin.pdb #4/D LYS 704 HZ1    0.157    3.843
4IGG_ABD_subunitB_prepped_minimized_with_6UPV_actin.pdb #4/D ASP 813 O     6UPV_actin_only.pdb #1/C ILE 330 CG2                                        0.155    3.845
6UPV_actin_only.pdb #1/A ARG 95 CG                                         4IGG_ABD_subunitB_prepped_minimized_with_6UPV_actin.pdb #4/D LYS 704 HZ2    0.152    3.848
4IGG_ABD_subunitB_prepped_minimized_with_6UPV_actin.pdb #4/D GLN 789 CA    6UPV_actin_only.pdb #1/C GLY 146 O                                          0.152    3.848
6UPV_actin_only.pdb #1/A MET 47 CG                                         4IGG_ABD_subunitB_prepped_minimized_with_6UPV_actin.pdb #4/D LEU 785 CD2    0.151    3.849
4IGG_ABD_subunitB_prepped_minimized_with_6UPV_actin.pdb #4/D GLN 820 HE22  6UPV_actin_only.pdb #1/C ASP 292 OD1                                        0.150    3.850
4IGG_ABD_subunitB_prepped_minimized_with_6UPV_actin.pdb #4/D GLN 789 CD    6UPV_actin_only.pdb #1/C ARG 147 N                                          0.147    3.853
4IGG_ABD_subunitB_prepped_minimized_with_6UPV_actin.pdb #4/D ASP 813 HB3   6UPV_actin_only.pdb #1/C ILE 330 C                                          0.142    3.858
4IGG_ABD_subunitB_prepped_minimized_with_6UPV_actin.pdb #4/D ILE 792 HG13  6UPV_actin_only.pdb #1/C SER 145 CA                                         0.141    3.859
6UPV_actin_only.pdb #1/C THR 148 CG2                                       4IGG_ABD_subunitB_prepped_minimized_with_6UPV_actin.pdb #4/D TYR 786 HD1    0.140    3.860
4IGG_ABD_subunitB_prepped_minimized_with_6UPV_actin.pdb #4/D LYS 704 HZ2   6UPV_actin_only.pdb #1/A ARG 95 NH1                                         0.140    3.860
6UPV_actin_only.pdb #1/A ARG 95 CD                                         4IGG_ABD_subunitB_prepped_minimized_with_6UPV_actin.pdb #4/D GLU 701 CD     0.138    3.862
4IGG_ABD_subunitB_prepped_minimized_with_6UPV_actin.pdb #4/D ILE 792 CD1   6UPV_actin_only.pdb #1/C ALA 144 C                                          0.135    3.865
6UPV_actin_only.pdb #1/C LYS 328 CE                                        4IGG_ABD_subunitB_prepped_minimized_with_6UPV_actin.pdb #4/D VAL 812 CB     0.134    3.866
4IGG_ABD_subunitB_prepped_minimized_with_6UPV_actin.pdb #4/D TYR 786 CE1   6UPV_actin_only.pdb #1/C THR 148 OG1                                        0.132    3.868
6UPV_actin_only.pdb #1/A ASN 92 O                                          4IGG_ABD_subunitB_prepped_minimized_with_6UPV_actin.pdb #4/D LYS 834 HE3    0.132    3.868
4IGG_ABD_subunitB_prepped_minimized_with_6UPV_actin.pdb #4/D ILE 792 HG13  6UPV_actin_only.pdb #1/C ALA 144 O                                          0.132    3.868
4IGG_ABD_subunitB_prepped_minimized_with_6UPV_actin.pdb #4/D LYS 683 HE2   6UPV_actin_only.pdb #1/C ILE 327 O                                          0.132    3.868
4IGG_ABD_subunitB_prepped_minimized_with_6UPV_actin.pdb #4/D ASP 813 HB2   6UPV_actin_only.pdb #1/C ILE 330 N                                          0.131    3.869
6UPV_actin_only.pdb #1/C PRO 332 CB                                        4IGG_ABD_subunitB_prepped_minimized_with_6UPV_actin.pdb #4/D VAL 796 HG13   0.130    3.870
4IGG_ABD_subunitB_prepped_minimized_with_6UPV_actin.pdb #4/D LYS 704 HE3   6UPV_actin_only.pdb #1/A ARG 95 NH1                                         0.128    3.872
6UPV_actin_only.pdb #1/A GLN 49 O                                          4IGG_ABD_subunitB_prepped_minimized_with_6UPV_actin.pdb #4/D ALA 778 CB     0.126    3.874
6UPV_actin_only.pdb #1/C GLU 334 OE2                                       4IGG_ABD_subunitB_prepped_minimized_with_6UPV_actin.pdb #4/D LYS 795 CD     0.126    3.874
6UPV_actin_only.pdb #1/C LYS 326 CB                                        4IGG_ABD_subunitB_prepped_minimized_with_6UPV_actin.pdb #4/D LYS 683 CD     0.125    3.875
4IGG_ABD_subunitB_prepped_minimized_with_6UPV_actin.pdb #4/D LYS 683 HD3   6UPV_actin_only.pdb #1/C LYS 326 CG                                         0.125    3.875
4IGG_ABD_subunitB_prepped_minimized_with_6UPV_actin.pdb #4/D TYR 786 OH    6UPV_actin_only.pdb #1/C GLU 167 OE2                                        0.120    3.880
4IGG_ABD_subunitB_prepped_minimized_with_6UPV_actin.pdb #4/D GLN 789 HE21  6UPV_actin_only.pdb #1/C ARG 147 N                                          0.119    3.881
6UPV_actin_only.pdb #1/C LYS 328 CG                                        4IGG_ABD_subunitB_prepped_minimized_with_6UPV_actin.pdb #4/D MET 816 HB2    0.114    3.886
6UPV_actin_only.pdb #1/C LYS 326 CE                                        4IGG_ABD_subunitB_prepped_minimized_with_6UPV_actin.pdb #4/D MET 816 SD     0.113    3.887
4IGG_ABD_subunitB_prepped_minimized_with_6UPV_actin.pdb #4/D LEU 785 HD21  6UPV_actin_only.pdb #1/A MET 47 CG                                          0.112    3.888
6UPV_actin_only.pdb #1/A ARG 95 CD                                         4IGG_ABD_subunitB_prepped_minimized_with_6UPV_actin.pdb #4/D LYS 704 HD3    0.111    3.889
4IGG_ABD_subunitB_prepped_minimized_with_6UPV_actin.pdb #4/D ILE 792 HG13  6UPV_actin_only.pdb #1/C SER 145 N                                          0.109    3.891
4IGG_ABD_subunitB_prepped_minimized_with_6UPV_actin.pdb #4/D LEU 785 HD13  6UPV_actin_only.pdb #1/C TYR 143 CE1                                        0.107    3.893
6UPV_actin_only.pdb #1/C GLU 167 OE2                                       4IGG_ABD_subunitB_prepped_minimized_with_6UPV_actin.pdb #4/D ASN 824 OD1    0.106    3.894
4IGG_ABD_subunitB_prepped_minimized_with_6UPV_actin.pdb #4/D ILE 792 HD11  6UPV_actin_only.pdb #1/C ALA 144 C                                          0.103    3.897
6UPV_actin_only.pdb #1/A LYS 50 CE                                         4IGG_ABD_subunitB_prepped_minimized_with_6UPV_actin.pdb #4/D TYR 779 HH     0.101    3.899
4IGG_ABD_subunitB_prepped_minimized_with_6UPV_actin.pdb #4/D GLN 789 NE2   6UPV_actin_only.pdb #1/C ARG 147 N                                          0.101    3.899
6UPV_actin_only.pdb #1/C LYS 326 NZ                                        4IGG_ABD_subunitB_prepped_minimized_with_6UPV_actin.pdb #4/D MET 816 CE     0.101    3.899
4IGG_ABD_subunitB_prepped_minimized_with_6UPV_actin.pdb #4/D GLN 789 CD    6UPV_actin_only.pdb #1/C ARG 147 CA                                         0.100    3.900
4IGG_ABD_subunitB_prepped_minimized_with_6UPV_actin.pdb #4/D MET 816 HB2   6UPV_actin_only.pdb #1/C LYS 328 NZ                                         0.099    3.901
6UPV_actin_only.pdb #1/C LYS 328 CD                                        4IGG_ABD_subunitB_prepped_minimized_with_6UPV_actin.pdb #4/D GLY 811 HA2    0.097    3.903
6UPV_actin_only.pdb #1/C THR 148 OG1                                       4IGG_ABD_subunitB_prepped_minimized_with_6UPV_actin.pdb #4/D ASN 824 HD22   0.097    3.903
6UPV_actin_only.pdb #1/C THR 148 CG2                                       4IGG_ABD_subunitB_prepped_minimized_with_6UPV_actin.pdb #4/D LEU 785 HG     0.096    3.904
4IGG_ABD_subunitB_prepped_minimized_with_6UPV_actin.pdb #4/D GLY 811 HA3   6UPV_actin_only.pdb #1/C ILE 329 O                                          0.090    3.910
6UPV_actin_only.pdb #1/A ARG 95 CB                                         4IGG_ABD_subunitB_prepped_minimized_with_6UPV_actin.pdb #4/D LYS 704 CE     0.089    3.911
6UPV_actin_only.pdb #1/C ALA 144 C                                         4IGG_ABD_subunitB_prepped_minimized_with_6UPV_actin.pdb #4/D ILE 792 HG13   0.089    3.911
4IGG_ABD_subunitB_prepped_minimized_with_6UPV_actin.pdb #4/D CYS 793 SG    6UPV_actin_only.pdb #1/C GLY 146 C                                          0.088    3.912
4IGG_ABD_subunitB_prepped_minimized_with_6UPV_actin.pdb #4/D SER 817 HG    6UPV_actin_only.pdb #1/C ASN 296 CG                                         0.088    3.912
4IGG_ABD_subunitB_prepped_minimized_with_6UPV_actin.pdb #4/D ASP 813 CA    6UPV_actin_only.pdb #1/C LYS 328 CD                                         0.086    3.914
4IGG_ABD_subunitB_prepped_minimized_with_6UPV_actin.pdb #4/D GLN 789 CG    6UPV_actin_only.pdb #1/C ARG 147 O                                          0.086    3.914
6UPV_actin_only.pdb #1/A GLY 46 O                                          4IGG_ABD_subunitB_prepped_minimized_with_6UPV_actin.pdb #4/D ARG 782 HG2    0.085    3.915
4IGG_ABD_subunitB_prepped_minimized_with_6UPV_actin.pdb #4/D LYS 795 HD2   6UPV_actin_only.pdb #1/C GLU 334 OE1                                        0.084    3.916
6UPV_actin_only.pdb #1/A MET 47 CE                                         4IGG_ABD_subunitB_prepped_minimized_with_6UPV_actin.pdb #4/D TYR 786 CZ     0.083    3.917
4IGG_ABD_subunitB_prepped_minimized_with_6UPV_actin.pdb #4/D GLN 789 C     6UPV_actin_only.pdb #1/C GLY 146 O                                          0.080    3.920
6UPV_actin_only.pdb #1/A ARG 95 CD                                         4IGG_ABD_subunitB_prepped_minimized_with_6UPV_actin.pdb #4/D GLU 701 OE2    0.078    3.922
4IGG_ABD_subunitB_prepped_minimized_with_6UPV_actin.pdb #4/D GLU 701 OE2   6UPV_actin_only.pdb #1/A ARG 95 NE                                          0.076    3.924
6UPV_actin_only.pdb #1/C GLY 146 C                                         4IGG_ABD_subunitB_prepped_minimized_with_6UPV_actin.pdb #4/D ALA 821 HB2    0.072    3.928
4IGG_ABD_subunitB_prepped_minimized_with_6UPV_actin.pdb #4/D MET 861 HE1   6UPV_actin_only.pdb #1/A ARG 95 CB                                          0.071    3.929
4IGG_ABD_subunitB_prepped_minimized_with_6UPV_actin.pdb #4/D ASP 813 CG    6UPV_actin_only.pdb #1/C LYS 328 O                                          0.070    3.930
4IGG_ABD_subunitB_prepped_minimized_with_6UPV_actin.pdb #4/D LYS 834 HZ1   6UPV_actin_only.pdb #1/A ARG 95 CZ                                          0.069    3.931
4IGG_ABD_subunitB_prepped_minimized_with_6UPV_actin.pdb #4/D GLN 789 OE1   6UPV_actin_only.pdb #1/C THR 148 CA                                         0.060    3.940
4IGG_ABD_subunitB_prepped_minimized_with_6UPV_actin.pdb #4/D GLN 789 CG    6UPV_actin_only.pdb #1/C ARG 147 N                                          0.058    3.942
4IGG_ABD_subunitB_prepped_minimized_with_6UPV_actin.pdb #4/D TYR 837 HE2   6UPV_actin_only.pdb #1/A TYR 91 C                                           0.055    3.945
4IGG_ABD_subunitB_prepped_minimized_with_6UPV_actin.pdb #4/D LYS 834 HZ2   6UPV_actin_only.pdb #1/A ASN 92 CB                                          0.055    3.945
6UPV_actin_only.pdb #1/A HIS 87 CE1                                        4IGG_ABD_subunitB_prepped_minimized_with_6UPV_actin.pdb #4/D VAL 838 HG13   0.055    3.945
6UPV_actin_only.pdb #1/C TYR 143 O                                         4IGG_ABD_subunitB_prepped_minimized_with_6UPV_actin.pdb #4/D ILE 792 CG1    0.050    3.950
6UPV_actin_only.pdb #1/C THR 149 CG2                                       4IGG_ABD_subunitB_prepped_minimized_with_6UPV_actin.pdb #4/D GLN 820 HE22   0.049    3.951
6UPV_actin_only.pdb #1/A ARG 95 CG                                         4IGG_ABD_subunitB_prepped_minimized_with_6UPV_actin.pdb #4/D GLU 701 OE1    0.049    3.951
4IGG_ABD_subunitB_prepped_minimized_with_6UPV_actin.pdb #4/D ILE 792 CD1   6UPV_actin_only.pdb #1/C ALA 144 CA                                         0.047    3.953
4IGG_ABD_subunitB_prepped_minimized_with_6UPV_actin.pdb #4/D LYS 683 HZ1   6UPV_actin_only.pdb #1/C ILE 327 CA                                         0.044    3.956
6UPV_actin_only.pdb #1/C LYS 326 NZ                                        4IGG_ABD_subunitB_prepped_minimized_with_6UPV_actin.pdb #4/D MET 816 HG3    0.043    3.957
4IGG_ABD_subunitB_prepped_minimized_with_6UPV_actin.pdb #4/D LYS 795 CE    6UPV_actin_only.pdb #1/C GLU 334 CD                                         0.043    3.957
4IGG_ABD_subunitB_prepped_minimized_with_6UPV_actin.pdb #4/D GLN 789 O     6UPV_actin_only.pdb #1/C GLY 146 C                                          0.042    3.958
6UPV_actin_only.pdb #1/A GLU 57 CG                                         4IGG_ABD_subunitB_prepped_minimized_with_6UPV_actin.pdb #4/D GLN 831 HE22   0.040    3.960
4IGG_ABD_subunitB_prepped_minimized_with_6UPV_actin.pdb #4/D MET 816 HG2   6UPV_actin_only.pdb #1/C ASN 296 ND2                                        0.038    3.962
4IGG_ABD_subunitB_prepped_minimized_with_6UPV_actin.pdb #4/D VAL 812 HG12  6UPV_actin_only.pdb #1/C LYS 328 NZ                                         0.037    3.963
4IGG_ABD_subunitB_prepped_minimized_with_6UPV_actin.pdb #4/D VAL 838 HG13  6UPV_actin_only.pdb #1/A TYR 91 CG                                          0.036    3.964
6UPV_actin_only.pdb #1/A TYR 91 CA                                         4IGG_ABD_subunitB_prepped_minimized_with_6UPV_actin.pdb #4/D TYR 837 HE2    0.036    3.964
4IGG_ABD_subunitB_prepped_minimized_with_6UPV_actin.pdb #4/D LYS 683 HZ1   6UPV_actin_only.pdb #1/C LYS 328 N                                          0.030    3.970
4IGG_ABD_subunitB_prepped_minimized_with_6UPV_actin.pdb #4/D LYS 683 HD3   6UPV_actin_only.pdb #1/C ILE 327 O                                          0.028    3.972
6UPV_actin_only.pdb #1/A TYR 91 CB                                         4IGG_ABD_subunitB_prepped_minimized_with_6UPV_actin.pdb #4/D VAL 838 HG21   0.026    3.974
6UPV_actin_only.pdb #1/A ASN 92 C                                          4IGG_ABD_subunitB_prepped_minimized_with_6UPV_actin.pdb #4/D LYS 834 NZ     0.026    3.974
4IGG_ABD_subunitB_prepped_minimized_with_6UPV_actin.pdb #4/D VAL 838 HG21  6UPV_actin_only.pdb #1/A ASN 92 ND2                                         0.025    3.975
6UPV_actin_only.pdb #1/A ARG 95 CD                                         4IGG_ABD_subunitB_prepped_minimized_with_6UPV_actin.pdb #4/D GLU 701 HA     0.024    3.976
4IGG_ABD_subunitB_prepped_minimized_with_6UPV_actin.pdb #4/D ILE 792 HD11  6UPV_actin_only.pdb #1/C GLY 146 C                                          0.024    3.976
6UPV_actin_only.pdb #1/C ARG 147 CG                                        4IGG_ABD_subunitB_prepped_minimized_with_6UPV_actin.pdb #4/D SER 817 HB2    0.022    3.978
4IGG_ABD_subunitB_prepped_minimized_with_6UPV_actin.pdb #4/D ASN 824 HD22  6UPV_actin_only.pdb #1/C GLU 167 CG                                         0.022    3.978
4IGG_ABD_subunitB_prepped_minimized_with_6UPV_actin.pdb #4/D ALA 778 HB1   6UPV_actin_only.pdb #1/A GLN 49 C                                           0.020    3.980
4IGG_ABD_subunitB_prepped_minimized_with_6UPV_actin.pdb #4/D GLN 789 CA    6UPV_actin_only.pdb #1/C GLY 146 C                                          0.019    3.981
4IGG_ABD_subunitB_prepped_minimized_with_6UPV_actin.pdb #4/D TYR 779 HH    6UPV_actin_only.pdb #1/A GLU 57 OE1                                         0.018    3.982
4IGG_ABD_subunitB_prepped_minimized_with_6UPV_actin.pdb #4/D GLU 686 OE2   6UPV_actin_only.pdb #1/C LYS 326 CD                                         0.018    3.982
4IGG_ABD_subunitB_prepped_minimized_with_6UPV_actin.pdb #4/D TYR 779 HH    6UPV_actin_only.pdb #1/A GLU 57 OE2                                         0.016    3.984
6UPV_actin_only.pdb #1/C LYS 328 CA                                        4IGG_ABD_subunitB_prepped_minimized_with_6UPV_actin.pdb #4/D ASP 813 CG     0.012    3.988
6UPV_actin_only.pdb #1/A ASN 92 CG                                         4IGG_ABD_subunitB_prepped_minimized_with_6UPV_actin.pdb #4/D LYS 834 HB3    0.009    3.991
6UPV_actin_only.pdb #1/C LYS 326 CG                                        4IGG_ABD_subunitB_prepped_minimized_with_6UPV_actin.pdb #4/D LYS 683 HA     0.009    3.991
4IGG_ABD_subunitB_prepped_minimized_with_6UPV_actin.pdb #4/D ASP 813 HB2   6UPV_actin_only.pdb #1/C ILE 330 CG2                                        0.005    3.995
6UPV_actin_only.pdb #1/A ARG 28 O                                          4IGG_ABD_subunitB_prepped_minimized_with_6UPV_actin.pdb #4/D ASP 876 HB3    0.005    3.995
6UPV_actin_only.pdb #1/C THR 148 OG1                                       4IGG_ABD_subunitB_prepped_minimized_with_6UPV_actin.pdb #4/D ASN 824 ND2    0.005    3.995
6UPV_actin_only.pdb #1/C LYS 326 NZ                                        4IGG_ABD_subunitB_prepped_minimized_with_6UPV_actin.pdb #4/D MET 816 HE1    0.003    3.997
6UPV_actin_only.pdb #1/C ARG 147 CZ                                        4IGG_ABD_subunitB_prepped_minimized_with_6UPV_actin.pdb #4/D MET 816 HB3    0.003    3.997
4IGG_ABD_subunitB_prepped_minimized_with_6UPV_actin.pdb #4/D ASP 813 CB    6UPV_actin_only.pdb #1/C LYS 328 CD                                         0.003    3.997
4IGG_ABD_subunitB_prepped_minimized_with_6UPV_actin.pdb #4/D LYS 795 HZ3   6UPV_actin_only.pdb #1/C GLU 334 CD                                         0.002    3.998
4IGG_ABD_subunitB_prepped_minimized_with_6UPV_actin.pdb #4/D GLN 781 HB2   6UPV_actin_only.pdb #1/A GLY 46 C                                           0.000    4.000
